# Supplementary material for: Lineage-specific CK2α deletion reshapes the transcriptome of hematopoietic stem cells toward an immune-primed state
Source: bioRxiv. 2026 Apr 15:2026.04.10.717787. Preprint. [Version 1] doi: 10.64898/2026.04.10.717787 (PMC13104887; doi:10.64898/2026.04.10.717787)
Supplement: Supplement 2 [file media-2.xlsx]

## Sheet: HSC
p_val

## Sheet: Neutrophil
p_val

## Sheet: Mature_B_Cell
p_val

## Sheet: Pre_B_Cell
p_val

## Sheet: Developing_B_Cell
p_val

## Sheet: Macrophage
p_val

## Sheet: T_Cell
p_val

## Sheet: Dendritic
p_val

## Sheet: Erythrocyte
p_val
