# Supplementary material for: Lineage-specific CK2α deletion reshapes the transcriptome of hematopoietic stem cells toward an immune-primed state
Source: bioRxiv. 2026 Apr 15:2026.04.10.717787. Preprint. [Version 1] doi: 10.64898/2026.04.10.717787 (PMC13104887; doi:10.64898/2026.04.10.717787)
Supplement: Supplement 9 [file media-9.xlsx]

## Sheet: Activated_Neutrophil
interaction_id	source_control	source_KO	target_control	target_KO	ligand_control	ligand_p_val	ligand_avg_log2FC	ligand_KO	ligand_complex_control	ligand_complex_KO	ligand_means_control	ligand_means_KO	ligand_props_control	ligand_props_KO	receptor_control	receptor_p_val	receptor_avg_log2FC	receptor_KO	receptor_complex_control	receptor_complex_KO	receptor_means_control	receptor_means_KO	receptor_props_control	receptor_props_KO	lr_means_control	lr_means_KO	lr_logfc_control	lr_logfc_KO	cellphone_pvals_control	cellphone_pvals_KO	expr_prod_control	expr_prod_KO	scaled_weight_control	scaled_weight_KO	spec_weight_control	spec_weight_KO	lrscore_control	lrscore_KO	specificity_rank_control	specificity_rank_KO	magnitude_rank_control	magnitude_rank_KO	Significance_in_control	Significance_in_KO
Actr2_Adrb2_HSC_Activated_Neutrophil	HSC	HSC	Activated_Neutrophil	Activated_Neutrophil	Actr2	0.788921	0.261964	Actr2	Actr2	Actr2	1.20922	1.0848905	0.840491	0.7763157894736842	Adrb2	0.449657	0.679474	Adrb2	Adrb2	Adrb2	0.268332	0.43820155	0.307692	0.4285714285714285	0.738774	0.761546	0.0474079	-0.0558817855468217	0.088	0.372	0.324472	0.4754007	0.183743	0.1091129464840288	0.01135	0.013465777	0.762724	0.80680716	0.544901	0.983733507657793	0.67134	0.5913608407632969	No significance	No significance
Ada_Dpp4_HSC_Activated_Neutrophil	HSC	Not detected	Activated_Neutrophil	Not detected	Ada	0.373735	1.62108	Not detected	Ada	Not detected	0.273431	Not detected	0.251534	Not detected	Dpp4	0.858897	0.290357	Not detected	Dpp4	Not detected	0.727106	Not detected	0.538462	Not detected	0.500268	Not detected	0.246441	Not detected	0.086	Not detected	0.198813	Not detected	0.758413	Not detected	0.0305607	Not detected	0.715603	Not detected	0.538254	Not detected	0.497773	Not detected	No significance	Not detected
Adam10_Cd44_HSC_Activated_Neutrophil	HSC	HSC	Activated_Neutrophil	Activated_Neutrophil	Adam10	0.36038	-0.503469	Adam10	Adam10	Adam10	0.754157	0.76064885	0.711656	0.631578947368421	Cd44	0.349884	-0.175615	Cd44	Cd44	Cd44	2.01022	1.867521	1	1.0	1.38219	1.314085	0.815454	0.4779682559935708	0	0.0	1.51602	1.4205277	1.04582	0.6153745590770574	0.0170427	0.016205968	0.874187	0.8783298	0.0610189	0.0600269294826718	0.0712507	0.0886316863560448	Less significant	Less significant
Adam10_Il6ra_HSC_Activated_Neutrophil	HSC	HSC	Activated_Neutrophil	Activated_Neutrophil	Adam10	0.36038	-0.503469	Adam10	Adam10	Adam10	0.754157	0.76064885	0.711656	0.631578947368421	Il6ra	0.0995833	0.964888	Il6ra	Il6ra	Il6ra	0.877653	1.2690899	0.692308	0.7142857142857143	0.815905	1.0148695	0.272963	0.7254721770025978	0.001	0.0	0.661888	0.9653318	0.440701	0.7380704633103876	0.0145527	0.024513187	0.821145	0.856135	0.136915	0.0113832008956014	0.446043	0.235031303487318	No significance	No significance
Adam10_Notch1_HSC_Activated_Neutrophil	HSC	HSC	Activated_Neutrophil	Activated_Neutrophil	Adam10	0.36038	-0.503469	Adam10	Adam10	Adam10	0.754157	0.76064885	0.711656	0.631578947368421	Notch1	0.0420469	-0.913692	Notch1	Notch1	Notch1	0.859006	0.4010527	0.692308	0.3571428571428571	0.806581	0.5808508	0.497731	0.3988091290875951	0	0.0	0.647825	0.3050603	0.826652	0.4377074643009951	0.0260632	0.020387765	0.819562	0.76986897	0.0142702	0.0366686535871784	0.462797	0.8529352423697891	No significance	No significance
Adam10_Notch2_HSC_Activated_Neutrophil	HSC	HSC	Activated_Neutrophil	Activated_Neutrophil	Adam10	0.36038	-0.503469	Adam10	Adam10	Adam10	0.754157	0.76064885	0.711656	0.631578947368421	Notch2	0.325504	0.707264	Notch2	Notch2	Notch2	0.821305	1.1629134	0.615385	0.7857142857142857	0.787731	0.96178114	-0.0720425	0.1672760911654084	0.238	0.034	0.619392	0.88456875	0.100713	0.268039163803609	0.00866792	0.014094702	0.81622	0.8506701	1	0.4438432650068993	0.507808	0.2784963608669817	No significance	No significance
Adam10_Tspan14_HSC_Activated_Neutrophil	HSC	HSC	Activated_Neutrophil	Activated_Neutrophil	Adam10	0.36038	-0.503469	Adam10	Adam10	Adam10	0.754157	0.76064885	0.711656	0.631578947368421	Tspan14	0.063742	0.933154	Tspan14	Tspan14	Tspan14	0.427356	0.87568384	0.384615	0.7142857142857143	0.590757	0.8181664	0.0192274	0.4361097003439667	0.177	0.0	0.322294	0.6660879	0.11468	0.5654877881369454	0.00859886	0.020328496	0.762114	0.8317425	0.75188	0.0240851106416099	0.995516	0.4624063167609279	No significance	No significance
Adam10_Tspan5_HSC_Activated_Neutrophil	HSC	HSC	Activated_Neutrophil	Activated_Neutrophil	Adam10	0.36038	-0.503469	Adam10	Adam10	Adam10	0.754157	0.76064885	0.711656	0.631578947368421	Tspan5	0.0468156	-1.83161	Tspan5	Tspan5	Tspan5	0.875062	0.29898423	0.538462	0.2142857142857142	0.814609	0.5298165	0.367646	0.0771836841025704	0.004	0.154	0.659934	0.22742201	0.394615	0.1256635467844315	0.0168481	0.009095451	0.820927	0.74282813	0.192324	0.6858740659300027	0.449784	0.5592945526488008	No significance	No significance
Adam17_Il6ra_HSC_Activated_Neutrophil	HSC	HSC	Activated_Neutrophil	Activated_Neutrophil	Adam17	0.928173	-0.0588146	Adam17	Adam17	Adam17	0.447608	0.38321197	0.478528	0.3903508771929824	Il6ra	0.0995833	0.964888	Il6ra	Il6ra	Il6ra	0.877653	1.2690899	0.692308	0.7142857142857143	0.662631	0.82615095	0.19025	0.5436066611344224	0.009	0.0	0.392845	0.48633045	0.368402	0.6032885580721505	0.0118435	0.019576434	0.77959	0.8085724	0.240929	0.0279344787788017	0.82686	0.449441981517906	No significance	No significance
Adam17_Itgb1_HSC_Activated_Neutrophil	HSC	HSC	Activated_Neutrophil	Activated_Neutrophil	Adam17	0.928173	-0.0588146	Adam17	Adam17	Adam17	0.447608	0.38321197	0.478528	0.3903508771929824	Itgb1	0.10781	1.6725	Itgb1	Itgb1	Itgb1	0.291358	0.7989856	0.230769	0.5714285714285714	0.369483	0.5910988	-0.234185	0.313730125586964	0.544	0.017	0.130414	0.30618083	-0.0355989	0.3347073877480137	0.00436283	0.011877584	0.670828	0.7701936	1	0.368089004738193	0.869692	0.8577599620492996	No significance	No significance
Adam17_Notch1_HSC_Activated_Neutrophil	HSC	HSC	Activated_Neutrophil	Activated_Neutrophil	Adam17	0.928173	-0.0588146	Adam17	Adam17	Adam17	0.447608	0.38321197	0.478528	0.3903508771929824	Notch1	0.0420469	-0.913692	Notch1	Notch1	Notch1	0.859006	0.4010527	0.692308	0.3571428571428571	0.653307	0.39213234	0.415018	0.2169436132194197	0	0.032	0.384498	0.1536882	0.754353	0.302925559062758	0.0212111	0.016281838	0.77774	0.7036582	0.0291423	0.4349263667007823	0.859995	0.7630455290397602	No significance	No significance
Adam17_Rhbdf2_HSC_Activated_Neutrophil	HSC	HSC	Activated_Neutrophil	Activated_Neutrophil	Adam17	0.928173	-0.0588146	Adam17	Adam17	Adam17	0.447608	0.38321197	0.478528	0.3903508771929824	Rhbdf2	0.880575	-0.223392	Rhbdf2	Rhbdf2	Rhbdf2	0.284042	0.24707052	0.307692	0.2857142857142857	0.365825	0.31514126	0.00832769	-0.0431763505308141	0.131	0.273	0.12714	0.094680384	0.18	0.0751679093907911	0.0113941	0.011388367	0.668014	0.65080285	0.653725	0.8637657867552139	0.891899	1.0	No significance	No significance
Adam23_Itga4_HSC_Activated_Neutrophil	HSC	Not detected	Activated_Neutrophil	Not detected	Adam23	DE data missing	-0.106915	Not detected	Adam23	Not detected	0.272879	Not detected	0.141104	Not detected	Itga4	0.0930963	-0.84692	Not detected	Itga4	Not detected	1.84603	Not detected	0.923077	Not detected	1.05946	Not detected	0.819208	Not detected	0.003	Not detected	0.503743	Not detected	0.784709	Not detected	0.0160668	Not detected	0.80021	Not detected	0.179498	Not detected	0.328586	Not detected	No significance	Not detected
Adam9_Itga6_HSC_Activated_Neutrophil	HSC	HSC	Activated_Neutrophil	Activated_Neutrophil	Adam9	0.335234	-1.60635	Adam9	Adam9	Adam9	0.241897	0.15033613	0.288344	0.1710526315789473	Itga6	0.825586	0.208293	Itga6	Itga6	Itga6	0.238164	0.2964607	0.230769	0.2857142857142857	0.24003	0.22339842	0.075777	0.120725539572091	0.159	0.048	0.0576111	0.044568755	0.17601	0.2504517561008573	0.0202832	0.019619484	0.575281	0.5611506	0.716547	0.4836354199196996	1	1.0	No significance	No significance
Adam9_Itgav_HSC_Activated_Neutrophil	HSC	HSC	Activated_Neutrophil	Activated_Neutrophil	Adam9	0.335234	-1.60635	Adam9	Adam9	Adam9	0.241897	0.15033613	0.288344	0.1710526315789473	Itgav	0.108379	-1.65186	Itgav	Itgav	Itgav	0.53034	0.16940056	0.384615	0.1428571428571428	0.386118	0.15986834	0.242292	-0.2378384124972214	0.049	0.813	0.128288	0.025467025	0.314283	-0.1172767941446551	0.0194984	0.004340237	0.66901	0.49150303	0.425627	1.0	0.78644	0.4638456050161895	No significance	No significance
Adam9_Itgb1_HSC_Activated_Neutrophil	HSC	HSC	Activated_Neutrophil	Activated_Neutrophil	Adam9	0.335234	-1.60635	Adam9	Adam9	Adam9	0.241897	0.15033613	0.288344	0.1710526315789473	Itgb1	0.10781	1.6725	Itgb1	Itgb1	Itgb1	0.291358	0.7989856	0.230769	0.5714285714285714	0.266627	0.47466087	-0.0488785	0.3330976413664157	0.31	0.015	0.0704785	0.120116405	0.12038	0.3352441048404334	0.00889597	0.012773268	0.599703	0.67733413	1	0.3561913366541056	1	0.736532903432527	No significance	No significance
Ado_Adora2a_HSC_Activated_Neutrophil	HSC	HSC	Activated_Neutrophil	Activated_Neutrophil	Ado	0.0683733	-2.75121	Ado	Ado	Ado	0.129603	0.08866373	0.153374	0.1228070175438596	Adora2a	0.452206	-1.1848	Adora2a	Adora2a	Adora2a	0.232533	0.09838858	0.230769	0.1428571428571428	0.181068	0.093526155	0.207033	0.047385205395603	0.014	0.114	0.0301369	0.008723498	0.378182	0.1669012768617053	0.0191744	0.019391991	0.494862	0.36131224	0.277529	0.6238441339379258	0.72771	0.0101134877657863	No significance	Moderately significant
Alcam_Cd6_HSC_Activated_Neutrophil	HSC	HSC	Activated_Neutrophil	Activated_Neutrophil	Alcam	0.941662	0.36659	Alcam	Alcam	Alcam	0.465201	0.20879997	0.331288	0.1710526315789473	Cd6	0.723091	0.394236	Cd6	Cd6	Cd6	0.357889	0.44486	0.384615	0.4285714285714285	0.411545	0.32683	-0.23652	-0.2811723340665711	0.317	0.379	0.16649	0.09288676	0.095485	0.3332803891108271	0.0094016	0.008830753	0.697209	0.64862645	1	1.0	0.672987	1.0	No significance	No significance
Apoe_Abca1_HSC_Activated_Neutrophil	HSC	HSC	Activated_Neutrophil	Activated_Neutrophil	Apoe	0.957403	-0.496131	Apoe	Apoe	Apoe	1.43028	0.5270304	0.680982	0.3157894736842105	Abca1	0.176322	1.17443	Abca1	Abca1	Abca1	0.168849	0.4232954	0.153846	0.4285714285714285	0.799566	0.47516292	0.623271	0.0128498172277876	0	0.117	0.241502	0.22308955	0.408872	0.1390589351155253	0.0136105	0.014823568	0.734975	0.74098665	0.140039	0.6271822574624388	0.666876	0.5445570340824499	No significance	No significance
Apoe_Lrp6_HSC_Activated_Neutrophil	HSC	HSC	Activated_Neutrophil	Activated_Neutrophil	Apoe	0.957403	-0.496131	Apoe	Apoe	Apoe	1.43028	0.5270304	0.680982	0.3157894736842105	Lrp6	0.542821	-0.624409	Lrp6	Lrp6	Lrp6	0.292971	0.1781817	0.230769	0.1428571428571428	0.861627	0.35260606	0.846897	-0.0207285799015599	0	0.386	0.419032	0.09390717	0.512972	-0.009116173440584	0.0208674	0.007008057	0.785084	0.6498705	0.0540112	1.0	0.453195	1.0	No significance	No significance
Apoe_Scarb1_HSC_Activated_Neutrophil	HSC	Not detected	Activated_Neutrophil	Not detected	Apoe	0.957403	-0.496131	Not detected	Apoe	Not detected	1.43028	Not detected	0.680982	Not detected	Scarb1	0.593739	-0.520852	Not detected	Scarb1	Not detected	0.103899	Not detected	0.153846	Not detected	0.767091	Not detected	0.871144	Not detected	0	Not detected	0.148605	Not detected	0.63844	Not detected	0.0152423	Not detected	0.68508	Not detected	0.0938352	Not detected	0.470571	Not detected	No significance	Not detected
Apoe_Sorl1_HSC_Activated_Neutrophil	HSC	HSC	Activated_Neutrophil	Activated_Neutrophil	Apoe	0.957403	-0.496131	Apoe	Apoe	Apoe	1.43028	0.5270304	0.680982	0.3157894736842105	Sorl1	0.905063	-0.00241932	Sorl1	Sorl1	Sorl1	2.00169	1.9294345	1	0.9285714285714286	1.71599	1.2282325	1.16842	0.3613135174978227	0	0.0	2.86298	1.0168706	0.929996	0.4439142140301129	0.031978	0.017111562	0.9052	0.85930854	0.0076334	0.0487634006910665	0.0205527	0.1186595347631457	Moderately significant	No significance
App_Aplp2_HSC_Activated_Neutrophil	HSC	HSC	Activated_Neutrophil	Activated_Neutrophil	App	0.82567	0.127991	App	App	App	0.358671	0.2198176	0.251534	0.1666666666666666	Aplp2	0.829936	0.0971367	Aplp2	Aplp2	Aplp2	0.164434	0.19489032	0.153846	0.2142857142857142	0.261553	0.20735395	0.221218	-0.1934276486416154	0.045	0.617	0.0589777	0.04284032	0.290529	-0.0456231452752372	0.00392225	0.003149594	0.578142	0.5562747	1	1.0	1	0.9971062828747808	No significance	No significance
App_Cd74_HSC_Activated_Neutrophil	HSC	HSC	Activated_Neutrophil	Activated_Neutrophil	App	0.82567	0.127991	App	App	App	0.358671	0.2198176	0.251534	0.1666666666666666	Cd74	0.844613	1.48899	Cd74	Cd74	Cd74	0.434006	0.5243088	0.384615	0.3571428571428571	0.396339	0.3720632	-2.13847	-1.9333397324961072	1	1.0	0.155666	0.1152523	-0.259558	-0.5986933547773241	0.00102702	0.00095089054	0.690066	0.6728004	1	1.0	0.735805	0.8745665822547075	No significance	No significance
App_Fpr2_HSC_Activated_Neutrophil	HSC	HSC	Activated_Neutrophil	Activated_Neutrophil	App	0.82567	0.127991	App	App	App	0.358671	0.2198176	0.251534	0.1666666666666666	Fpr2	0.641671	0.259112	Fpr2	Fpr2	Fpr2	0.206726	0.17939846	0.230769	0.1428571428571428	0.282699	0.19960803	0.456765	-0.1245181321052082	0.001	0.437	0.0741466	0.03943494	0.788869	0.0163241494241505	0.00743663	0.0040240497	0.605777	0.54603	0.762475	1.0	1	0.9036526610190216	No significance	No significance
App_Lrp10_HSC_Activated_Neutrophil	HSC	HSC	Activated_Neutrophil	Activated_Neutrophil	App	0.82567	0.127991	App	App	App	0.358671	0.2198176	0.251534	0.1666666666666666	Lrp10	0.81396	-0.216866	Lrp10	Lrp10	Lrp10	0.484286	0.52814627	0.384615	0.5714285714285714	0.421479	0.37398192	0.342442	-0.1556846756832991	0.032	0.358	0.173699	0.11609584	0.387618	0.0516025829586498	0.00625664	0.004659787	0.701664	0.67360264	1	1.0	0.63507	0.8645891343841132	No significance	No significance
App_Lrp6_HSC_Activated_Neutrophil	HSC	HSC	Activated_Neutrophil	Activated_Neutrophil	App	0.82567	0.127991	App	App	App	0.358671	0.2198176	0.251534	0.1666666666666666	Lrp6	0.542821	-0.624409	Lrp6	Lrp6	Lrp6	0.292971	0.1781817	0.230769	0.1428571428571428	0.325821	0.19899964	0.297698	-0.1823952801950124	0.061	0.774	0.10508	0.03916747	0.313242	-0.1012120180392597	0.00653993	0.0029667488	0.646556	0.5451864	0.985733	1.0	1	0.8968683758674267	No significance	No significance
App_Ncstn_HSC_Activated_Neutrophil	HSC	Not detected	Activated_Neutrophil	Not detected	App	0.82567	0.127991	Not detected	App	Not detected	0.358671	Not detected	0.251534	Not detected	Ncstn	0.115238	-2.0468	Not detected	Ncstn	Not detected	0.299035	Not detected	0.307692	Not detected	0.328853	Not detected	0.336792	Not detected	0.011	Not detected	0.107255	Not detected	0.425945	Not detected	0.00714852	Not detected	0.648893	Not detected	0.828122	Not detected	1	Not detected	No significance	Not detected
App_Notch2_HSC_Activated_Neutrophil	HSC	HSC	Activated_Neutrophil	Activated_Neutrophil	App	0.82567	0.127991	App	App	App	0.358671	0.2198176	0.251534	0.1666666666666666	Notch2	0.325504	0.707264	Notch2	Notch2	Notch2	0.821305	1.1629134	0.615385	0.7857142857142857	0.589988	0.69136554	0.226131	-0.1005560002287328	0.088	0.197	0.294578	0.25562882	0.363783	0.0938135042849172	0.00612659	0.005508091	0.753867	0.7538366	1	1.0	0.889846	0.6707131956082345	No significance	No significance
App_Rpsa_HSC_Activated_Neutrophil	HSC	HSC	Activated_Neutrophil	Activated_Neutrophil	App	0.82567	0.127991	App	App	App	0.358671	0.2198176	0.251534	0.1666666666666666	Rpsa	0.375386	-0.195991	Rpsa	Rpsa	Rpsa	3.35943	3.271943	1	1.0	1.85905	1.7458804	0.344898	0.0033517057839407	0.036	0.1	1.20493	0.71923065	0.372207	0.1525399231448087	0.00677602	0.004324792	0.861005	0.83704555	0.917599	1.0	0.05177	0.1870928269492504	Less significant	No significance
Arf1_Chrm3_HSC_Activated_Neutrophil	HSC	HSC	Activated_Neutrophil	Activated_Neutrophil	Arf1	0.36038	0.375395	Arf1	Arf1	Arf1	0.866739	0.6263123	0.748466	0.5570175438596491	Chrm3	0.844423	-1.73786	Chrm3	Chrm3	Chrm3	0.267589	0.11205183	0.153846	0.1428571428571428	0.567164	0.36918208	0.505977	0.0309956894191082	0	0.071	0.23193	0.07017944	0.669078	0.2116344266292223	0.033164	0.022256652	0.731017	0.61605674	0.0218647	0.5438559761301583	0.631473	1.0	No significance	No significance
Arf1_Insr_HSC_Activated_Neutrophil	HSC	HSC	Activated_Neutrophil	Activated_Neutrophil	Arf1	0.36038	0.375395	Arf1	Arf1	Arf1	0.866739	0.6263123	0.748466	0.5570175438596491	Insr	0.733927	-0.0552244	Insr	Insr	Insr	0.55467	0.4757673	0.538462	0.4285714285714285	0.710705	0.5510398	0.248194	0.1141455965188209	0.006	0.072	0.480755	0.29797894	0.38078	0.2062982432017887	0.0124193	0.010902249	0.79645	0.7677818	0.215311	0.5467560887384493	0.692805	0.82800995005458	No significance	No significance
Arf6_Smap1_HSC_Activated_Neutrophil	HSC	HSC	Activated_Neutrophil	Activated_Neutrophil	Arf6	0.235845	1.26659	Arf6	Arf6	Arf6	0.348835	0.31580812	0.423313	0.3596491228070175	Smap1	0.548748	-0.55581	Smap1	Smap1	Smap1	0.507309	0.3570565	0.461538	0.3571428571428571	0.428072	0.3364323	-0.0414532	-0.162445127257914	0.319	0.569	0.176967	0.11276134	0.0809538	-0.0253216185078374	0.010174	0.006237743	0.703611	0.6703909	1	1.0	0.608422	1.0	No significance	No significance
Arpc5_Adrb2_HSC_Activated_Neutrophil	HSC	HSC	Activated_Neutrophil	Activated_Neutrophil	Arpc5	0.130429	-0.621689	Arpc5	Arpc5	Arpc5	1.0931	0.90654385	0.834356	0.7105263157894737	Adrb2	0.449657	0.679474	Adrb2	Adrb2	Adrb2	0.268332	0.43820155	0.307692	0.4285714285714285	0.680714	0.6723727	0.143257	-0.0783134211011836	0.016	0.278	0.293313	0.39724892	0.278525	0.1412011897679922	0.0119098	0.01324144	0.753468	0.79242384	0.290528	0.8715087964785818	0.783181	0.8433388000961377	No significance	No significance
B2m_Cd247_HSC_Activated_Neutrophil	HSC	HSC	Activated_Neutrophil	Activated_Neutrophil	B2m	0.458269	-0.232614	B2m	B2m	B2m	2.68916	2.5756743	0.993865	0.9780701754385964	Cd247	0.0687577	-0.619719	Cd247	Cd247	Cd247	2.01669	1.4722273	1	0.8571428571428571	2.35292	2.0239508	0.683271	0.5860507418111758	0	0.0	5.4232	3.7919781	0.752007	0.6773934724512046	0.0261253	0.023872446	0.929287	0.9218418	0.0141613	0.0117432429798659	0.00233459	0.008195159290763	Highly significant	Highly significant
B2m_Cd3d_HSC_Activated_Neutrophil	HSC	HSC	Activated_Neutrophil	Activated_Neutrophil	B2m	0.458269	-0.232614	B2m	B2m	B2m	2.68916	2.5756743	0.993865	0.9780701754385964	Cd3d	0.189449	0.691413	Cd3d	Cd3d	Cd3d	1.49337	1.6807544	0.923077	0.7857142857142857	2.09126	2.1282144	0.399833	0.7465454496002584	0.001	0.0	4.01591	4.329076	0.523506	0.7391038243510081	0.0221489	0.024080113	0.918757	0.9264825	0.136915	0.0113832008956014	0.00611091	0.0058199041949033	Highly significant	Highly significant
B2m_Cd3g_HSC_Activated_Neutrophil	HSC	HSC	Activated_Neutrophil	Activated_Neutrophil	B2m	0.458269	-0.232614	B2m	B2m	B2m	2.68916	2.5756743	0.993865	0.9780701754385964	Cd3g	0.112832	-0.814483	Cd3g	Cd3g	Cd3g	1.42848	0.96426564	0.846154	0.7142857142857143	2.05882	1.7699699	0.528792	0.3196337066974323	0	0.013	3.8414	2.4836342	0.53229	0.3734771116539379	0.0225821	0.018872734	0.917084	0.9051716	0.0478916	0.3441893417726202	0.00711657	0.0167755184971159	Highly significant	Moderately significant
B2m_Klrd1_HSC_Activated_Neutrophil	HSC	HSC	Activated_Neutrophil	Activated_Neutrophil	B2m	0.458269	-0.232614	B2m	B2m	B2m	2.68916	2.5756743	0.993865	0.9780701754385964	Klrd1	0.480213	-0.611738	Klrd1	Klrd1	Klrd1	0.692715	0.48714438	0.538462	0.4285714285714285	1.69094	1.5314094	0.235111	0.1595192009654982	0.015	0.098	1.86282	1.2547252	0.334311	0.3289868616166015	0.0176213	0.021372193	0.885086	0.8715409	0.284121	0.5996501799514874	0.023052	0.0574522345898772	Moderately significant	Less significant
Btla_Cd247_HSC_Activated_Neutrophil	HSC	HSC	Activated_Neutrophil	Activated_Neutrophil	Btla	0.556539	-0.184929	Btla	Btla	Btla	1.22889	0.58996457	0.699387	0.3903508771929824	Cd247	0.0687577	-0.619719	Cd247	Cd247	Cd247	2.01669	1.4722273	1	0.8571428571428571	1.62279	1.031096	0.213086	0.2090118097352582	0	0.002	2.47829	0.868562	0.539093	0.5974009363669256	0.0307604	0.022651665	0.898825	0.84950656	0.142391	0.2326943669401784	0.0302338	0.2215195980564984	Moderately significant	No significance
C1qb_C1qbp_HSC_Activated_Neutrophil	HSC	Not detected	Activated_Neutrophil	Not detected	C1qb	DE data missing	-0.106915	Not detected	C1qb	Not detected	0.774603	Not detected	0.337423	Not detected	C1qbp	0.489499	0.846508	Not detected	C1qbp	Not detected	0.233776	Not detected	0.230769	Not detected	0.504189	Not detected	1.09449	Not detected	0	Not detected	0.181084	Not detected	1.54497	Not detected	0.0628454	Not detected	0.706004	Not detected	0.0076334	Not detected	0.422538	Not detected	No significance	Not detected
Cadm1_Crtam_HSC_Activated_Neutrophil	HSC	Not detected	Activated_Neutrophil	Not detected	Cadm1	DE data missing	-0.106915	Not detected	Cadm1	Not detected	0.528736	Not detected	0.276074	Not detected	Crtam	0.968693	0.0932348	Not detected	Crtam	Not detected	0.138825	Not detected	0.153846	Not detected	0.33378	Not detected	0.888785	Not detected	0	Not detected	0.0734019	Not detected	1.26802	Not detected	0.0968736	Not detected	0.604571	Not detected	0.0076334	Not detected	1	Not detected	No significance	Not detected
Calr_Itgav_HSC_Activated_Neutrophil	HSC	HSC	Activated_Neutrophil	Activated_Neutrophil	Calr	0.661754	0.575406	Calr	Calr	Calr	1.04789	0.94450295	0.711656	0.6754385964912281	Itgav	0.108379	-1.65186	Itgav	Itgav	Itgav	0.53034	0.16940056	0.384615	0.1428571428571428	0.789113	0.55695176	0.434056	-0.0207780268651335	0.002	0.269	0.555736	0.15999933	0.373981	0.0371577042074998	0.0130594	0.004617209	0.807946	0.70783687	0.162428	1.0	0.504606	0.4590680601889575	No significance	No significance
Ccl25_Ccr9_HSC_Activated_Neutrophil	HSC	Not detected	Activated_Neutrophil	Not detected	Ccl25	0.476939	-1.70693	Not detected	Ccl25	Not detected	0.257104	Not detected	0.306748	Not detected	Ccr9	0.0683733	-2.81929	Not detected	Ccr9	Not detected	0.226592	Not detected	0.230769	Not detected	0.241848	Not detected	0.165659	Not detected	0.023	Not detected	0.0582576	Not detected	0.315614	Not detected	0.0304454	Not detected	0.576644	Not detected	0.331674	Not detected	1	Not detected	No significance	Not detected
Cd14_Itga4_HSC_Activated_Neutrophil	HSC	Not detected	Activated_Neutrophil	Not detected	Cd14	0.0963867	1.6184	Not detected	Cd14	Not detected	0.189943	Not detected	0.159509	Not detected	Itga4	0.0930963	-0.84692	Not detected	Itga4	Not detected	1.84603	Not detected	0.923077	Not detected	1.01799	Not detected	0.487338	Not detected	0.006	Not detected	0.35064	Not detected	0.770556	Not detected	0.02301	Not detected	0.769671	Not detected	0.215311	Not detected	0.595236	Not detected	No significance	Not detected
Cd14_Itgb1_HSC_Activated_Neutrophil	HSC	Not detected	Activated_Neutrophil	Not detected	Cd14	0.0963867	1.6184	Not detected	Cd14	Not detected	0.189943	Not detected	0.159509	Not detected	Itgb1	0.10781	1.6725	Not detected	Itgb1	Not detected	0.291358	Not detected	0.230769	Not detected	0.24065	Not detected	0.111433	Not detected	0.228	Not detected	0.0553412	Not detected	0.492489	Not detected	0.0108282	Not detected	0.570363	Not detected	0.860696	Not detected	1	Not detected	No significance	Not detected
Cd14_Itgb2_HSC_Activated_Neutrophil	HSC	Not detected	Activated_Neutrophil	Not detected	Cd14	0.0963867	1.6184	Not detected	Cd14	Not detected	0.189943	Not detected	0.159509	Not detected	Itgb2	0.245299	-0.781692	Not detected	Itgb2	Not detected	1.0334	Not detected	0.692308	Not detected	0.611672	Not detected	0.696527	Not detected	0	Not detected	0.196287	Not detected	0.988949	Not detected	0.025335	Not detected	0.7143	Not detected	0.0113519	Not detected	0.486715	Not detected	No significance	Not detected
Cd14_Ripk1_HSC_Activated_Neutrophil	HSC	Not detected	Activated_Neutrophil	Not detected	Cd14	0.0963867	1.6184	Not detected	Cd14	Not detected	0.189943	Not detected	0.159509	Not detected	Ripk1	0.483963	0.73981	Not detected	Ripk1	Not detected	0.181243	Not detected	0.153846	Not detected	0.185593	Not detected	0.215377	Not detected	0.143	Not detected	0.0344257	Not detected	0.484259	Not detected	0.0112044	Not detected	0.511492	Not detected	0.680185	Not detected	0.867678	Not detected	No significance	Not detected
Cd14_Tlr4_HSC_Activated_Neutrophil	HSC	Not detected	Activated_Neutrophil	Not detected	Cd14	0.0963867	1.6184	Not detected	Cd14	Not detected	0.189943	Not detected	0.159509	Not detected	Tlr4	0.153299	1.31363	Not detected	Tlr4	Not detected	0.201046	Not detected	0.230769	Not detected	0.195494	Not detected	0.323255	Not detected	0.006	Not detected	0.0381873	Not detected	0.692551	Not detected	0.0207993	Not detected	0.524436	Not detected	0.215311	Not detected	0.978825	Not detected	No significance	Not detected
Cd200_Cd200r4_HSC_Activated_Neutrophil	HSC	Not detected	Activated_Neutrophil	Not detected	Cd200	DE data missing	-0.106915	Not detected	Cd200	Not detected	0.120667	Not detected	0.147239	Not detected	Cd200r4	0.533725	-0.796504	Not detected	Cd200r4	Not detected	0.126173	Not detected	0.153846	Not detected	0.12342	Not detected	-0.0803541	Not detected	0.358	Not detected	0.0152249	Not detected	0.163996	Not detected	0.0185914	Not detected	0.410485	Not detected	1	Not detected	0.207633	Not detected	No significance	Not detected
Cd22_Ptprc_HSC_Activated_Neutrophil	HSC	HSC	Activated_Neutrophil	Activated_Neutrophil	Cd22	0.0911845	2.54564	Cd22	Cd22	Cd22	0.842956	0.45279267	0.613497	0.3552631578947368	Ptprc	0.401962	-0.208038	Ptprc	Ptprc	Ptprc	3.00789	2.8656993	1	1.0	1.92542	1.659246	0.076961	-0.2668785688656734	0.026	0.512	2.53552	1.2975676	0.237566	0.013190967799092	0.0146815	0.009272293	0.899858	0.87340873	0.397927	1.0	0.0110502	0.0521503994041413	Moderately significant	Less significant
Cd274_Cd80_HSC_Activated_Neutrophil	HSC	HSC	Activated_Neutrophil	Activated_Neutrophil	Cd274	0.862275	-0.437765	Cd274	Cd274	Cd274	0.252673	0.21108195	0.269939	0.2017543859649122	Cd80	0.752907	-0.00676832	Cd80	Cd80	Cd80	0.299723	0.263942	0.307692	0.2142857142857142	0.276198	0.23751198	0.182684	-0.1061044612462865	0.018	0.483	0.0757318	0.055713393	0.419207	0.0491158591326732	0.0128778	0.0076927664	0.6083	0.5884175	0.303853	1.0	1	1.0	No significance	No significance
Cd38_Pecam1_HSC_Activated_Neutrophil	HSC	HSC	Activated_Neutrophil	Activated_Neutrophil	Cd38	0.149262	-2.7903	Cd38	Cd38	Cd38	0.907972	0.6190988	0.588957	0.4122807017543859	Pecam1	0.245299	-0.228165	Pecam1	Pecam1	Pecam1	0.924886	0.6719761	0.769231	0.5714285714285714	0.916429	0.64553744	-0.361342	-0.4775723807066544	0.827	0.976	0.839771	0.4160196	-0.117077	-0.2591916578287611	0.0116311	0.007951724	0.837961	0.7961954	1	1.0	0.303371	0.9305758833786488	No significance	No significance
Cd47_Sirpa_HSC_Activated_Neutrophil	HSC	HSC	Activated_Neutrophil	Activated_Neutrophil	Cd47	0.253844	-0.421321	Cd47	Cd47	Cd47	1.37842	1.4658077	0.889571	0.8508771929824561	Sirpa	0.183518	-1.41315	Sirpa	Sirpa	Sirpa	0.589827	0.23302014	0.461538	0.2142857142857142	0.984125	0.84941393	0.365877	-0.1087746944821344	0.002	0.277	0.813031	0.34156272	0.662189	0.056892825560205	0.0105223	0.005129045	0.835752	0.77972806	0.312588	1.0	0.238899	0.6996925311060976	No significance	No significance
Cd48_Cd2_HSC_Activated_Neutrophil	HSC	HSC	Activated_Neutrophil	Activated_Neutrophil	Cd48	0.703237	-0.0868475	Cd48	Cd48	Cd48	0.920195	0.5654925	0.766871	0.5043859649122807	Cd2	0.747937	0.315278	Cd2	Cd2	Cd2	0.706102	0.831302	0.615385	0.7142857142857143	0.813148	0.6983973	-0.0523646	0.0561134008981356	0.262	0.079	0.649751	0.47009504	0.100499	0.2109411360463637	0.0142422	0.014945267	0.819781	0.805931	0.932735	0.5608611949375124	0.451659	0.7661037190557951	No significance	No significance
Cd5l_Cd5_HSC_Activated_Neutrophil	HSC	Not detected	Activated_Neutrophil	Not detected	Cd5l	DE data missing	-0.106915	Not detected	Cd5l	Not detected	0.480068	Not detected	0.288344	Not detected	Cd5	0.674491	0.145068	Not detected	Cd5	Not detected	0.322767	Not detected	0.307692	Not detected	0.401418	Not detected	0.681626	Not detected	0.002	Not detected	0.15495	Not detected	1.35744	Not detected	0.121831	Not detected	0.689573	Not detected	0.067045	Not detected	0.713978	Not detected	No significance	Not detected
Cd72_Cd5_HSC_Activated_Neutrophil	HSC	HSC	Activated_Neutrophil	Activated_Neutrophil	Cd72	0.563346	0.798344	Cd72	Cd72	Cd72	0.642195	0.5212704	0.490798	0.4035087719298245	Cd5	0.674491	0.145068	Cd5	Cd5	Cd5	0.322767	0.39159635	0.307692	0.4285714285714285	0.482481	0.45643336	0.0256894	0.1960718677079514	0.139	0.005	0.20728	0.20412758	0.140215	0.4122991341790006	0.0243019	0.03628226	0.719828	0.73237175	0.670297	0.2828925913786095	0.535305	0.5079203100075467	No significance	No significance
Cd80_Cd28_HSC_Activated_Neutrophil	HSC	Not detected	Activated_Neutrophil	Not detected	Cd80	0.752907	-0.00676832	Not detected	Cd80	Not detected	0.250259	Not detected	0.208589	Not detected	Cd28	1	-0.217622	Not detected	Cd28	Not detected	0.551917	Not detected	0.461538	Not detected	0.401088	Not detected	0.428492	Not detected	0.006	Not detected	0.138122	Not detected	0.565963	Not detected	0.0304226	Not detected	0.677136	Not detected	0.215311	Not detected	0.715839	Not detected	No significance	Not detected
Cd86_Cd28_HSC_Activated_Neutrophil	HSC	HSC	Activated_Neutrophil	Activated_Neutrophil	Cd86	0.563346	0.819537	Cd86	Cd86	Cd86	0.754648	0.26061818	0.546012	0.2368421052631578	Cd28	1	-0.217622	Cd28	Cd28	Cd28	0.551917	0.5387786	0.461538	0.5	0.653282	0.39969838	0.705044	0.3196792629985331	0	0.004	0.416503	0.1404155	0.664877	0.4646125183036814	0.0470424	0.020945001	0.784573	0.6941556	0.0223886	0.2708838180314489	0.860311	0.725571441016934	No significance	No significance
Cirbp_Trem1_HSC_Activated_Neutrophil	HSC	HSC	Activated_Neutrophil	Activated_Neutrophil	Cirbp	0.815517	-0.405041	Cirbp	Cirbp	Cirbp	0.209034	0.165924	0.282209	0.2017543859649122	Trem1	0.0730353	1.62271	Trem1	Trem1	Trem1	0.183181	0.6069122	0.153846	0.5	0.196107	0.3864181	0.110127	0.3644269220116718	0.047	0.001	0.038291	0.100701295	0.438241	0.6087111953193154	0.0165224	0.029411608	0.524775	0.65777534	0.41947	0.2008462254516339	0.982721	0.936165005977522	No significance	No significance
Cklf_Lrp6_HSC_Activated_Neutrophil	HSC	HSC	Activated_Neutrophil	Activated_Neutrophil	Cklf	0.776926	0.169991	Cklf	Cklf	Cklf	0.287388	0.2475991	0.361963	0.2894736842105263	Lrp6	0.542821	-0.624409	Lrp6	Lrp6	Lrp6	0.292971	0.1781817	0.230769	0.1428571428571428	0.29018	0.21289039	-0.0955079	-0.2029197316724337	0.579	0.862	0.0841964	0.044117626	-0.051596	-0.1441894195506669	0.00751737	0.0043561193	0.620848	0.5598976	1	1.0	1	1.0	No significance	No significance
Clcf1_Sorl1_HSC_Activated_Neutrophil	HSC	Not detected	Activated_Neutrophil	Not detected	Clcf1	0.373735	0.855446	Not detected	Clcf1	Not detected	0.0885898	Not detected	0.116564	Not detected	Sorl1	0.905063	-0.00241932	Not detected	Sorl1	Not detected	2.00169	Not detected	1	Not detected	1.04514	Not detected	0.260429	Not detected	0.001	Not detected	0.177329	Not detected	0.350142	Not detected	0.0143783	Not detected	0.703824	Not detected	0.145971	Not detected	0.406027	Not detected	No significance	Not detected
Col14a1_Cd44_HSC_Activated_Neutrophil	HSC	Not detected	Activated_Neutrophil	Not detected	Col14a1	DE data missing	-0.106915	Not detected	Col14a1	Not detected	0.184849	Not detected	0.134969	Not detected	Cd44	0.349884	-0.175615	Not detected	Cd44	Not detected	2.01022	Not detected	1	Not detected	1.09754	Not detected	1.0932	Not detected	0	Not detected	0.371588	Not detected	1.91299	Not detected	0.136493	Not detected	0.774774	Not detected	0.00691587	Not detected	0.547526	Not detected	No significance	Not detected
Col14a1_Itga2_Itgb1_HSC_Activated_Neutrophil	HSC	Not detected	Activated_Neutrophil	Not detected	Col14a1	DE data missing	-0.106915	Not detected	Col14a1	Not detected	0.184849	Not detected	0.134969	Not detected	Itga2	0.149262	-2.56337	Not detected	Itga2_Itgb1	Not detected	0.180451	Not detected	0.153846	Not detected	0.18265	Not detected	0.33124	Not detected	0.013	Not detected	0.0333562	Not detected	1.07906	Not detected	0.159442	Not detected	0.507548	Not detected	0.186066	Not detected	0.837786	Not detected	No significance	Not detected
Copa_Cd74_HSC_Activated_Neutrophil	HSC	HSC	Activated_Neutrophil	Activated_Neutrophil	Copa	0.758086	-0.103395	Copa	Copa	Copa	0.48527	0.49111316	0.539877	0.4824561403508772	Cd74	0.844613	1.48899	Cd74	Cd74	Cd74	0.434006	0.5243088	0.384615	0.3571428571428571	0.459638	0.507711	-2.46196	-1.8171822268842108	1	1.0	0.21061	0.25749496	-0.547963	-0.5241174061034284	0.00136617	0.0018786752	0.721432	0.7545108	1	1.0	0.54753	0.6778245229710296	No significance	No significance
Entpd1_Adora2a_HSC_Activated_Neutrophil	HSC	HSC	Activated_Neutrophil	Activated_Neutrophil	Entpd1	0.640482	0.92321	Entpd1	Entpd1	Entpd1	0.510924	0.22794314	0.349693	0.1885964912280701	Adora2a	0.452206	-1.1848	Adora2a	Adora2a	Adora2a	0.232533	0.09838858	0.230769	0.1428571428571428	0.371729	0.16316587	0.440156	-0.3177130728439454	0.002	0.965	0.118807	0.022427002	0.460618	0.006028828592408	0.0145609	0.005672715	0.660455	0.47563168	0.162428	1.0	0.858628	0.3462025579616309	No significance	No significance
Fam3c_Lamp1_HSC_Activated_Neutrophil	HSC	HSC	Activated_Neutrophil	Activated_Neutrophil	Fam3c	0.71389	-0.886702	Fam3c	Fam3c	Fam3c	0.389817	0.2431853	0.435583	0.2456140350877192	Lamp1	0.566876	0.202162	Lamp1	Lamp1	Lamp1	0.63985	0.7954634	0.538462	0.7142857142857143	0.514834	0.51932436	0.0672053	0.0301614148148833	0.11	0.076	0.249424	0.193445	0.198755	0.198600252723472	0.00987936	0.01054573	0.738107	0.7270712	0.599065	0.5559786160755956	0.706388	0.4273840407726326	No significance	No significance
Fcer2a_Itgam_Itgb2_HSC_Activated_Neutrophil	HSC	HSC	Activated_Neutrophil	Activated_Neutrophil	Fcer2a	0.373735	1.46584	Fcer2a	Fcer2a	Fcer2a	0.318343	0.1868025	0.294479	0.1666666666666666	Itgam	0.263794	-0.849326	Itgam	Itgam_Itgb2	Itgam_Itgb2	0.897074	0.58873886	0.615385	0.5	0.607709	0.38777068	0.404347	-0.3791696789477369	0	0.623	0.285577	0.10997789	1.20413	-0.0046648687764575	0.0217449	0.007586274	0.750977	0.6676236	0.0315007	1.0	0.856427	0.8340334307243575	No significance	No significance
Fgf13_Fgfr2_HSC_Activated_Neutrophil	HSC	Not detected	Activated_Neutrophil	Not detected	Fgf13	0.654032	-0.867717	Not detected	Fgf13	Not detected	0.128737	Not detected	0.104294	Not detected	Fgfr2	0.643645	0.468212	Not detected	Fgfr2	Not detected	0.344259	Not detected	0.307692	Not detected	0.236498	Not detected	-0.863864	Not detected	1	Not detected	0.0443189	Not detected	-0.291756	Not detected	0.00205429	Not detected	0.542963	Not detected	1	Not detected	1	Not detected	No significance	Not detected
Gnai2_Adcy7_HSC_Activated_Neutrophil	HSC	HSC	Activated_Neutrophil	Activated_Neutrophil	Gnai2	0.865053	-0.107351	Gnai2	Gnai2	Gnai2	1.47629	1.1535274	0.90184	0.8026315789473685	Adcy7	0.407104	-0.620076	Adcy7	Adcy7	Adcy7	0.895699	0.66325706	0.615385	0.5714285714285714	1.18599	0.9083922	0.314459	-0.0581948337571939	0.004	0.307	1.32231	0.76508516	0.355111	0.07303957926731	0.012282	0.008428385	0.866475	0.84121686	0.197189	0.9067534386922068	0.121023	0.3392570403584894	No significance	No significance
Gnai2_C5ar1_HSC_Activated_Neutrophil	HSC	HSC	Activated_Neutrophil	Activated_Neutrophil	Gnai2	0.865053	-0.107351	Gnai2	Gnai2	Gnai2	1.47629	1.1535274	0.90184	0.8026315789473685	C5ar1	0.536574	0.440805	C5ar1	C5ar1	C5ar1	0.669723	0.832824	0.615385	0.7142857142857143	1.07301	0.9931757	0.656939	0.2676396599705236	0	0.0	0.988704	0.96068525	1.37493	0.5243433868699364	0.0255434	0.019645391	0.848742	0.8558376	0.0108952	0.0539318676225825	0.172018	0.2536204872888785	No significance	No significance
Gnai2_Cxcr2_HSC_Activated_Neutrophil	HSC	HSC	Activated_Neutrophil	Activated_Neutrophil	Gnai2	0.865053	-0.107351	Gnai2	Gnai2	Gnai2	1.47629	1.1535274	0.90184	0.8026315789473685	Cxcr2	0.487948	-0.228739	Cxcr2	Cxcr2	Cxcr2	1.8235	1.5871369	1	0.9285714285714286	1.6499	1.3703321	1.24427	0.4518749218154558	0	0.0	2.69202	1.8308058	2.0772	0.7299556478802341	0.0364951	0.02618089	0.902525	0.8912499	0.0076334	0.0124246527788733	0.0272296	0.0728139467084514	Moderately significant	Less significant
Gnai2_Cxcr3_HSC_Activated_Neutrophil	HSC	HSC	Activated_Neutrophil	Activated_Neutrophil	Gnai2	0.865053	-0.107351	Gnai2	Gnai2	Gnai2	1.47629	1.1535274	0.90184	0.8026315789473685	Cxcr3	0.241247	0.540613	Cxcr3	Cxcr3	Cxcr3	0.233	0.46543896	0.153846	0.4285714285714285	0.854645	0.8094832	0.365128	0.2656005270940187	0	0.003	0.343976	0.5368966	0.445925	0.8120318734309346	0.0206858	0.031899184	0.767965	0.8161112	0.079676	0.2541269763846851	0.613596	0.4789471425385852	No significance	No significance
Gnai2_Fpr1_HSC_Activated_Neutrophil	HSC	HSC	Activated_Neutrophil	Activated_Neutrophil	Gnai2	0.865053	-0.107351	Gnai2	Gnai2	Gnai2	1.47629	1.1535274	0.90184	0.8026315789473685	Fpr1	0.968693	-0.259044	Fpr1	Fpr1	Fpr1	0.160635	0.13512993	0.153846	0.1428571428571428	0.818462	0.64432865	0.286728	-0.1647751825846008	0	0.538	0.237144	0.15587607	0.583207	0.0052824691890107	0.0196422	0.00898116	0.733198	0.7051299	0.0803821	1.0	0.649595	0.4839822924305766	No significance	No significance
Gnai2_Igf1r_HSC_Activated_Neutrophil	HSC	HSC	Activated_Neutrophil	Activated_Neutrophil	Gnai2	0.865053	-0.107351	Gnai2	Gnai2	Gnai2	1.47629	1.1535274	0.90184	0.8026315789473685	Igf1r	0.715732	-0.175191	Igf1r	Igf1r	Igf1r	1.37979	1.3394663	0.923077	0.8571428571428571	1.42804	1.2464969	0.836341	0.4257843066286445	0	0.0	2.03697	1.5451111	1.05978	0.6751106429425777	0.0189679	0.018089026	0.889553	0.8827509	0.0412626	0.0390807185438152	0.0624432	0.1109872592673352	Less significant	No significance
Gnai2_Oprm1_HSC_Activated_Neutrophil	HSC	HSC	Activated_Neutrophil	Activated_Neutrophil	Gnai2	0.865053	-0.107351	Gnai2	Gnai2	Gnai2	1.47629	1.1535274	0.90184	0.8026315789473685	Oprm1	0.360564	-0.198282	Oprm1	Oprm1	Oprm1	0.756885	0.5892466	0.615385	0.5	1.11659	0.871387	0.525909	0.2499644334993072	0	0.018	1.11738	0.67971206	0.682617	0.3873236179757944	0.0268861	0.016524596	0.856429	0.83315456	0.020278	0.3745269346879311	0.149221	0.3858610157947344	No significance	No significance
Gnai2_S1pr1_HSC_Activated_Neutrophil	HSC	HSC	Activated_Neutrophil	Activated_Neutrophil	Gnai2	0.865053	-0.107351	Gnai2	Gnai2	Gnai2	1.47629	1.1535274	0.90184	0.8026315789473685	S1pr1	0.678366	-0.254467	S1pr1	S1pr1	S1pr1	0.959821	0.9706431	0.692308	0.8571428571428571	1.21805	1.0620853	0.358967	-0.029926396328313	0.002	0.079	1.41697	1.1196634	0.42082	0.19297601756204	0.0166289	0.012371593	0.870424	0.86502963	0.162428	0.5608611949375124	0.111019	0.2025044054065162	No significance	No significance
Gnai2_S1pr4_HSC_Activated_Neutrophil	HSC	HSC	Activated_Neutrophil	Activated_Neutrophil	Gnai2	0.865053	-0.107351	Gnai2	Gnai2	Gnai2	1.47629	1.1535274	0.90184	0.8026315789473685	S1pr4	0.674491	0.253416	S1pr4	S1pr4	S1pr4	0.278262	0.35748044	0.307692	0.4285714285714285	0.877275	0.7555039	0.111714	-0.075060069055299	0.031	0.294	0.410795	0.41236347	0.203908	0.0948578386650713	0.00939119	0.0116474815	0.783405	0.7954783	0.429041	0.8910134669036126	0.469529	0.606272439386544	No significance	No significance
Gnai2_Tbxa2r_HSC_Activated_Neutrophil	HSC	HSC	Activated_Neutrophil	Activated_Neutrophil	Gnai2	0.865053	-0.107351	Gnai2	Gnai2	Gnai2	1.47629	1.1535274	0.90184	0.8026315789473685	Tbxa2r	0.844423	-0.253882	Tbxa2r	Tbxa2r	Tbxa2r	0.126335	0.10592435	0.153846	0.1428571428571428	0.801312	0.6297259	0.143801	-0.0843943541207309	0.002	0.522	0.186507	0.12218664	0.219637	0.0644518804152667	0.013602	0.012293771	0.709057	0.6791987	0.336194	1.0	0.44567	0.7193987105658202	No significance	No significance
Gnas_Adcy7_HSC_Activated_Neutrophil	HSC	HSC	Activated_Neutrophil	Activated_Neutrophil	Gnas	0.98039	0.105539	Gnas	Gnas	Gnas	1.64525	1.3746419	0.920245	0.8640350877192983	Adcy7	0.407104	-0.620076	Adcy7	Adcy7	Adcy7	0.895699	0.66325706	0.615385	0.5714285714285714	1.27048	1.0189495	0.298513	0.0585111512653432	0.004	0.091	1.47365	0.91174096	0.339267	0.1719881966937621	0.0139569	0.010074796	0.87262	0.8525817	0.192324	0.5829386987520516	0.0965742	0.2318720536896238	Less significant	No significance
Gnas_Adrb2_HSC_Activated_Neutrophil	HSC	HSC	Activated_Neutrophil	Activated_Neutrophil	Gnas	0.98039	0.105539	Gnas	Gnas	Gnas	1.64525	1.3746419	0.920245	0.8640350877192983	Adrb2	0.449657	0.679474	Adrb2	Adrb2	Adrb2	0.268332	0.43820155	0.307692	0.4285714285714285	0.956793	0.9064217	0.186387	0.1209022950463769	0.009	0.024	0.441475	0.6023702	0.295149	0.2843638924181179	0.0130611	0.01668694	0.789453	0.82458895	0.240929	0.4057537615755749	0.416046	0.3424467051372078	No significance	No significance
Gnas_Vipr1_HSC_Activated_Neutrophil	HSC	HSC	Activated_Neutrophil	Activated_Neutrophil	Gnas	0.98039	0.105539	Gnas	Gnas	Gnas	1.64525	1.3746419	0.920245	0.8640350877192983	Vipr1	0.36816	-0.797024	Vipr1	Vipr1	Vipr1	0.318761	0.15340422	0.307692	0.1428571428571428	0.982007	0.76402307	0.378731	0.157026288862449	0	0.006	0.524442	0.21087587	0.645015	0.4017716590077687	0.0468329	0.032827154	0.803409	0.73554707	0.0385497	0.2926995962789	0.302642	0.4956263433919641	No significance	No significance
Gpi1_Amfr_HSC_Activated_Neutrophil	HSC	HSC	Activated_Neutrophil	Activated_Neutrophil	Gpi1	0.091287	-0.845801	Gpi1	Gpi1	Gpi1	0.679974	0.6437893	0.662577	0.5614035087719298	Amfr	0.76943	-0.21275	Amfr	Amfr	Amfr	0.437971	0.39034653	0.461538	0.4285714285714285	0.558972	0.5170679	-0.0224747	-0.1260510861591338	0.156	0.431	0.297809	0.2513009	0.14145	0.0292874110588312	0.00624777	0.0070031155	0.754878	0.7522488	1	1.0	0.900348	0.6533362470233464	No significance	No significance
Grn_Tnfrsf1a_HSC_Activated_Neutrophil	HSC	HSC	Activated_Neutrophil	Activated_Neutrophil	Grn	0.335234	-1.28746	Grn	Grn	Grn	0.594966	0.49142778	0.447853	0.4078947368421052	Tnfrsf1a	0.848687	0.280541	Tnfrsf1a	Tnfrsf1a	Tnfrsf1a	0.437356	0.5007086	0.384615	0.4285714285714285	0.516161	0.49606818	0.969633	0.5256186303545001	0	0.002	0.260212	0.2460621	1.35631	0.5456923904524041	0.0315986	0.01778778	0.742178	0.75028044	0.0076334	0.2326943669401784	0.749259	0.6326678769705066	No significance	No significance
Grn_Tnfrsf1b_HSC_Activated_Neutrophil	HSC	HSC	Activated_Neutrophil	Activated_Neutrophil	Grn	0.335234	-1.28746	Grn	Grn	Grn	0.594966	0.49142778	0.447853	0.4078947368421052	Tnfrsf1b	0.513327	0.287917	Tnfrsf1b	Tnfrsf1b	Tnfrsf1b	0.425315	0.5727864	0.384615	0.5714285714285714	0.510141	0.5321071	0.835086	0.3232506126311278	0	0.01	0.253048	0.28148314	1.06285	0.459615320192258	0.02102	0.013995182	0.739498	0.7626662	0.026916	0.3257717938307672	0.721086	0.7697717987523538	No significance	No significance
H2-Aa_Cd4_HSC_Activated_Neutrophil	HSC	HSC	Activated_Neutrophil	Activated_Neutrophil	H2-Aa	0.404695	2.0003	H2-Aa	H2-Aa	H2-Aa	2.5571	1.3117715	0.944785	0.5833333333333334	Cd4	0.774589	0.0499788	Cd4	Cd4	Cd4	0.224001	0.24876837	0.153846	0.2142857142857142	1.39055	0.7802699	0.0386803	-0.3155396148283443	0.002	1.0	0.572794	0.32632726	0.241276	0.0010513391639337	0.0221423	0.013367718	0.810281	0.7757845	0.524966	1.0	0.259813	0.7422474872056704	No significance	No significance
H2-Ab1_Cd4_HSC_Activated_Neutrophil	HSC	HSC	Activated_Neutrophil	Activated_Neutrophil	H2-Ab1	0.373735	2.68473	H2-Ab1	H2-Ab1	H2-Ab1	2.46123	1.3519024	0.932515	0.6228070175438597	Cd4	0.774589	0.0499788	Cd4	Cd4	Cd4	0.224001	0.24876837	0.153846	0.2142857142857142	1.34262	0.80033535	0.146095	-0.1757156251053172	0	0.984	0.551319	0.33631057	0.277124	0.0407861743092662	0.0224179	0.014202296	0.807326	0.7783944	0.240429	1.0	0.274909	0.7162045360707504	No significance	No significance
H2-DMa_Cd4_HSC_Activated_Neutrophil	HSC	HSC	Activated_Neutrophil	Activated_Neutrophil	H2-DMa	0.968693	-0.347778	H2-DMa	H2-DMa	H2-DMa	1.11609	0.5619836	0.815951	0.4649122807017544	Cd4	0.774589	0.0499788	Cd4	Cd4	Cd4	0.224001	0.24876837	0.153846	0.2142857142857142	0.670046	0.405376	0.218601	3.312894525378529e-05	0.006	0.304	0.250006	0.13980374	0.298729	0.1259257423388733	0.0260637	0.01508372	0.738331	0.6936919	0.215311	0.9030025695746736	0.708677	0.7019557155974433	No significance	No significance
H2-DMb1_Cd4_HSC_Activated_Neutrophil	HSC	HSC	Activated_Neutrophil	Activated_Neutrophil	H2-DMb1	DE data missing	-0.106915	H2-DMb1	H2-DMb1	H2-DMb1	0.435302	0.24326107	0.478528	0.25	Cd4	0.774589	0.0499788	Cd4	Cd4	Cd4	0.224001	0.24876837	0.153846	0.2142857142857142	0.329651	0.24601471	0.133717	0.0714687408656657	0.079	0.157	0.0975081	0.06051566	0.201576	0.1575568204924485	0.0217448	0.013987806	0.637965	0.5983916	0.520828	0.6921217822027946	1	1.0	No significance	No significance
H2-DMb2_Cd4_HSC_Activated_Neutrophil	HSC	HSC	Activated_Neutrophil	Activated_Neutrophil	H2-DMb2	0.373735	2.20035	H2-DMb2	H2-DMb2	H2-DMb2	0.797738	0.45028776	0.607362	0.3684210526315789	Cd4	0.774589	0.0499788	Cd4	Cd4	Cd4	0.224001	0.24876837	0.153846	0.2142857142857142	0.51087	0.34952807	-0.0125626	-0.1634081183006981	0.244	0.828	0.178694	0.112017356	0.0960045	0.0365761664437899	0.022348	0.0139252255	0.704623	0.6696591	0.889966	1.0	0.411769	1.0	No significance	No significance
H2-Eb1_Cd4_HSC_Activated_Neutrophil	HSC	HSC	Activated_Neutrophil	Activated_Neutrophil	H2-Eb1	1	2.05367	H2-Eb1	H2-Eb1	H2-Eb1	2.28044	1.1808474	0.90184	0.5701754385964912	Cd4	0.774589	0.0499788	Cd4	Cd4	Cd4	0.224001	0.24876837	0.153846	0.2142857142857142	1.25222	0.71480787	0.0875891	-0.2496355953451435	0.002	0.999	0.510822	0.2937575	0.236192	0.0071899335951558	0.0216055	0.013319696	0.801323	0.7665074	0.365831	1.0	0.31751	0.8130782825019005	No significance	No significance
H2-K1_Aplp2_HSC_Activated_Neutrophil	HSC	HSC	Activated_Neutrophil	Activated_Neutrophil	H2-K1	0.4296	-0.236993	H2-K1	H2-K1	H2-K1	2.39445	2.0141373	0.969325	0.9078947368421052	Aplp2	0.829936	0.0971367	Aplp2	Aplp2	Aplp2	0.164434	0.19489032	0.153846	0.2142857142857142	1.27944	1.1045138	-0.203107	-0.3829436214107568	0.999	1.0	0.393728	0.39253587	-0.279248	-0.3436481041054881	0.00419829	0.0048218463	0.779783	0.79144055	1	1.0	0.503185	0.5753501403394595	No significance	No significance
H2-K1_Cd3d_HSC_Activated_Neutrophil	HSC	HSC	Activated_Neutrophil	Activated_Neutrophil	H2-K1	0.4296	-0.236993	H2-K1	H2-K1	H2-K1	2.39445	2.0141373	0.969325	0.9078947368421052	Cd3d	0.189449	0.691413	Cd3d	Cd3d	Cd3d	1.49337	1.6807544	0.923077	0.7857142857142857	1.94391	1.8474458	0.1967	0.5944298967922408	0.007	0.0	3.5758	3.38527	0.233923	0.5909628521910059	0.0212458	0.022160223	0.914319	0.9176555	0.304964	0.0166734881000722	0.010428	0.0130934823367366	Moderately significant	Moderately significant
H2-K1_Cd3g_HSC_Activated_Neutrophil	HSC	HSC	Activated_Neutrophil	Activated_Neutrophil	H2-K1	0.4296	-0.236993	H2-K1	H2-K1	H2-K1	2.39445	2.0141373	0.969325	0.9078947368421052	Cd3g	0.112832	-0.814483	Cd3g	Cd3g	Cd3g	1.42848	0.96426564	0.846154	0.7142857142857143	1.91146	1.4892014	0.325659	0.1675181538894147	0.01	0.168	3.42042	1.9421633	0.242707	0.2253361394939357	0.0216615	0.017368024	0.912562	0.89407855	0.288418	0.7070464295517426	0.0115284	0.0481394182469229	Moderately significant	Moderately significant
H2-K1_Cd8a_HSC_Activated_Neutrophil	HSC	HSC	Activated_Neutrophil	Activated_Neutrophil	H2-K1	0.4296	-0.236993	H2-K1	H2-K1	H2-K1	2.39445	2.0141373	0.969325	0.9078947368421052	Cd8a	0.170071	0.931345	Cd8a	Cd8a	Cd8a	0.284491	0.57725364	0.230769	0.5	1.33947	1.2956954	-0.0570422	0.123500111358714	0.887	0.507	0.6812	1.1626681	-0.132124	0.341212398555104	0.0127141	0.021278087	0.823247	0.86721474	1	0.9354552235083882	0.18436	0.0938370981229885	No significance	Less significant
H2-K1_Cd8b1_HSC_Activated_Neutrophil	HSC	HSC	Activated_Neutrophil	Activated_Neutrophil	H2-K1	0.4296	-0.236993	H2-K1	H2-K1	H2-K1	2.39445	2.0141373	0.969325	0.9078947368421052	Cd8b1	0.0113578	2.72768	Cd8b1	Cd8b1	Cd8b1	0.240055	1.1329134	0.230769	0.6428571428571429	1.31725	1.5735253	-0.380639	0.5137896070258381	0.97	0.0	0.574799	2.281843	-0.269932	0.7095036457883966	0.00905824	0.030013582	0.810549	0.90147185	1	0.0113832008956014	0.257764	0.0348200458297357	No significance	Moderately significant
H2-M3_Cd4_HSC_Activated_Neutrophil	HSC	HSC	Activated_Neutrophil	Activated_Neutrophil	H2-M3	0.62486	0.729208	H2-M3	H2-M3	H2-M3	0.380608	0.23589368	0.417178	0.2587719298245614	Cd4	0.774589	0.0499788	Cd4	Cd4	Cd4	0.224001	0.24876837	0.153846	0.2142857142857142	0.302304	0.24233103	0.129868	0.0940936699130876	0.145	0.13	0.0852566	0.05868289	0.15662	0.1722742672322533	0.0199743	0.013018455	0.62232	0.5946906	0.685457	0.647366330423082	1	1.0	No significance	No significance
H2-M3_Cd8a_HSC_Activated_Neutrophil	HSC	HSC	Activated_Neutrophil	Activated_Neutrophil	H2-M3	0.62486	0.729208	H2-M3	H2-M3	H2-M3	0.380608	0.23589368	0.417178	0.2587719298245614	Cd8a	0.170071	0.931345	Cd8a	Cd8a	Cd8a	0.284491	0.57725364	0.230769	0.5	0.332549	0.40657365	0.140583	0.3842002613654882	0.089	0.001	0.10828	0.13617049	0.187496	0.6521362154289235	0.0198633	0.025867824	0.649975	0.6908872	0.547712	0.2008462254516339	1	0.6967783337141913	No significance	No significance
H2-M3_Cd8b1_HSC_Activated_Neutrophil	HSC	HSC	Activated_Neutrophil	Activated_Neutrophil	H2-M3	0.62486	0.729208	H2-M3	H2-M3	H2-M3	0.380608	0.23589368	0.417178	0.2587719298245614	Cd8b1	0.0113578	2.72768	Cd8b1	Cd8b1	Cd8b1	0.240055	1.1329134	0.230769	0.6428571428571429	0.310331	0.68440354	-0.183014	0.7744897570326121	0.375	0.0	0.0913667	0.2672471	0.0496889	1.0204274626622163	0.0141517	0.036487583	0.630419	0.7579372	1	0.0113832008956014	1	0.7160820182971304	No significance	No significance
H2-M3_Klrd1_HSC_Activated_Neutrophil	HSC	HSC	Activated_Neutrophil	Activated_Neutrophil	H2-M3	0.62486	0.729208	H2-M3	H2-M3	H2-M3	0.380608	0.23589368	0.417178	0.2587719298245614	Klrd1	0.480213	-0.611738	Klrd1	Klrd1	Klrd1	0.692715	0.48714438	0.538462	0.4285714285714285	0.536661	0.36151904	0.229604	0.2681037981642548	0.013	0.003	0.263653	0.11491428	0.364348	0.4917697063304188	0.0264075	0.023910683	0.743433	0.67247707	0.270308	0.2541269763846851	0.765285	0.9348847033091164	No significance	No significance
H2-Ob_Cd4_HSC_Activated_Neutrophil	HSC	HSC	Activated_Neutrophil	Activated_Neutrophil	H2-Ob	0.0683733	-2.84748	H2-Ob	H2-Ob	H2-Ob	0.891528	0.46205127	0.680982	0.3815789473684211	Cd4	0.774589	0.0499788	Cd4	Cd4	Cd4	0.224001	0.24876837	0.153846	0.2142857142857142	0.557765	0.35540983	-0.0146822	-0.1983762202550924	0.231	0.953	0.199703	0.11494374	0.0938901	0.0072010168958458	0.0214571	0.013615096	0.716058	0.6725053	0.86767	1.0	0.500424	0.974524441422594	No significance	No significance
H2-T23_Cd8a_HSC_Activated_Neutrophil	HSC	HSC	Activated_Neutrophil	Activated_Neutrophil	H2-T23	0.902609	0.301075	H2-T23	H2-T23	H2-T23	0.887138	0.68815	0.748466	0.5877192982456141	Cd8a	0.170071	0.931345	Cd8a	Cd8a	Cd8a	0.284491	0.57725364	0.230769	0.5	0.585815	0.6327018	0.0310149	0.1862801402818319	0.138	0.031	0.252383	0.3972371	0.136528	0.5230106482697147	0.0138992	0.018458737	0.739245	0.7924214	0.6668	0.4300517147208778	0.71717	0.9685458975499204	No significance	No significance
H2-T23_Cd8b1_HSC_Activated_Neutrophil	HSC	HSC	Activated_Neutrophil	Activated_Neutrophil	H2-T23	0.902609	0.301075	H2-T23	H2-T23	H2-T23	0.887138	0.68815	0.748466	0.5877192982456141	Cd8b1	0.0113578	2.72768	Cd8b1	Cd8b1	Cd8b1	0.240055	1.1329134	0.230769	0.6428571428571429	0.563597	0.91053164	-0.292582	0.5765696359489559	0.457	0.0	0.212962	0.7796143	-0.00128	0.8913018955030073	0.00990257	0.026036777	0.722547	0.8424693	1	0.0113832008956014	0.556932	0.3352450904980652	No significance	No significance
Hras_Insr_HSC_Activated_Neutrophil	HSC	HSC	Activated_Neutrophil	Activated_Neutrophil	Hras	DE data missing	-0.106915	Hras	Hras	Hras	0.210023	0.22357222	0.276074	0.25	Insr	0.733927	-0.0552244	Insr	Insr	Insr	0.55467	0.4757673	0.538462	0.4285714285714285	0.382347	0.34966975	0.165553	0.2676720891460621	0.044	0.02	0.116494	0.106368355	0.330937	0.387214683432991	0.0199884	0.024156809	0.658247	0.6639107	0.409382	0.3847279702625111	0.805674	1.0	No significance	No significance
Hsp90b1_Tlr4_HSC_Activated_Neutrophil	HSC	HSC	Activated_Neutrophil	Activated_Neutrophil	Hsp90b1	0.00605717	2.12991	Hsp90b1	Hsp90b1	Hsp90b1	1.2785	1.279334	0.785276	0.7763157894736842	Tlr4	0.153299	1.31363	Tlr4	Tlr4	Tlr4	0.201046	0.5031803	0.230769	0.5	0.739776	0.89125717	0.566548	0.541841253878447	0	0.0	0.257039	0.64373565	0.463904	0.601659374474819	0.0115126	0.024929998	0.741003	0.8293405	0.240803	0.0113832008956014	0.735986	0.3596010555443353	No significance	No significance
Hsp90b1_Tlr7_HSC_Activated_Neutrophil	HSC	Not detected	Activated_Neutrophil	Not detected	Hsp90b1	0.00605717	2.12991	Not detected	Hsp90b1	Not detected	1.2785	Not detected	0.785276	Not detected	Tlr7	0.533725	-0.758337	Not detected	Tlr7	Not detected	0.158802	Not detected	0.153846	Not detected	0.718653	Not detected	0.444195	Not detected	0.003	Not detected	0.203029	Not detected	0.279366	Not detected	0.0068462	Not detected	0.717734	Not detected	0.898187	Not detected	0.51567	Not detected	No significance	Not detected
Hspa4_Tlr4_HSC_Activated_Neutrophil	HSC	HSC	Activated_Neutrophil	Activated_Neutrophil	Hspa4	0.860413	-0.0216326	Hspa4	Hspa4	Hspa4	0.884672	0.75206655	0.711656	0.6666666666666666	Tlr4	0.153299	1.31363	Tlr4	Tlr4	Tlr4	0.201046	0.5031803	0.230769	0.5	0.542859	0.62762344	0.230146	0.2203441082000693	0.003	0.001	0.17786	0.3784251	0.351686	0.4588539751647793	0.0126621	0.02654385	0.704136	0.788403	0.179498	0.2008462254516339	0.407854	0.9847910072356086	No significance	No significance
Hspa8_Adrb2_HSC_Activated_Neutrophil	HSC	HSC	Activated_Neutrophil	Activated_Neutrophil	Hspa8	0.756377	-0.0848019	Hspa8	Hspa8	Hspa8	2.0089	2.4553244	0.944785	0.9385964912280702	Adrb2	0.449657	0.679474	Adrb2	Adrb2	Adrb2	0.268332	0.43820155	0.307692	0.4285714285714285	1.13861	1.446763	0.255809	0.2689771228024375	0.005	0.004	0.539052	1.0759269	0.336322	0.3660488508138355	0.0129317	0.017881341	0.80557	0.8626866	0.204061	0.2708838180314489	0.286212	0.0832906262839845	No significance	Less significant
Icam1_Il2rg_HSC_Activated_Neutrophil	HSC	HSC	Activated_Neutrophil	Activated_Neutrophil	Icam1	0.973411	-0.488117	Icam1	Icam1	Icam1	0.357684	0.17368937	0.374233	0.1929824561403508	Il2rg	0.647566	0.163067	Il2rg	Il2rg	Il2rg	0.610685	0.7289039	0.461538	0.6428571428571429	0.484184	0.45129663	0.0455668	-0.011741198576081	0.256	0.233	0.218432	0.12660286	0.138213	0.0994741182404178	0.0116071	0.00889763	0.725082	0.6830544	0.9144	0.8094985614115215	0.580984	0.6855534264696314	No significance	No significance
Icam1_Itgal_Itgb2_HSC_Activated_Neutrophil	HSC	HSC	Activated_Neutrophil	Activated_Neutrophil	Icam1	0.973411	-0.488117	Icam1	Icam1	Icam1	0.357684	0.17368937	0.374233	0.1929824561403508	Itgb2	0.245299	-0.781692	Itgb2	Itgal_Itgb2	Itgal_Itgb2	1.0334	0.7399839	0.692308	0.6428571428571429	0.695542	0.45683664	0.552611	-0.1463064899587728	0	0.34	0.36963	0.12852734	0.632048	0.0685115458075924	0.0142255	0.0056819245	0.774313	0.6846852	0.120811	1.0	0.732334	0.6710863445286381	No significance	No significance
Icam1_Itgam_Itgb2_HSC_Activated_Neutrophil	HSC	HSC	Activated_Neutrophil	Activated_Neutrophil	Icam1	0.973411	-0.488117	Icam1	Icam1	Icam1	0.357684	0.17368937	0.374233	0.1929824561403508	Itgam	0.263794	-0.849326	Itgam	Itgam_Itgb2	Itgam_Itgb2	0.897074	0.58873886	0.615385	0.5	0.627379	0.3812141	0.849914	0.0606152043882547	0	0.074	0.320869	0.10225768	1.50932	0.2251595313419502	0.0279588	0.008763728	0.761712	0.6594995	0.0076334	0.5518029051731244	0.944303	0.916392397411048	No significance	No significance
Icam1_Spn_HSC_Activated_Neutrophil	HSC	HSC	Activated_Neutrophil	Activated_Neutrophil	Icam1	0.973411	-0.488117	Icam1	Icam1	Icam1	0.357684	0.17368937	0.374233	0.1929824561403508	Spn	0.727409	0.095843	Spn	Spn	Spn	0.68811	0.76267916	0.615385	0.6428571428571429	0.522897	0.46818426	0.407889	0.1858238573009917	0	0.01	0.246126	0.13246927	0.5393	0.3470451776443545	0.0194172	0.010463453	0.736818	0.6879369	0.045934	0.3257717938307672	0.691372	0.635901932890863	No significance	No significance
Icam2_Itgal_Itgb2_HSC_Activated_Neutrophil	HSC	HSC	Activated_Neutrophil	Activated_Neutrophil	Icam2	0.301488	-1.11792	Icam2	Icam2	Icam2	0.169395	0.1306415	0.220859	0.1666666666666666	Itgb2	0.245299	-0.781692	Itgb2	Itgal_Itgb2	Itgal_Itgb2	1.0334	0.7399839	0.692308	0.6428571428571429	0.601398	0.43531272	0.352982	-0.2003267363593184	0.003	0.402	0.175053	0.09667261	0.423545	0.0209138758038609	0.0112965	0.007163425	0.702476	0.6531653	0.252262	1.0	0.396858	0.9793170041020212	No significance	No significance
Icam2_Itgam_Itgb2_HSC_Activated_Neutrophil	HSC	HSC	Activated_Neutrophil	Activated_Neutrophil	Icam2	0.301488	-1.11792	Icam2	Icam2	Icam2	0.169395	0.1306415	0.220859	0.1666666666666666	Itgam	0.263794	-0.849326	Itgam	Itgam_Itgb2	Itgam_Itgb2	0.897074	0.58873886	0.615385	0.5	0.533235	0.3596902	0.650284	0.0065949579877092	0	0.092	0.15196	0.07691373	1.30081	0.1775618613382187	0.0222022	0.011048775	0.687484	0.6268341	0.0211645	0.5857582278253386	0.452301	1.0	No significance	No significance
Icosl_Cd28_HSC_Activated_Neutrophil	HSC	HSC	Activated_Neutrophil	Activated_Neutrophil	Icosl	0.593739	-0.0533968	Icosl	Icosl	Icosl	0.19896	0.1417286	0.226994	0.1578947368421052	Cd28	1	-0.217622	Cd28	Cd28	Cd28	0.551917	0.5387786	0.461538	0.5	0.375438	0.3402536	0.0135959	0.0374169058681033	0.143	0.072	0.109809	0.07636034	0.142689	0.2925864511229487	0.0130703	0.012881045	0.65157	0.6259892	0.680185	0.5467560887384493	0.838359	1.0	No significance	No significance
Icosl_Icos_HSC_Activated_Neutrophil	HSC	HSC	Activated_Neutrophil	Activated_Neutrophil	Icosl	0.593739	-0.0533968	Icosl	Icosl	Icosl	0.19896	0.1417286	0.226994	0.1578947368421052	Icos	1	-0.191226	Icos	Icos	Icos	0.198489	0.18217418	0.230769	0.2142857142857142	0.198725	0.1619514	-0.163718	-0.1665314348244225	0.566	0.707	0.0394915	0.02581929	-0.00297084	0.0706889627331992	0.00857194	0.0107613765	0.528622	0.49321985	1	1.0	1	0.480555528100367	No significance	No significance
Igf1_Igf1r_HSC_Activated_Neutrophil	HSC	Not detected	Activated_Neutrophil	Not detected	Igf1	DE data missing	-0.106915	Not detected	Igf1	Not detected	0.398637	Not detected	0.226994	Not detected	Igf1r	0.715732	-0.175191	Not detected	Igf1r	Not detected	1.37979	Not detected	0.923077	Not detected	0.889216	Not detected	1.33384	Not detected	0	Not detected	0.550037	Not detected	2.24576	Not detected	0.179964	Not detected	0.807145	Not detected	0.00205225	Not detected	0.33646	Not detected	No significance	Not detected
Igf1_Insr_HSC_Activated_Neutrophil	HSC	Not detected	Activated_Neutrophil	Not detected	Igf1	DE data missing	-0.106915	Not detected	Igf1	Not detected	0.398637	Not detected	0.226994	Not detected	Insr	0.733927	-0.0552244	Not detected	Insr	Not detected	0.55467	Not detected	0.538462	Not detected	0.476654	Not detected	0.704121	Not detected	0.001	Not detected	0.221112	Not detected	1.5185	Not detected	0.104575	Not detected	0.726296	Not detected	0.0590488	Not detected	0.591701	Not detected	No significance	Not detected
Il16_Cd4_HSC_Activated_Neutrophil	HSC	HSC	Activated_Neutrophil	Activated_Neutrophil	Il16	0.379206	-0.818893	Il16	Il16	Il16	0.597664	0.37306333	0.595092	0.3640350877192982	Cd4	0.774589	0.0499788	Cd4	Cd4	Cd4	0.224001	0.24876837	0.153846	0.2142857142857142	0.410832	0.31091586	0.076909	-0.0646300963723061	0.153	0.577	0.133877	0.092806354	0.136567	0.0584626478438586	0.0177781	0.010390211	0.673715	0.6485278	0.70099	1.0	0.674862	1.0	No significance	No significance
Il16_Cd9_HSC_Activated_Neutrophil	HSC	HSC	Activated_Neutrophil	Activated_Neutrophil	Il16	0.379206	-0.818893	Il16	Il16	Il16	0.597664	0.37306333	0.595092	0.3640350877192982	Cd9	0.19709	1.00938	Cd9	Cd9	Cd9	1.03225	1.4889245	0.769231	0.8571428571428571	0.814959	0.9309939	0.594938	0.3294182612706591	0	0.004	0.616941	0.55546314	0.820255	0.4369025228911097	0.0172419	0.011900776	0.815922	0.8186485	0.0579468	0.2708838180314489	0.448763	0.3210269364555142	No significance	No significance
Il18_Il18r1_Il18rap_HSC_Activated_Neutrophil	HSC	HSC	Activated_Neutrophil	Activated_Neutrophil	Il18	0.957403	-0.24681	Il18	Il18	Il18	0.272374	0.13250145	0.202454	0.1271929824561403	Il18r1	0.327095	2.16182	Il18rap	Il18r1_Il18rap	Il18r1_Il18rap	0.285514	0.47126088	0.307692	0.4285714285714285	0.278944	0.30188116	0.175808	0.343603503395797	0.08	0.009	0.0777665	0.06244275	0.488285	0.4761190709328978	0.03411	0.034488205	0.611454	0.60215247	0.523264	0.3187051785815044	1	1.0	No significance	No significance
Irak4_Tlr4_HSC_Activated_Neutrophil	HSC	HSC	Activated_Neutrophil	Activated_Neutrophil	Irak4	0.235845	1.00676	Irak4	Irak4	Irak4	0.304393	0.15673272	0.325153	0.1798245614035087	Tlr4	0.153299	1.31363	Tlr4	Tlr4	Tlr4	0.201046	0.5031803	0.230769	0.5	0.25272	0.32995653	0.120153	0.06343881276141	0.062	0.035	0.061197	0.07886482	0.236828	0.3053116053736509	0.00917217	0.011747923	0.58264	0.6297593	0.470646	0.4480639190691884	1	1.0	No significance	No significance
Irak4_Tlr7_HSC_Activated_Neutrophil	HSC	Not detected	Activated_Neutrophil	Not detected	Irak4	0.235845	1.00676	Not detected	Irak4	Not detected	0.304393	Not detected	0.325153	Not detected	Tlr7	0.533725	-0.758337	Not detected	Tlr7	Not detected	0.158802	Not detected	0.153846	Not detected	0.231597	Not detected	-0.00219979	Not detected	0.331	Not detected	0.0483382	Not detected	0.0522892	Not detected	0.0054544	Not detected	0.553713	Not detected	1	Not detected	1	Not detected	No significance	Not detected
Itgav_Thy1_HSC_Activated_Neutrophil	HSC	HSC	Activated_Neutrophil	Activated_Neutrophil	Itgav	0.108379	-1.65186	Itgav	Itgav	Itgav	0.417637	0.21868236	0.398773	0.2543859649122807	Thy1	0.379269	0.825999	Thy1	Thy1	Thy1	0.688861	1.0064106	0.538462	0.6428571428571429	0.553249	0.6125465	0.283326	0.4083021468551079	0.009	0.0	0.287694	0.22008425	0.361461	0.5979100721848476	0.0240078	0.016957106	0.751667	0.73968303	0.240929	0.0506730028165819	0.862842	0.5327950715328325	No significance	No significance
Itgb2_Cd226_HSC_Activated_Neutrophil	HSC	HSC	Activated_Neutrophil	Activated_Neutrophil	Itgb2	0.245299	-0.781692	Itgb2	Itgb2	Itgb2	0.513124	0.2935457	0.490798	0.2763157894736842	Cd226	0.712348	-0.310074	Cd226	Cd226	Cd226	1.03004	0.9173128	0.692308	0.7142857142857143	0.771583	0.60542923	0.41234	0.0824982821455229	0.001	0.017	0.52854	0.26927322	0.507747	0.4923635219478592	0.0182	0.009744375	0.804023	0.75862944	0.136915	0.368089004738193	0.542412	0.7233139775490597	No significance	No significance
Itgb2_Thy1_HSC_Activated_Neutrophil	HSC	HSC	Activated_Neutrophil	Activated_Neutrophil	Itgb2	0.245299	-0.781692	Itgb2	Itgb2	Itgb2	0.513124	0.2935457	0.490798	0.2763157894736842	Thy1	0.379269	0.825999	Thy1	Thy1	Thy1	0.688861	1.0064106	0.538462	0.6428571428571429	0.600993	0.64997816	0.260965	0.1591567805785538	0.008	0.009	0.353471	0.2954275	0.368488	0.4991212499646114	0.0161592	0.009407993	0.770383	0.7670143	0.233256	0.3241719568061693	1	0.8171133571369728	No significance	No significance
Lamb3_Cd44_HSC_Activated_Neutrophil	HSC	HSC	Activated_Neutrophil	Activated_Neutrophil	Lamb3	0.117223	1.26229	Lamb3	Lamb3	Lamb3	0.267913	0.18522973	0.306748	0.1798245614035087	Cd44	0.349884	-0.175615	Cd44	Cd44	Cd44	2.01022	1.867521	1	1.0	1.13907	1.0263754	0.483879	-0.0068907115752219	0	0.008	0.538565	0.3459204	0.792671	0.2744040589547452	0.011476	0.0070786774	0.805499	0.7808148	0.207725	0.6590711946953536	0.28664	0.6852489757717537	No significance	No significance
Lamb3_Itga2_Itgb1_HSC_Activated_Neutrophil	HSC	Not detected	Activated_Neutrophil	Not detected	Lamb3	0.117223	1.26229	Not detected	Lamb3	Not detected	0.267913	Not detected	0.306748	Not detected	Itga2	0.149262	-2.56337	Not detected	Itga2_Itgb1	Not detected	0.180451	Not detected	0.153846	Not detected	0.224182	Not detected	-0.278082	Not detected	0.982	Not detected	0.0483451	Not detected	-0.0412655	Not detected	0.0134054	Not detected	0.55373	Not detected	1	Not detected	1	Not detected	No significance	Not detected
Lamb3_Itga6_Itgb1_HSC_Activated_Neutrophil	HSC	HSC	Activated_Neutrophil	Activated_Neutrophil	Lamb3	0.117223	1.26229	Lamb3	Lamb3	Lamb3	0.267913	0.18522973	0.306748	0.1798245614035087	Itga6	0.825586	0.208293	Itga6	Itga6_Itgb1	Itga6_Itgb1	0.238164	0.2964607	0.230769	0.2857142857142857	0.253039	0.2408452	-0.35839	-0.2016354279079779	0.976	0.769	0.0638072	0.054913335	-0.160814	0.0437264441243625	0.00823055	0.00997831	0.58771	0.5866648	1	1.0	1	1.0	No significance	No significance
Lamc1_Cd44_HSC_Activated_Neutrophil	HSC	HSC	Activated_Neutrophil	Activated_Neutrophil	Lamc1	DE data missing	-0.106915	Lamc1	Lamc1	Lamc1	0.0995872	0.11827134	0.122699	0.1271929824561403	Cd44	0.349884	-0.175615	Cd44	Cd44	Cd44	2.01022	1.867521	1	1.0	1.0549	0.9928962	0.736313	0.2790793868721969	0	0.001	0.200192	0.22087422	0.929696	0.4489390225701333	0.0128633	0.014359617	0.716306	0.7400279	0.123187	0.2008462254516339	0.502103	0.536482363679643	No significance	No significance
Lamc1_Itga2_Itgb1_HSC_Activated_Neutrophil	HSC	Not detected	Activated_Neutrophil	Not detected	Lamc1	DE data missing	-0.106915	Not detected	Lamc1	Not detected	0.0995872	Not detected	0.122699	Not detected	Itga2	0.149262	-2.56337	Not detected	Itga2_Itgb1	Not detected	0.180451	Not detected	0.153846	Not detected	0.140019	Not detected	-0.0256485	Not detected	0.225	Not detected	0.0179706	Not detected	0.0957588	Not detected	0.015026	Not detected	0.430684	Not detected	0.852274	Not detected	0.30239	Not detected	No significance	Not detected
Lamc1_Itga6_Itgb1_HSC_Activated_Neutrophil	HSC	HSC	Activated_Neutrophil	Activated_Neutrophil	Lamc1	DE data missing	-0.106915	Lamc1	Lamc1	Lamc1	0.0995872	0.11827134	0.122699	0.1271929824561403	Itga6	0.825586	0.208293	Itga6	Itga6_Itgb1	Itga6_Itgb1	0.238164	0.2964607	0.230769	0.2857142857142857	0.168876	0.20736602	-0.105957	0.0843346705394409	0.493	0.074	0.0237181	0.035062805	-0.0237896	0.2182614077397507	0.00922554	0.020241734	0.46498	0.53143024	1	0.5518029051731244	0.511979	0.7726507726533873	No significance	No significance
Lck_Cd8a_Cd8b1_HSC_Activated_Neutrophil	HSC	Not detected	Activated_Neutrophil	Not detected	Lck	0.751709	-0.161019	Not detected	Lck	Not detected	0.260902	Not detected	0.269939	Not detected	Cd8b1	0.0113578	2.72768	Not detected	Cd8a_Cd8b1	Not detected	0.240055	Not detected	0.230769	Not detected	0.250478	Not detected	-0.664302	Not detected	0.975	Not detected	0.0626307	Not detected	-0.209756	Not detected	0.00593182	Not detected	0.585453	Not detected	1	Not detected	1	Not detected	No significance	Not detected
Lgals1_Cd69_HSC_Activated_Neutrophil	HSC	Not detected	Activated_Neutrophil	Not detected	Lgals1	0.120279	-0.362887	Not detected	Lgals1	Not detected	0.370837	Not detected	0.337423	Not detected	Cd69	0.593739	-0.259052	Not detected	Cd69	Not detected	0.118289	Not detected	0.153846	Not detected	0.244563	Not detected	-0.256527	Not detected	0.546	Not detected	0.0438658	Not detected	-0.0473178	Not detected	0.00736624	Not detected	0.541688	Not detected	1	Not detected	1	Not detected	No significance	Not detected
Lgals1_Itgb1_HSC_Activated_Neutrophil	HSC	HSC	Activated_Neutrophil	Activated_Neutrophil	Lgals1	0.120279	-0.362887	Lgals1	Lgals1	Lgals1	0.370837	0.6535239	0.337423	0.3991228070175439	Itgb1	0.10781	1.6725	Itgb1	Itgb1	Itgb1	0.291358	0.7989856	0.230769	0.5714285714285714	0.331098	0.72625476	-0.197899	0.7270994184533518	0.388	0.001	0.108046	0.5221562	0.0257851	0.4916342017675238	0.00541074	0.013240468	0.64973	0.81401306	1	0.2008462254516339	1	0.6858984873491909	No significance	No significance
Lgals1_Ptprc_HSC_Activated_Neutrophil	HSC	HSC	Activated_Neutrophil	Activated_Neutrophil	Lgals1	0.120279	-0.362887	Lgals1	Lgals1	Lgals1	0.370837	0.6535239	0.337423	0.3991228070175439	Ptprc	0.401962	-0.208038	Ptprc	Ptprc	Ptprc	3.00789	2.8656993	1	1.0	1.68936	1.7596116	0.0359777	0.4261693397847752	0.025	0.003	1.11544	1.8728031	0.244987	0.3367759059730496	0.0102952	0.010464319	0.856322	0.8923441	0.536139	0.2541269763846851	0.0619378	0.0175041841892827	Less significant	Moderately significant
Lgals3bp_Itgb1_HSC_Activated_Neutrophil	HSC	HSC	Activated_Neutrophil	Activated_Neutrophil	Lgals3bp	0.373735	0.855446	Lgals3bp	Lgals3bp	Lgals3bp	0.242017	0.1855745	0.226994	0.2280701754385964	Itgb1	0.10781	1.6725	Itgb1	Itgb1	Itgb1	0.291358	0.7989856	0.230769	0.5714285714285714	0.266687	0.49228007	0.0970683	0.3990354674125428	0.234	0.009	0.0705136	0.14827135	0.259854	0.4134084458985682	0.0120884	0.0135630425	0.599762	0.69990355	0.872481	0.3187051785815044	1	0.5256296294978566	No significance	No significance
Lin7c_Abca1_HSC_Activated_Neutrophil	HSC	HSC	Activated_Neutrophil	Activated_Neutrophil	Lin7c	0.815517	-0.82164	Lin7c	Lin7c	Lin7c	0.240246	0.1706025	0.312883	0.1973684210526315	Abca1	0.176322	1.17443	Abca1	Abca1	Abca1	0.168849	0.4232954	0.153846	0.4285714285714285	0.204547	0.29694897	-0.205798	-0.1150301934522425	0.672	0.347	0.0405653	0.07221525	-0.062479	0.0267733225351319	0.00606507	0.009978265	0.531964	0.619433	1	0.9523423486333068	1	1.0	No significance	No significance
Lrpap1_Sorl1_HSC_Activated_Neutrophil	HSC	HSC	Activated_Neutrophil	Activated_Neutrophil	Lrpap1	0.957403	-0.364223	Lrpap1	Lrpap1	Lrpap1	0.111337	0.14834921	0.153374	0.1842105263157894	Sorl1	0.905063	-0.00241932	Sorl1	Sorl1	Sorl1	2.00169	1.9294345	1	0.9285714285714286	1.05651	1.0388919	0.30893	0.3622966540803539	0	0.001	0.222863	0.2862301	0.413458	0.4507807593328611	0.015189	0.0185295	0.727079	0.7641764	0.0974748	0.2008462254516339	0.598447	0.786033869937533	No significance	No significance
Lta_Ltb_Ltbr_HSC_Activated_Neutrophil	HSC	Not detected	Activated_Neutrophil	Not detected	Lta	0.373735	0.941982	Not detected	Lta_Ltb	Not detected	0.0896432	Not detected	0.116564	Not detected	Ltbr	0.255042	-1.68691	Not detected	Ltbr	Not detected	0.250922	Not detected	0.230769	Not detected	0.170282	Not detected	0.288225	Not detected	0	Not detected	0.0224934	Not detected	1.28251	Not detected	0.056913	Not detected	0.458392	Not detected	0.0795104	Not detected	0.46363	Not detected	No significance	Not detected
Lta_Ripk1_HSC_Activated_Neutrophil	HSC	Not detected	Activated_Neutrophil	Not detected	Lta	0.373735	0.941982	Not detected	Lta	Not detected	0.0896432	Not detected	0.116564	Not detected	Ripk1	0.483963	0.73981	Not detected	Ripk1	Not detected	0.181243	Not detected	0.153846	Not detected	0.135443	Not detected	-0.0160217	Not detected	0.478	Not detected	0.0162472	Not detected	0.0287169	Not detected	0.0113574	Not detected	0.41837	Not detected	1	Not detected	0.247888	Not detected	No significance	Not detected
Lta_Tnfrsf1a_HSC_Activated_Neutrophil	HSC	Not detected	Activated_Neutrophil	Not detected	Lta	0.373735	0.941982	Not detected	Lta	Not detected	0.0896432	Not detected	0.116564	Not detected	Tnfrsf1a	0.848687	0.280541	Not detected	Tnfrsf1a	Not detected	0.437356	Not detected	0.384615	Not detected	0.2635	Not detected	0.395591	Not detected	0.001	Not detected	0.039206	Not detected	0.724875	Not detected	0.0359487	Not detected	0.527718	Not detected	0.136915	Not detected	1	Not detected	No significance	Not detected
Lta_Tnfrsf1b_HSC_Activated_Neutrophil	HSC	Not detected	Activated_Neutrophil	Not detected	Lta	0.373735	0.941982	Not detected	Lta	Not detected	0.0896432	Not detected	0.116564	Not detected	Tnfrsf1b	0.513327	0.287917	Not detected	Tnfrsf1b	Not detected	0.425315	Not detected	0.384615	Not detected	0.257479	Not detected	0.261045	Not detected	0.012	Not detected	0.0381266	Not detected	0.431421	Not detected	0.0239137	Not detected	0.524238	Not detected	0.263397	Not detected	0.977052	Not detected	No significance	Not detected
Ltb_Tnfrsf1a_HSC_Activated_Neutrophil	HSC	HSC	Activated_Neutrophil	Activated_Neutrophil	Ltb	0.576752	0.175571	Ltb	Ltb	Ltb	0.968396	0.82053304	0.644172	0.4736842105263157	Tnfrsf1a	0.848687	0.280541	Tnfrsf1a	Tnfrsf1a	Tnfrsf1a	0.437356	0.5007086	0.384615	0.4285714285714285	0.702876	0.6606208	-0.0253537	-0.2267560968718687	0.993	1.0	0.423534	0.41084793	0.323336	-0.0724069351074844	0.0121915	0.009496528	0.785985	0.7951786	1	1.0	0.711686	0.8806184185188615	No significance	No significance
Mfng_Notch1_HSC_Activated_Neutrophil	HSC	Not detected	Activated_Neutrophil	Not detected	Mfng	0.563346	0.770516	Not detected	Mfng	Not detected	0.095478	Not detected	0.116564	Not detected	Notch1	0.0420469	-0.913692	Not detected	Notch1	Not detected	0.859006	Not detected	0.692308	Not detected	0.477242	Not detected	0.434539	Not detected	0	Not detected	0.0820162	Not detected	0.691278	Not detected	0.0180357	Not detected	0.617755	Not detected	0.0495144	Not detected	1	Not detected	No significance	Not detected
Mfng_Notch2_HSC_Activated_Neutrophil	HSC	Not detected	Activated_Neutrophil	Not detected	Mfng	0.563346	0.770516	Not detected	Mfng	Not detected	0.095478	Not detected	0.116564	Not detected	Notch2	0.325504	0.707264	Not detected	Notch2	Not detected	0.821305	Not detected	0.615385	Not detected	0.458391	Not detected	-0.135235	Not detected	0.479	Not detected	0.0784165	Not detected	-0.0346616	Not detected	0.0059982	Not detected	0.612442	Not detected	1	Not detected	1	Not detected	No significance	Not detected
Mif_Cd44_Cd74_HSC_Activated_Neutrophil	HSC	HSC	Activated_Neutrophil	Activated_Neutrophil	Mif	0.743988	0.233248	Mif	Mif	Mif	0.933227	1.1308054	0.644172	0.7149122807017544	Cd74	0.844613	1.48899	Cd74	Cd44_Cd74	Cd44_Cd74	0.434006	0.5243088	0.384615	0.3571428571428571	0.683617	0.8275571	-2.154	-1.3508453767257382	1	1.0	0.405027	0.5928912	-0.389515	-0.2454968035228735	0.00219583	0.0034492877	0.782203	0.8234389	1	1.0	0.767821	0.4467351568169072	No significance	No significance
Mif_Cd74_Cxcr2_HSC_Activated_Neutrophil	HSC	HSC	Activated_Neutrophil	Activated_Neutrophil	Mif	0.743988	0.233248	Mif	Mif	Mif	0.933227	1.1308054	0.644172	0.7149122807017544	Cd74	0.844613	1.48899	Cd74	Cd74_Cxcr2	Cd74_Cxcr2	0.434006	0.5243088	0.384615	0.3571428571428571	0.683617	0.8275571	-2.154	-1.3508453767257382	1	1.0	0.405027	0.5928912	-0.389515	-0.2454968035228735	0.00219583	0.0034492877	0.782203	0.8234389	1	1.0	0.767821	0.4467351568169072	No significance	No significance
Mif_Cd74_Cxcr4_HSC_Activated_Neutrophil	HSC	HSC	Activated_Neutrophil	Activated_Neutrophil	Mif	0.743988	0.233248	Mif	Mif	Mif	0.933227	1.1308054	0.644172	0.7149122807017544	Cd74	0.844613	1.48899	Cxcr4	Cd74_Cxcr4	Cd74_Cxcr4	0.434006	0.43329865	0.384615	0.4285714285714285	0.683617	0.78205204	-2.154	0.3084541653697689	1	0.011	0.405027	0.48997644	-0.389515	0.3165640091898256	0.00219583	0.014667344	0.782203	0.8091498	1	0.331801088187988	0.767821	0.5415863562574442	No significance	No significance
Mrc1_Ptprc_HSC_Activated_Neutrophil	HSC	Not detected	Activated_Neutrophil	Not detected	Mrc1	DE data missing	-0.106915	Not detected	Mrc1	Not detected	0.698862	Not detected	0.276074	Not detected	Ptprc	0.401962	-0.208038	Not detected	Ptprc	Not detected	3.00789	Not detected	1	Not detected	1.85338	Not detected	1.26709	Not detected	0	Not detected	2.1021	Not detected	1.63557	Not detected	0.064692	Not detected	0.891089	Not detected	0.00613578	Not detected	0.0134354	Not detected	Moderately significant	Not detected
Nampt_Adora2a_HSC_Activated_Neutrophil	HSC	HSC	Activated_Neutrophil	Activated_Neutrophil	Nampt	0.129391	1.02046	Nampt	Nampt	Nampt	0.487578	0.44934198	0.460123	0.4298245614035088	Adora2a	0.452206	-1.1848	Adora2a	Adora2a	Adora2a	0.232533	0.09838858	0.230769	0.1428571428571428	0.360056	0.27386528	0.41111	-0.0245393983859905	0.001	0.076	0.113378	0.04421012	0.564163	0.168932054755346	0.0236972	0.012571689	0.655191	0.5601556	0.136915	0.5559786160755956	0.921811	1.0	No significance	No significance
Nampt_Insr_HSC_Activated_Neutrophil	HSC	HSC	Activated_Neutrophil	Activated_Neutrophil	Nampt	0.129391	1.02046	Nampt	Nampt	Nampt	0.487578	0.44934198	0.460123	0.4298245614035088	Insr	0.733927	-0.0552244	Insr	Insr	Insr	0.55467	0.4757673	0.538462	0.4285714285714285	0.521124	0.46255463	0.325476	0.0721361297141065	0.006	0.054	0.270445	0.21378222	0.44331	0.2238424252275047	0.0167753	0.011928977	0.745852	0.73687625	0.215311	0.5002580320377781	0.79402	0.5071461287574214	No significance	No significance
Nucb2_Erap1_HSC_Activated_Neutrophil	HSC	HSC	Activated_Neutrophil	Activated_Neutrophil	Nucb2	0.335234	-1.29579	Nucb2	Nucb2	Nucb2	0.146531	0.12947032	0.214724	0.1491228070175438	Erap1	0.928173	0.312768	Erap1	Erap1	Erap1	0.252211	0.2731252	0.307692	0.2857142857142857	0.199371	0.20129776	-0.129566	0.0142454142464828	0.547	0.337	0.0369569	0.035361607	0.022955	0.0886374817823753	0.00854683	0.010267791	0.520351	0.5324867	1	0.9396966147533864	0.943173	0.7813561647648772	No significance	No significance
Pglyrp1_Trem1_HSC_Activated_Neutrophil	HSC	HSC	Activated_Neutrophil	Activated_Neutrophil	Pglyrp1	0.0452499	-1.08885	Pglyrp1	Pglyrp1	Pglyrp1	0.117427	0.108558044	0.165644	0.1228070175438596	Trem1	0.0730353	1.62271	Trem1	Trem1	Trem1	0.183181	0.6069122	0.153846	0.5	0.150304	0.35773513	-0.144083	-0.2365218538457461	0.535	0.168	0.0215104	0.0658852	0.332999	0.4203503457078154	0.00255601	0.005355737	0.452851	0.60856247	1	1.0	0.430912	1.0	No significance	No significance
Pkm_Cd44_HSC_Activated_Neutrophil	HSC	HSC	Activated_Neutrophil	Activated_Neutrophil	Pkm	0.696315	-0.114631	Pkm	Pkm	Pkm	0.753489	0.6691304	0.662577	0.5482456140350878	Cd44	0.349884	-0.175615	Cd44	Cd44	Cd44	2.01022	1.867521	1	1.0	1.38186	1.2683257	0.967634	0.2567944750817384	0	0.001	1.51468	1.2496151	1.18447	0.4786491992796606	0.0148601	0.009872354	0.874138	0.87131226	0.103528	0.2884309223952291	0.0714047	0.1020488726631524	Less significant	No significance
Psen1_Cd44_HSC_Activated_Neutrophil	HSC	HSC	Activated_Neutrophil	Activated_Neutrophil	Psen1	0.333331	0.635237	Psen1	Psen1	Psen1	0.40644	0.24503072	0.460123	0.293859649122807	Cd44	0.349884	-0.175615	Cd44	Cd44	Cd44	2.01022	1.867521	1	1.0	1.20833	1.0562758	0.78717	0.1715731478121445	0	0.001	0.817035	0.45760003	1.0143	0.3864469040098059	0.0157149	0.007839385	0.836089	0.80381554	0.0841584	0.5253949428627406	0.123981	0.4543109475960051	No significance	No significance
Psen1_Ncstn_HSC_Activated_Neutrophil	HSC	Not detected	Activated_Neutrophil	Not detected	Psen1	0.333331	0.635237	Not detected	Psen1	Not detected	0.40644	Not detected	0.460123	Not detected	Ncstn	0.115238	-2.0468	Not detected	Ncstn	Not detected	0.299035	Not detected	0.307692	Not detected	0.352738	Not detected	0.010334	Not detected	0.166	Not detected	0.12154	Not detected	0.13136	Not detected	0.0093258	Not detected	0.663	Not detected	0.732482	Not detected	0.960564	Not detected	No significance	Not detected
Psen1_Notch1_HSC_Activated_Neutrophil	HSC	HSC	Activated_Neutrophil	Activated_Neutrophil	Psen1	0.333331	0.635237	Psen1	Psen1	Psen1	0.40644	0.24503072	0.460123	0.293859649122807	Notch1	0.0420469	-0.913692	Notch1	Notch1	Notch1	0.859006	0.4010527	0.692308	0.3571428571428571	0.632723	0.3230417	0.469447	0.0924140209061688	0	0.121	0.349135	0.09827023	0.795138	0.2087798092337437	0.0240326	0.009862265	0.769289	0.6550195	0.0183294	0.6337738097610293	0.926424	1.0	No significance	No significance
Psen1_Notch2_HSC_Activated_Neutrophil	HSC	HSC	Activated_Neutrophil	Activated_Neutrophil	Psen1	0.333331	0.635237	Psen1	Psen1	Psen1	0.40644	0.24503072	0.460123	0.293859649122807	Notch2	0.325504	0.707264	Notch2	Notch2	Notch2	0.821305	1.1629134	0.615385	0.7857142857142857	0.613873	0.7039721	-0.100327	-0.1391190170160178	0.325	0.279	0.333811	0.2849495	0.0691983	0.0391115087363576	0.0079926	0.006818093	0.765282	0.76377213	1	0.8853462387883035	0.990339	0.7810694509819323	No significance	No significance
Ptdss1_Jmjd6_HSC_Activated_Neutrophil	HSC	Not detected	Activated_Neutrophil	Not detected	Ptdss1	1	-0.0429605	Not detected	Ptdss1	Not detected	0.219383	Not detected	0.245399	Not detected	Jmjd6	0.255042	-1.15539	Not detected	Jmjd6	Not detected	0.17626	Not detected	0.230769	Not detected	0.197821	Not detected	0.0259192	Not detected	0.182	Not detected	0.0386683	Not detected	0.11279	Not detected	0.0120938	Not detected	0.525997	Not detected	0.761287	Not detected	0.993322	Not detected	No significance	Not detected
Ptdss1_Scarb1_HSC_Activated_Neutrophil	HSC	Not detected	Activated_Neutrophil	Not detected	Ptdss1	1	-0.0429605	Not detected	Ptdss1	Not detected	0.219383	Not detected	0.245399	Not detected	Scarb1	0.593739	-0.520852	Not detected	Scarb1	Not detected	0.103899	Not detected	0.153846	Not detected	0.161641	Not detected	0.0509865	Not detected	0.109	Not detected	0.0227936	Not detected	0.15638	Not detected	0.00751062	Not detected	0.460038	Not detected	0.745586	Not detected	0.476803	Not detected	No significance	Not detected
Ptpn6_Cd300lf_HSC_Activated_Neutrophil	HSC	HSC	Activated_Neutrophil	Activated_Neutrophil	Ptpn6	0.305582	-0.31644	Ptpn6	Ptpn6	Ptpn6	1.14701	0.8416441	0.822086	0.6403508771929824	Cd300lf	0.902609	0.0478049	Cd300lf	Cd300lf	Cd300lf	0.972853	1.024985	0.692308	0.7857142857142857	1.05993	0.93331456	0.660542	0.277928131786351	0	0.001	1.11588	0.86267257	1.11917	0.5310442258505407	0.0249646	0.020978069	0.856346	0.8490711	0.0122441	0.2008462254516339	0.180712	0.3112551881623269	No significance	No significance
Rps19_C5ar1_HSC_Activated_Neutrophil	HSC	HSC	Activated_Neutrophil	Activated_Neutrophil	Rps19	0.458269	0.306122	Rps19	Rps19	Rps19	3.10416	3.5370674	0.97546	0.9649122807017544	C5ar1	0.536574	0.440805	C5ar1	C5ar1	C5ar1	0.669723	0.832824	0.615385	0.7142857142857143	1.88694	2.1849456	0.34457	0.5349812568244009	0.002	0.0	2.07893	2.9457545	0.998278	0.7038793287788382	0.0248609	0.02520769	0.89055	0.91224635	0.162428	0.0113832008956014	0.0122476	0.0045324401066944	Moderately significant	Highly significant
Rtn4_Rtn4rl1_HSC_Activated_Neutrophil	HSC	Not detected	Activated_Neutrophil	Not detected	Rtn4	0.710786	-0.465501	Not detected	Rtn4	Not detected	0.826801	Not detected	0.717791	Not detected	Rtn4rl1	0.533725	-0.861634	Not detected	Rtn4rl1	Not detected	0.181303	Not detected	0.153846	Not detected	0.504052	Not detected	0.148991	Not detected	0.017	Not detected	0.149901	Not detected	0.2734	Not detected	0.0200982	Not detected	0.686017	Not detected	0.297104	Not detected	0.463231	Not detected	No significance	Not detected
Selplg_Itgam_HSC_Activated_Neutrophil	HSC	HSC	Activated_Neutrophil	Activated_Neutrophil	Selplg	0.115874	0.378484	Selplg	Selplg	Selplg	0.320309	0.40607938	0.294479	0.337719298245614	Itgam	0.263794	-0.849326	Itgam	Itgam	Itgam	0.897074	0.58873886	0.615385	0.5	0.608692	0.4974091	0.303989	-0.3353281332402771	0.001	0.411	0.287341	0.2390747	1.15362	0.0790945599710734	0.00729573	0.0047042663	0.751552	0.747572	0.795889	1.0	0.862239	0.6078879978475211	No significance	No significance
Selplg_Itgb2_HSC_Activated_Neutrophil	HSC	HSC	Activated_Neutrophil	Activated_Neutrophil	Selplg	0.115874	0.378484	Selplg	Selplg	Selplg	0.320309	0.40607938	0.294479	0.337719298245614	Itgb2	0.245299	-0.781692	Itgb2	Itgb2	Itgb2	1.0334	0.7399839	0.692308	0.6428571428571429	0.676855	0.57303166	0.00668633	-0.5422498275873048	0.075	0.755	0.331008	0.3004922	0.276356	-0.0775534255632842	0.00371208	0.0030499906	0.764524	0.7685297	1	1.0	0.790585	0.8377047245626579	No significance	No significance
Selplg_Sell_HSC_Activated_Neutrophil	HSC	HSC	Activated_Neutrophil	Activated_Neutrophil	Selplg	0.115874	0.378484	Selplg	Selplg	Selplg	0.320309	0.40607938	0.294479	0.337719298245614	Sell	0.679947	-0.0741294	Sell	Sell	Sell	1.67771	1.7756269	0.846154	1.0	0.999011	1.0908531	-0.108511	-0.2768307112758074	0.172	0.127	0.537387	0.7210455	0.130431	0.1399062875352534	0.0044783	0.006242139	0.805328	0.8372174	1	1.0	0.287638	0.1861797679120677	No significance	No significance
Sema7a_Plxnc1_HSC_Activated_Neutrophil	HSC	Not detected	Activated_Neutrophil	Not detected	Sema7a	DE data missing	-0.106915	Not detected	Sema7a	Not detected	0.183975	Not detected	0.214724	Not detected	Plxnc1	0.496411	-1.13782	Not detected	Plxnc1	Not detected	0.267097	Not detected	0.230769	Not detected	0.225536	Not detected	-0.0552625	Not detected	0.419	Not detected	0.0491391	Not detected	0.228907	Not detected	0.0109833	Not detected	0.555742	Not detected	1	Not detected	1	Not detected	No significance	Not detected
Sirpa_Cd47_HSC_Activated_Neutrophil	HSC	HSC	Activated_Neutrophil	Activated_Neutrophil	Sirpa	0.183518	-1.41315	Sirpa	Sirpa	Sirpa	0.738744	0.27692488	0.374233	0.2017543859649122	Cd47	0.253844	-0.421321	Cd47	Cd47	Cd47	1.44822	1.165404	0.923077	0.8571428571428571	1.09348	0.7211644	0.851173	-0.1913842425939061	0	0.738	1.06986	0.32272935	0.905026	-0.0792226123490925	0.0138462	0.004846235	0.853737	0.7748188	0.123187	1.0	0.160441	0.7521416617743104	No significance	No significance
Slpi_Cd4_HSC_Activated_Neutrophil	HSC	HSC	Activated_Neutrophil	Activated_Neutrophil	Slpi	0.0238263	-0.735177	Slpi	Slpi	Slpi	0.643641	0.25271195	0.349693	0.1491228070175438	Cd4	0.774589	0.0499788	Cd4	Cd4	Cd4	0.224001	0.24876837	0.153846	0.2142857142857142	0.433821	0.25074017	0.821337	-0.3465834720032026	0.001	0.349	0.144176	0.06286674	0.529302	0.1243281273752953	0.0139165	0.005173966	0.681808	0.60296273	0.136915	1.0	0.589828	1.0	No significance	No significance
Slpi_Plscr1_HSC_Activated_Neutrophil	HSC	HSC	Activated_Neutrophil	Activated_Neutrophil	Slpi	0.0238263	-0.735177	Slpi	Slpi	Slpi	0.643641	0.25271195	0.349693	0.1491228070175438	Plscr1	0.542821	-1.09405	Plscr1	Plscr1	Plscr1	0.34405	0.18095165	0.230769	0.1428571428571428	0.493845	0.2168318	1.12139	-0.4205269015002562	0	0.612	0.221445	0.045728646	1.00677	0.0458515947516089	0.0164486	0.003137178	0.726445	0.56431156	0.0698618	1.0	0.592953	1.0	No significance	No significance
Sptan1_Ptpra_HSC_Activated_Neutrophil	HSC	HSC	Activated_Neutrophil	Activated_Neutrophil	Sptan1	0.60455	0.800249	Sptan1	Sptan1	Sptan1	0.415238	0.29152277	0.466258	0.2982456140350877	Ptpra	0.699479	0.229275	Ptpra	Ptpra	Ptpra	0.538656	0.64940494	0.461538	0.5714285714285714	0.476947	0.47046387	-0.178763	-0.143694124341455	0.536	0.416	0.22367	0.18931633	-0.0311515	0.0327732733712522	0.00681919	0.0068715876	0.727437	0.7249254	1	1.0	0.601285	0.4622618041729213	No significance	No significance
Tgfb1_Acvr1b_Tgfbr2_HSC_Activated_Neutrophil	HSC	HSC	Activated_Neutrophil	Activated_Neutrophil	Tgfb1	0.0687639	1.36601	Tgfb1	Tgfb1	Tgfb1	0.792405	0.67062515	0.687117	0.5745614035087719	Acvr1b	1	0.0961393	Acvr1b	Acvr1b_Tgfbr2	Acvr1b_Tgfbr2	0.237185	0.24042456	0.230769	0.2142857142857142	0.514795	0.45552486	0.273143	0.1791565683656359	0.002	0.012	0.187946	0.16123475	0.389166	0.3186543431990726	0.0244037	0.021420486	0.709849	0.70863163	0.162428	0.3383033834981617	0.451126	0.5119593168823738	No significance	No significance
Tgfb1_Cxcr4_HSC_Activated_Neutrophil	HSC	HSC	Activated_Neutrophil	Activated_Neutrophil	Tgfb1	0.0687639	1.36601	Tgfb1	Tgfb1	Tgfb1	0.792405	0.67062515	0.687117	0.5745614035087719	Cxcr4	0.246836	-0.813525	Cxcr4	Cxcr4	Cxcr4	0.711476	0.43329865	0.615385	0.4285714285714285	0.751941	0.5519619	0.330359	-0.1290967724199326	0.001	0.33	0.563777	0.29058096	0.440412	0.0580155212825983	0.0169765	0.009217911	0.809058	0.7655331	0.136915	0.9298374783882938	0.586221	0.8029441561505621	No significance	No significance
Tgfb1_Itgb1_HSC_Activated_Neutrophil	HSC	HSC	Activated_Neutrophil	Activated_Neutrophil	Tgfb1	0.0687639	1.36601	Tgfb1	Tgfb1	Tgfb1	0.792405	0.67062515	0.687117	0.5745614035087719	Itgb1	0.10781	1.6725	Itgb1	Itgb1	Itgb1	0.291358	0.7989856	0.230769	0.5714285714285714	0.541881	0.73480535	0.000611928	0.3727069680416657	0.151	0.005	0.230873	0.5358198	0.139592	0.3899116968147823	0.00664167	0.013250109	0.730568	0.8159605	0.957086	0.2828925913786095	0.627402	0.6611404792577305	No significance	No significance
Tgfb1_Lpp_HSC_Activated_Neutrophil	HSC	HSC	Activated_Neutrophil	Activated_Neutrophil	Tgfb1	0.0687639	1.36601	Tgfb1	Tgfb1	Tgfb1	0.792405	0.67062515	0.687117	0.5745614035087719	Lpp	0.637898	-0.1457	Lpp	Lpp	Lpp	0.567086	0.6600692	0.461538	0.5	0.679745	0.6653472	-0.199579	-0.1224556782119627	0.776	0.402	0.449362	0.44265902	-0.0717194	0.0411918510617941	0.00700601	0.009858596	0.790921	0.8011849	1	1.0	0.780717	0.865515837342952	No significance	No significance
Tgfb1_Tgfbr1_Tgfbr2_HSC_Activated_Neutrophil	HSC	HSC	Activated_Neutrophil	Activated_Neutrophil	Tgfb1	0.0687639	1.36601	Tgfb1	Tgfb1	Tgfb1	0.792405	0.67062515	0.687117	0.5745614035087719	Tgfbr1	0.703237	0.744701	Tgfbr1	Tgfbr1_Tgfbr2	Tgfbr1_Tgfbr2	0.577538	0.7402504	0.538462	0.5714285714285714	0.684972	0.7054378	0.0469595	0.2097009472124921	0.096	0.04	0.457644	0.49643055	0.19685	0.2746301919443119	0.0100407	0.012549676	0.792427	0.8101582	0.56362	0.4634684502316829	0.763332	0.745911480875302	No significance	No significance
Tgfb1_Tgfbr3_HSC_Activated_Neutrophil	HSC	Not detected	Activated_Neutrophil	Not detected	Tgfb1	0.0687639	1.36601	Not detected	Tgfb1	Not detected	0.792405	Not detected	0.687117	Not detected	Tgfbr3	0.0234134	-2.5079	Not detected	Tgfbr3	Not detected	0.46533	Not detected	0.461538	Not detected	0.628868	Not detected	0.379336	Not detected	0	Not detected	0.36873	Not detected	0.529546	Not detected	0.0418284	Not detected	0.774099	Not detected	0.0488183	Not detected	0.940203	Not detected	No significance	Not detected
Tgm2_Itga4_HSC_Activated_Neutrophil	HSC	Not detected	Activated_Neutrophil	Not detected	Tgm2	0.542821	-0.79438	Not detected	Tgm2	Not detected	0.172529	Not detected	0.159509	Not detected	Itga4	0.0930963	-0.84692	Not detected	Itga4	Not detected	1.84603	Not detected	0.923077	Not detected	1.00928	Not detected	0.461005	Not detected	0.006	Not detected	0.318494	Not detected	0.719534	Not detected	0.0154777	Not detected	0.761037	Not detected	0.215311	Not detected	0.691223	Not detected	No significance	Not detected
Tgm2_Itgb1_HSC_Activated_Neutrophil	HSC	Not detected	Activated_Neutrophil	Not detected	Tgm2	0.542821	-0.79438	Not detected	Tgm2	Not detected	0.172529	Not detected	0.159509	Not detected	Itgb1	0.10781	1.6725	Not detected	Itgb1	Not detected	0.291358	Not detected	0.230769	Not detected	0.231943	Not detected	0.0851003	Not detected	0.251	Not detected	0.0502677	Not detected	0.441466	Not detected	0.00728356	Not detected	0.558544	Not detected	0.904454	Not detected	1	Not detected	No significance	Not detected
Tgm2_Tbxa2r_HSC_Activated_Neutrophil	HSC	Not detected	Activated_Neutrophil	Not detected	Tgm2	0.542821	-0.79438	Not detected	Tgm2	Not detected	0.172529	Not detected	0.159509	Not detected	Tbxa2r	0.844423	-0.253882	Not detected	Tbxa2r	Not detected	0.126335	Not detected	0.153846	Not detected	0.149432	Not detected	0.228776	Not detected	0.038	Not detected	0.0217965	Not detected	0.515795	Not detected	0.0204267	Not detected	0.454488	Not detected	0.390885	Not detected	0.440052	Not detected	No significance	Not detected
Timp2_Cd44_HSC_Activated_Neutrophil	HSC	Not detected	Activated_Neutrophil	Not detected	Timp2	0.172584	-0.747827	Not detected	Timp2	Not detected	0.19611	Not detected	0.184049	Not detected	Cd44	0.349884	-0.175615	Not detected	Cd44	Not detected	2.01022	Not detected	1	Not detected	1.10317	Not detected	0.957931	Not detected	0	Not detected	0.394225	Not detected	1.1749	Not detected	0.0186953	Not detected	0.779891	Not detected	0.0434823	Not detected	0.502298	Not detected	No significance	Not detected
Timp2_Itgb1_HSC_Activated_Neutrophil	HSC	Not detected	Activated_Neutrophil	Not detected	Timp2	0.172584	-0.747827	Not detected	Timp2	Not detected	0.19611	Not detected	0.184049	Not detected	Itgb1	0.10781	1.6725	Not detected	Itgb1	Not detected	0.291358	Not detected	0.230769	Not detected	0.243734	Not detected	-0.00899421	Not detected	0.306	Not detected	0.0571383	Not detected	0.165782	Not detected	0.00588069	Not detected	0.574274	Not detected	1	Not detected	1	Not detected	No significance	Not detected
Tnf_Fas_HSC_Activated_Neutrophil	HSC	Not detected	Activated_Neutrophil	Not detected	Tnf	0.689105	-0.110101	Not detected	Tnf	Not detected	0.12193	Not detected	0.153374	Not detected	Fas	0.753703	0.211873	Not detected	Fas	Not detected	0.510616	Not detected	0.461538	Not detected	0.316273	Not detected	0.405553	Not detected	0.001	Not detected	0.0622596	Not detected	0.635459	Not detected	0.0344352	Not detected	0.584732	Not detected	0.136915	Not detected	1	Not detected	No significance	Not detected
Tnf_Icos_HSC_Activated_Neutrophil	HSC	Not detected	Activated_Neutrophil	Not detected	Tnf	0.689105	-0.110101	Not detected	Tnf	Not detected	0.12193	Not detected	0.153374	Not detected	Icos	1	-0.191226	Not detected	Icos	Not detected	0.198489	Not detected	0.230769	Not detected	0.16021	Not detected	0.0601208	Not detected	0.139	Not detected	0.0242019	Not detected	0.196138	Not detected	0.0228352	Not detected	0.467493	Not detected	0.670297	Not detected	0.531469	Not detected	No significance	Not detected
Tnf_Notch1_HSC_Activated_Neutrophil	HSC	Not detected	Activated_Neutrophil	Not detected	Tnf	0.689105	-0.110101	Not detected	Tnf	Not detected	0.12193	Not detected	0.153374	Not detected	Notch1	0.0420469	-0.913692	Not detected	Notch1	Not detected	0.859006	Not detected	0.692308	Not detected	0.490468	Not detected	0.552793	Not detected	0	Not detected	0.104739	Not detected	0.865016	Not detected	0.0435625	Not detected	0.646184	Not detected	0.00918849	Not detected	0.813571	Not detected	No significance	Not detected
Tnf_Tnfrsf1a_HSC_Activated_Neutrophil	HSC	Not detected	Activated_Neutrophil	Not detected	Tnf	0.689105	-0.110101	Not detected	Tnf	Not detected	0.12193	Not detected	0.153374	Not detected	Tnfrsf1a	0.848687	0.280541	Not detected	Tnfrsf1a	Not detected	0.437356	Not detected	0.384615	Not detected	0.279643	Not detected	0.419148	Not detected	0.001	Not detected	0.053327	Not detected	0.762991	Not detected	0.0293462	Not detected	0.565814	Not detected	0.136915	Not detected	1	Not detected	No significance	Not detected
Tnf_Tnfrsf1b_HSC_Activated_Neutrophil	HSC	Not detected	Activated_Neutrophil	Not detected	Tnf	0.689105	-0.110101	Not detected	Tnf	Not detected	0.12193	Not detected	0.153374	Not detected	Tnfrsf1b	0.513327	0.287917	Not detected	Tnfrsf1b	Not detected	0.425315	Not detected	0.384615	Not detected	0.273623	Not detected	0.284601	Not detected	0.008	Not detected	0.0518589	Not detected	0.469538	Not detected	0.0195216	Not detected	0.562382	Not detected	0.233256	Not detected	1	Not detected	No significance	Not detected
Tnf_Tradd_HSC_Activated_Neutrophil	HSC	Not detected	Activated_Neutrophil	Not detected	Tnf	0.689105	-0.110101	Not detected	Tnf	Not detected	0.12193	Not detected	0.153374	Not detected	Tradd	0.591296	-0.597607	Not detected	Tradd	Not detected	0.214267	Not detected	0.230769	Not detected	0.168099	Not detected	0.108127	Not detected	0.099	Not detected	0.0261257	Not detected	0.223476	Not detected	0.02537	Not detected	0.477024	Not detected	0.5709	Not detected	0.595702	Not detected	No significance	Not detected
Tnf_Trpm2_HSC_Activated_Neutrophil	HSC	Not detected	Activated_Neutrophil	Not detected	Tnf	0.689105	-0.110101	Not detected	Tnf	Not detected	0.12193	Not detected	0.153374	Not detected	Trpm2	0.612647	-0.637708	Not detected	Trpm2	Not detected	0.65725	Not detected	0.461538	Not detected	0.38959	Not detected	0.630635	Not detected	0	Not detected	0.0801388	Not detected	1.13886	Not detected	0.040515	Not detected	0.615017	Not detected	0.0076334	Not detected	1	Not detected	No significance	Not detected
Trf_Adrb2_HSC_Activated_Neutrophil	HSC	HSC	Activated_Neutrophil	Activated_Neutrophil	Trf	0.373735	2.89772	Trf	Trf	Trf	0.584769	0.13287722	0.306748	0.1008771929824561	Adrb2	0.449657	0.679474	Adrb2	Adrb2	Adrb2	0.268332	0.43820155	0.307692	0.4285714285714285	0.426551	0.2855394	0.924338	0.205271501365296	0	0.034	0.156913	0.058227003	1.3134	0.3146489462647599	0.0425677	0.01630917	0.690919	0.59375036	0.0076334	0.4438432650068993	0.614812	1.0	No significance	No significance
Txlna_Stx1a_HSC_Activated_Neutrophil	HSC	Not detected	Activated_Neutrophil	Not detected	Txlna	0.36816	1.07929	Not detected	Txlna	Not detected	0.234638	Not detected	0.325153	Not detected	Stx1a	0.326496	0.293522	Not detected	Stx1a	Not detected	0.176702	Not detected	0.230769	Not detected	0.20567	Not detected	0.167578	Not detected	0.008	Not detected	0.041461	Not detected	0.401417	Not detected	0.0575364	Not detected	0.534682	Not detected	0.233256	Not detected	1	Not detected	No significance	Not detected
Txlna_Stx4a_HSC_Activated_Neutrophil	HSC	HSC	Activated_Neutrophil	Activated_Neutrophil	Txlna	0.36816	1.07929	Txlna	Txlna	Txlna	0.234638	0.24037409	0.325153	0.2763157894736842	Stx4a	0.17584	-1.13364	Stx4a	Stx4a	Stx4a	0.375971	0.14875609	0.384615	0.1428571428571428	0.305305	0.19456509	0.148527	-0.0486923592085227	0.034	0.452	0.0882172	0.03575711	0.286047	0.0345638575131774	0.0208656	0.0071834964	0.626323	0.5338709	0.37565	1.0	1	0.7929281200124414	No significance	No significance
Vasp_Cxcr2_HSC_Activated_Neutrophil	HSC	HSC	Activated_Neutrophil	Activated_Neutrophil	Vasp	0.826227	-0.162974	Vasp	Vasp	Vasp	0.723929	0.5833851	0.625767	0.5131578947368421	Cxcr2	0.487948	-0.228739	Cxcr2	Cxcr2	Cxcr2	1.8235	1.5871369	1	0.9285714285714286	1.27372	1.085261	1.18637	0.3557756209782935	0	0.0	1.32009	0.925912	1.98982	0.6437592166690778	0.0349727	0.020957319	0.866377	0.8535482	0.0076334	0.0274315613254986	0.0959555	0.1874847127269228	Less significant	No significance
Vcam1_Itga4_Itgb1_HSC_Activated_Neutrophil	HSC	Not detected	Activated_Neutrophil	Not detected	Vcam1	DE data missing	-0.106915	Not detected	Vcam1	Not detected	1.15355	Not detected	0.368098	Not detected	Itgb1	0.10781	1.6725	Not detected	Itga4_Itgb1	Not detected	0.291358	Not detected	0.230769	Not detected	0.722455	Not detected	1.71421	Not detected	0	Not detected	0.336097	Not detected	1.57831	Not detected	0.0323108	Not detected	0.765894	Not detected	0.0076334	Not detected	0.65767	Not detected	No significance	Not detected
Vcam1_Itga4_Itgb7_HSC_Activated_Neutrophil	HSC	Not detected	Activated_Neutrophil	Not detected	Vcam1	DE data missing	-0.106915	Not detected	Vcam1	Not detected	1.15355	Not detected	0.368098	Not detected	Itgb7	0.386928	-0.730761	Not detected	Itga4_Itgb7	Not detected	1.08289	Not detected	0.692308	Not detected	1.11822	Not detected	2.22356	Not detected	0	Not detected	1.24917	Not detected	1.94557	Not detected	0.113883	Not detected	0.863149	Not detected	0.00284171	Not detected	0.147931	Not detected	No significance	Not detected
Vegfb_Adrb2_HSC_Activated_Neutrophil	HSC	HSC	Activated_Neutrophil	Activated_Neutrophil	Vegfb	0.0683733	-2.17986	Vegfb	Vegfb	Vegfb	0.119495	0.10832839	0.177914	0.1403508771929824	Adrb2	0.449657	0.679474	Adrb2	Adrb2	Adrb2	0.268332	0.43820155	0.307692	0.4285714285714285	0.193914	0.27326497	0.116617	0.1976853182514928	0.081	0.027	0.0320644	0.047469668	0.295844	0.4111417717928917	0.0222663	0.044537365	0.502611	0.5688994	0.525898	0.4185929385839105	0.796371	1.0	No significance	No significance
Vim_Cd44_HSC_Activated_Neutrophil	HSC	HSC	Activated_Neutrophil	Activated_Neutrophil	Vim	0.391688	-1.1136	Vim	Vim	Vim	0.612242	0.7613246	0.423313	0.4692982456140351	Cd44	0.349884	-0.175615	Cd44	Cd44	Cd44	2.01022	1.867521	1	1.0	1.31123	1.3144228	0.812651	0.316282276546584	0	0.0	1.23074	1.4217896	0.975556	0.5039511740365533	0.00986217	0.011274804	0.862268	0.87837726	0.123187	0.2010274715820633	0.085802	0.088538314083643	Less significant	Less significant
Ybx1_Notch1_HSC_Activated_Neutrophil	HSC	HSC	Activated_Neutrophil	Activated_Neutrophil	Ybx1	0.980475	-0.124256	Ybx1	Ybx1	Ybx1	1.66071	1.6279677	0.907975	0.8464912280701754	Notch1	0.0420469	-0.913692	Notch1	Notch1	Notch1	0.859006	0.4010527	0.692308	0.3571428571428571	1.25986	1.0145102	0.961437	0.6732775471865055	0	0.0	1.42656	0.6529009	1.174	0.6601148063502996	0.034473	0.023043567	0.870804	0.83033866	0.0076334	0.0141182496705335	0.0992461	0.2351753432016063	Less significant	No significance

## Sheet: CD4_T_Cell
interaction_id	source_control	source_KO	target_control	target_KO	ligand_control	ligand_p_val	ligand_avg_log2FC	ligand_KO	ligand_complex_control	ligand_complex_KO	ligand_means_control	ligand_means_KO	ligand_props_control	ligand_props_KO	receptor_control	receptor_p_val	receptor_avg_log2FC	receptor_KO	receptor_complex_control	receptor_complex_KO	receptor_means_control	receptor_means_KO	receptor_props_control	receptor_props_KO	lr_means_control	lr_means_KO	lr_logfc_control	lr_logfc_KO	cellphone_pvals_control	cellphone_pvals_KO	expr_prod_control	expr_prod_KO	scaled_weight_control	scaled_weight_KO	spec_weight_control	spec_weight_KO	lrscore_control	lrscore_KO	specificity_rank_control	specificity_rank_KO	magnitude_rank_control	magnitude_rank_KO	Significance_in_control	Significance_in_KO
Ada_Dpp4_HSC_CD4_T_Cell	HSC	Not detected	CD4_T_Cell	Not detected	Ada	0.994762	-0.418865	Not detected	Ada	Not detected	0.273431	Not detected	0.251534	Not detected	Dpp4	0.0368426	-0.0501714	Not detected	Dpp4	Not detected	0.815755	Not detected	0.533034	Not detected	0.544593	Not detected	0.427101	Not detected	0	Not detected	0.223053	Not detected	0.813394	Not detected	0.0342867	Not detected	0.727163	Not detected	0.0260811	Not detected	0.598919	Not detected	No significance	Not detected
Adam10_Cd44_HSC_CD4_T_Cell	HSC	HSC	CD4_T_Cell	CD4_T_Cell	Adam10	0.199803	-0.0297027	Adam10	Adam10	Adam10	0.754157	0.76064885	0.711656	0.631578947368421	Cd44	2.30739e-06	1.26798	Cd44	Cd44	Cd44	0.257413	0.55693007	0.202694	0.4104979811574697	0.505785	0.65878946	-0.453026	-0.3778783204543984	0.971	0.993	0.19413	0.4236282	-0.0650802	-0.0276227239383822	0.00218235	0.0048329257	0.713171	0.7976619	1	1.0	0.476498	0.8873785463998908	No significance	No significance
Adam10_Il6ra_HSC_CD4_T_Cell	HSC	HSC	CD4_T_Cell	CD4_T_Cell	Adam10	0.199803	-0.0297027	Adam10	Adam10	Adam10	0.754157	0.76064885	0.711656	0.631578947368421	Il6ra	0.915952	0.0141916	Il6ra	Il6ra	Il6ra	0.891872	0.8943966	0.599743	0.5962314939434724	0.823014	0.82752275	0.529979	0.5148349990800833	0	0.0	0.672611	0.68032175	0.451233	0.4809215767011732	0.0147884	0.017275775	0.822322	0.83321685	0.105983	0.046940368440141	0.43321	0.4472014094851291	No significance	No significance
Adam10_Notch1_HSC_CD4_T_Cell	HSC	HSC	CD4_T_Cell	CD4_T_Cell	Adam10	0.199803	-0.0297027	Adam10	Adam10	Adam10	0.754157	0.76064885	0.711656	0.631578947368421	Notch1	0.34246	-0.0563442	Notch1	Notch1	Notch1	0.346179	0.31265324	0.287364	0.2570659488559892	0.550168	0.536651	0.202633	0.3321914603459703	0	0.0	0.261073	0.23781933	0.258948	0.3356533827950699	0.0105034	0.015893923	0.742494	0.7470749	0.314836	0.077745878656055	0.754576	0.6021428998562974	No significance	No significance
Adam10_Notch2_HSC_CD4_T_Cell	HSC	HSC	CD4_T_Cell	CD4_T_Cell	Adam10	0.199803	-0.0297027	Adam10	Adam10	Adam10	0.754157	0.76064885	0.711656	0.631578947368421	Notch2	0.487898	0.168596	Notch2	Notch2	Notch2	0.197529	0.21085466	0.166774	0.1790040376850605	0.475843	0.48575175	-0.70239	-0.6439258619795555	1	1.0	0.148968	0.16038635	-0.264289	-0.2413978855285513	0.00208469	0.0025555931	0.685344	0.70808667	1	1.0	0.468695	0.4571878500025043	No significance	No significance
Adam10_Tspan14_HSC_CD4_T_Cell	HSC	HSC	CD4_T_Cell	CD4_T_Cell	Adam10	0.199803	-0.0297027	Adam10	Adam10	Adam10	0.754157	0.76064885	0.711656	0.631578947368421	Tspan14	0.103888	0.0049093	Tspan14	Tspan14	Tspan14	0.419225	0.402504	0.338037	0.3283983849259758	0.586691	0.5815764	0.0312375	0.1663212892811389	0.003	0.0	0.316161	0.3061642	0.107933	0.1850191311568933	0.00843524	0.009343899	0.760368	0.77018875	0.705931	0.3312005667236622	0.97031	0.8573204743138498	No significance	No significance
Adam10_Tspan5_HSC_CD4_T_Cell	HSC	HSC	CD4_T_Cell	CD4_T_Cell	Adam10	0.199803	-0.0297027	Adam10	Adam10	Adam10	0.754157	0.76064885	0.711656	0.631578947368421	Tspan5	0.000672544	-0.473495	Tspan5	Tspan5	Tspan5	0.518195	0.39673778	0.364336	0.3014804845222072	0.636176	0.57869333	0.0886057	0.1998405768032347	0	0.0	0.3908	0.30177814	0.13944	0.2038353832352475	0.0099771	0.012069229	0.779142	0.7689093	0.56877	0.1983212090722332	0.915479	0.842254747127869	No significance	No significance
Adam17_Il6ra_HSC_CD4_T_Cell	HSC	HSC	CD4_T_Cell	CD4_T_Cell	Adam17	0.346964	-0.0836753	Adam17	Adam17	Adam17	0.447608	0.38321197	0.478528	0.3903508771929824	Il6ra	0.915952	0.0141916	Il6ra	Il6ra	Il6ra	0.891872	0.8943966	0.599743	0.5962314939434724	0.66974	0.6388043	0.447266	0.3329694832119079	0	0.0	0.399209	0.3427435	0.378934	0.346139671462936	0.0120353	0.013796577	0.780968	0.7800243	0.209655	0.1078151423812416	0.808561	0.9535518343500562	No significance	No significance
Adam17_Itgb1_HSC_CD4_T_Cell	HSC	HSC	CD4_T_Cell	CD4_T_Cell	Adam17	0.346964	-0.0836753	Adam17	Adam17	Adam17	0.447608	0.38321197	0.478528	0.3903508771929824	Itgb1	0.0515957	0.690656	Itgb1	Itgb1	Itgb1	0.208653	0.29380295	0.162925	0.2113055181695827	0.328131	0.33850747	-0.358726	-0.1287326963783804	0.997	0.789	0.0933948	0.11258881	-0.0954432	-0.0258211305043028	0.0031244	0.0043676244	0.632973	0.6702217	1	1.0	1	1.0	No significance	No significance
Adam17_Notch1_HSC_CD4_T_Cell	HSC	HSC	CD4_T_Cell	CD4_T_Cell	Adam17	0.346964	-0.0836753	Adam17	Adam17	Adam17	0.447608	0.38321197	0.478528	0.3903508771929824	Notch1	0.34246	-0.0563442	Notch1	Notch1	Notch1	0.346179	0.31265324	0.287364	0.2570659488559892	0.396894	0.3479326	0.11992	0.150325944477795	0.002	0.0	0.154953	0.119812466	0.186649	0.2008714775568328	0.00854806	0.012693019	0.689575	0.67705715	0.553547	0.2032843684972473	0.733819	1.0	No significance	No significance
Adam23_Itga4_HSC_CD4_T_Cell	HSC	Not detected	CD4_T_Cell	Not detected	Adam23	DE data missing	-0.403924	Not detected	Adam23	Not detected	0.272879	Not detected	0.141104	Not detected	Itga4	0.184285	0.137115	Not detected	Itga4	Not detected	1.23509	Not detected	0.706222	Not detected	0.753985	Not detected	0.434577	Not detected	0	Not detected	0.33703	Not detected	0.474521	Not detected	0.0107495	Not detected	0.766143	Not detected	0.293356	Not detected	0.633295	Not detected	No significance	Not detected
Adam23_Itgb3_HSC_CD4_T_Cell	HSC	Not detected	CD4_T_Cell	Not detected	Adam23	DE data missing	-0.403924	Not detected	Adam23	Not detected	0.272879	Not detected	0.141104	Not detected	Itgb3	0.321434	-0.539611	Not detected	Itgb3	Not detected	0.173467	Not detected	0.139833	Not detected	0.223173	Not detected	0.695947	Not detected	0	Not detected	0.0473355	Not detected	0.640528	Not detected	0.0270259	Not detected	0.551121	Not detected	0.0260408	Not detected	1	Not detected	No significance	Not detected
Adam9_Itga6_HSC_CD4_T_Cell	HSC	HSC	CD4_T_Cell	CD4_T_Cell	Adam9	0.986027	-0.0859528	Adam9	Adam9	Adam9	0.241897	0.15033613	0.288344	0.1710526315789473	Itga6	0.306755	-0.00526494	Itga6	Itga6	Itga6	0.493446	0.46913055	0.370109	0.3432032301480484	0.367671	0.30973333	0.456547	0.4217365025420333	0	0.0	0.119363	0.07052727	0.428745	0.4746041317055729	0.0420243	0.03104661	0.660978	0.6166413	0.0886859	0.0272817355336064	0.88187	1.0	No significance	No significance
Adam9_Itgav_HSC_CD4_T_Cell	HSC	HSC	CD4_T_Cell	CD4_T_Cell	Adam9	0.986027	-0.0859528	Adam9	Adam9	Adam9	0.241897	0.15033613	0.288344	0.1710526315789473	Itgav	0.0132292	-0.181475	Itgav	Itgav	Itgav	0.218926	0.19104522	0.180244	0.1601615074024226	0.230411	0.17069069	-0.0755725	-0.2109601495018437	0.486	1.0	0.0529575	0.028721	0.0552132	-0.0996573264954938	0.00804902	0.004894798	0.56496	0.5065324	1	1.0	1	0.5783984199072046	No significance	No significance
Adam9_Itgb1_HSC_CD4_T_Cell	HSC	HSC	CD4_T_Cell	CD4_T_Cell	Adam9	0.986027	-0.0859528	Adam9	Adam9	Adam9	0.241897	0.15033613	0.288344	0.1710526315789473	Itgb1	0.0515957	0.690656	Itgb1	Itgb1	Itgb1	0.208653	0.29380295	0.162925	0.2113055181695827	0.225275	0.22206953	-0.17342	-0.1093651805989288	0.61	0.869	0.0504725	0.0441692	0.0605357	-0.0252844134118831	0.00637076	0.0046969857	0.559045	0.5600415	1	1.0	1	1.0	No significance	No significance
Alcam_Cd6_HSC_CD4_T_Cell	HSC	HSC	CD4_T_Cell	CD4_T_Cell	Alcam	0.0251463	1.18791	Alcam	Alcam	Alcam	0.465201	0.20879997	0.331288	0.1710526315789473	Cd6	0.0352614	-0.547718	Cd6	Cd6	Cd6	0.682889	0.4711064	0.491982	0.3472409152086137	0.574045	0.33995318	0.298121	-0.100278876435121	0	0.175	0.317681	0.098367006	0.400038	0.3703622759056528	0.0179392	0.00935176	0.760805	0.65513074	0.106091	0.7308047056118873	0.976626	1.0	No significance	No significance
Apoe_Lrp6_HSC_CD4_T_Cell	HSC	HSC	CD4_T_Cell	CD4_T_Cell	Apoe	0.151077	0.363682	Apoe	Apoe	Apoe	1.43028	0.5270304	0.680982	0.3157894736842105	Lrp6	0.661324	-0.0379848	Lrp6	Lrp6	Lrp6	0.334707	0.3238744	0.272611	0.2664872139973082	0.882495	0.4254524	0.857776	0.1096122948645538	0	0.001	0.478726	0.17069167	0.54965	0.1298164264375538	0.0238401	0.012738292	0.796107	0.7144807	0.0432344	0.3468147007028015	0.362877	0.6143728344166248	No significance	No significance
Apoe_Sorl1_HSC_CD4_T_Cell	HSC	HSC	CD4_T_Cell	CD4_T_Cell	Apoe	0.151077	0.363682	Apoe	Apoe	Apoe	1.43028	0.5270304	0.680982	0.3157894736842105	Sorl1	0.169244	0.343085	Sorl1	Sorl1	Sorl1	0.407526	0.47615385	0.326491	0.3593539703903095	0.918905	0.50159216	-0.0374775	-0.6864659427039971	0.023	1.0	0.582878	0.25094756	0.12069	-0.273888940014589	0.00651044	0.004222862	0.811619	0.7521177	0.994364	1.0	0.300313	0.6526034998745023	No significance	No significance
App_Aplp2_HSC_CD4_T_Cell	HSC	HSC	CD4_T_Cell	CD4_T_Cell	App	0.418345	0.214915	App	App	App	0.358671	0.2198176	0.251534	0.1666666666666666	Aplp2	0.919611	-0.12363	Aplp2	Aplp2	Aplp2	0.182837	0.17504145	0.152662	0.1561238223418573	0.270754	0.19742952	0.251067	-0.1967637425301691	0	0.956	0.0655783	0.03847719	0.309738	-0.0656050480657128	0.00436122	0.0028288194	0.591023	0.542981	1	1.0	1	0.8764277297334502	No significance	No significance
App_Cd74_HSC_CD4_T_Cell	HSC	HSC	CD4_T_Cell	CD4_T_Cell	App	0.418345	0.214915	App	App	App	0.358671	0.2198176	0.251534	0.1666666666666666	Cd74	0.0481414	1.93698	Cd74	Cd74	Cd74	0.21157	0.39485803	0.157152	0.1924629878869448	0.285121	0.30733782	-2.37263	-1.975937756190492	1	1.0	0.0758841	0.086796746	-0.314224	-0.6325702637095817	0.000500654	0.0007161176	0.608539	0.64086056	1	1.0	1	1.0	No significance	No significance
App_Lrp10_HSC_CD4_T_Cell	HSC	HSC	CD4_T_Cell	CD4_T_Cell	App	0.418345	0.214915	App	App	App	0.358671	0.2198176	0.251534	0.1666666666666666	Lrp10	0.174257	0.421198	Lrp10	Lrp10	Lrp10	0.308172	0.39055032	0.256575	0.3149394347240915	0.333422	0.30518395	0.153228	-0.1766887334372976	0	0.934	0.110533	0.08584983	0.246638	-0.0538267865085383	0.00398137	0.00344579	0.652314	0.63959724	1	1.0	1	1.0	No significance	No significance
App_Lrp6_HSC_CD4_T_Cell	HSC	HSC	CD4_T_Cell	CD4_T_Cell	App	0.418345	0.214915	App	App	App	0.358671	0.2198176	0.251534	0.1666666666666666	Lrp6	0.661324	-0.0379848	Lrp6	Lrp6	Lrp6	0.334707	0.3238744	0.272611	0.2664872139973082	0.346689	0.271846	0.308577	-0.0520544054288986	0	0.258	0.12005	0.07119329	0.34992	0.0377205818388781	0.00747159	0.0053925524	0.661621	0.61775166	0.755403	1.0	0.991763	1.0	No significance	No significance
App_Ncstn_HSC_CD4_T_Cell	HSC	HSC	CD4_T_Cell	CD4_T_Cell	App	0.418345	0.214915	App	App	App	0.358671	0.2198176	0.251534	0.1666666666666666	Ncstn	0.793568	0.0844588	Ncstn	Ncstn	Ncstn	0.174116	0.18613815	0.148172	0.1668909825033647	0.266394	0.20297787	0.238474	-0.1582228657990682	0	0.874	0.0624503	0.04091644	0.29223	-0.0435033979678503	0.00416229	0.0036930619	0.585103	0.5505969	1	1.0	1	0.9468055542009086	No significance	No significance
App_Notch2_HSC_CD4_T_Cell	HSC	HSC	CD4_T_Cell	CD4_T_Cell	App	0.418345	0.214915	App	App	App	0.358671	0.2198176	0.251534	0.1666666666666666	Notch2	0.487898	0.168596	Notch2	Notch2	Notch2	0.197529	0.21085466	0.166774	0.1790040376850605	0.2781	0.21533613	-0.404216	-0.9117579533736968	1	1.0	0.0708481	0.046349566	-0.0012186	-0.4156235450472431	0.00147349	0.0009987043	0.60033	0.5659688	1	1.0	1	1.0	No significance	No significance
App_Rpsa_HSC_CD4_T_Cell	HSC	HSC	CD4_T_Cell	CD4_T_Cell	App	0.418345	0.214915	App	App	App	0.358671	0.2198176	0.251534	0.1666666666666666	Rpsa	4.20157e-06	-0.20018	Rpsa	Rpsa	Rpsa	3.72061	3.5412924	0.999359	0.9919246298788694	2.03964	1.880555	0.591992	0.2133465559407901	0	0.0	1.33448	0.7784384	0.61235	0.2736291738918594	0.00750452	0.004680813	0.867003	0.8423691	0.319934	0.8010585751822683	0.039557	0.1605557960885053	Moderately significant	No significance
Arf1_Insr_HSC_CD4_T_Cell	HSC	HSC	CD4_T_Cell	CD4_T_Cell	Arf1	0.198206	0.27264	Arf1	Arf1	Arf1	0.866739	0.6263123	0.748466	0.5570175438596491	Insr	0.236669	-0.519738	Insr	Insr	Insr	0.367122	0.26484132	0.284157	0.2139973082099596	0.616931	0.44557682	0.175099	-0.0542551914216518	0	0.241	0.318199	0.16587338	0.231056	0.0201402767279426	0.00822	0.006068861	0.760953	0.7115511	0.611904	0.9185308446276764	0.979029	0.5429356976877951	No significance	No significance
Arf6_Smap1_HSC_CD4_T_Cell	HSC	HSC	CD4_T_Cell	CD4_T_Cell	Arf6	0.466724	0.117367	Arf6	Arf6	Arf6	0.348835	0.31580812	0.423313	0.3596491228070175	Smap1	0.386747	-0.127211	Smap1	Smap1	Smap1	0.4817	0.43307927	0.377165	0.3391655450874832	0.415268	0.3744437	-0.0135768	-0.0302872774300776	0.073	0.175	0.168034	0.13676995	0.061803	0.0338942077729716	0.00966042	0.0075658537	0.698182	0.6913561	0.936497	0.7596416828633291	0.660129	0.8623822527942964	No significance	No significance
B2m_Cd247_HSC_CD4_T_Cell	HSC	HSC	CD4_T_Cell	CD4_T_Cell	B2m	0.00482375	0.252387	B2m	B2m	B2m	2.68916	2.5756743	0.993865	0.9780701754385964	Cd247	5.46037e-08	-0.483516	Cd247	Cd247	Cd247	1.91188	1.5309813	0.927518	0.8263795423956931	2.30052	2.0533278	1.12126	0.905286285840074	0	0.0	5.14135	3.943309	0.698935	0.7194880268250129	0.0247676	0.024825154	0.927514	0.92323995	0.0183709	0.0113832008956014	0.00282823	0.0076941378876827	Highly significant	Highly significant
B2m_Cd3d_HSC_CD4_T_Cell	HSC	HSC	CD4_T_Cell	CD4_T_Cell	B2m	0.00482375	0.252387	B2m	B2m	B2m	2.68916	2.5756743	0.993865	0.9780701754385964	Cd3d	0.00664597	-0.102627	Cd3d	Cd3d	Cd3d	1.84369	1.7310135	0.937781	0.8990578734858681	2.26643	2.153344	1.06346	0.9366820509066452	0	0.0	4.95798	4.458527	0.708641	0.7728560714095744	0.0273446	0.024800176	0.926283	0.9274797	0.0177567	0.0113832008956014	0.00331591	0.0053488904076723	Highly significant	Highly significant
B2m_Cd3g_HSC_CD4_T_Cell	HSC	HSC	CD4_T_Cell	CD4_T_Cell	B2m	0.00482375	0.252387	B2m	B2m	B2m	2.68916	2.5756743	0.993865	0.9780701754385964	Cd3g	1.9141e-09	-0.583582	Cd3g	Cd3g	Cd3g	1.69092	1.2818134	0.899294	0.7685060565275909	2.19004	1.9287438	0.998784	0.693502571710664	0	0.0	4.54716	3.3015337	0.677068	0.6183609062563314	0.026731	0.025087819	0.923275	0.9167043	0.0209083	0.0113832008956014	0.0041874	0.0103870622268677	Highly significant	Moderately significant
B2m_Klrd1_HSC_CD4_T_Cell	HSC	HSC	CD4_T_Cell	CD4_T_Cell	B2m	0.00482375	0.252387	B2m	B2m	B2m	2.68916	2.5756743	0.993865	0.9780701754385964	Klrd1	1.00295e-05	-0.738568	Klrd1	Klrd1	Klrd1	0.584194	0.38479483	0.389994	0.2934051144010767	1.63668	1.4802346	0.294993	0.1831264555149168	0	0.094	1.57099	0.99110615	0.25692	0.1978966975737526	0.0148608	0.016881874	0.876132	0.8577501	0.260619	0.5898883597535313	0.0283137	0.0986871515508683	Moderately significant	Less significant
Btla_Cd247_HSC_CD4_T_Cell	HSC	HSC	CD4_T_Cell	CD4_T_Cell	Btla	0.0076585	-0.460147	Btla	Btla	Btla	1.22889	0.58996457	0.699387	0.3903508771929824	Cd247	5.46037e-08	-0.483516	Cd247	Cd247	Cd247	1.91188	1.5309813	0.927518	0.8263795423956931	1.57038	1.060473	0.65107	0.5282473537641565	0	0.0	2.34949	0.9032247	0.486021	0.6394954907407339	0.0291617	0.023555653	0.896372	0.85199094	0.0644709	0.0125582471613222	0.0364664	0.2034512637476159	Moderately significant	No significance
C1qb_C1qbp_HSC_CD4_T_Cell	HSC	Not detected	CD4_T_Cell	Not detected	C1qb	DE data missing	-3.98115	Not detected	C1qb	Not detected	0.774603	Not detected	0.337423	Not detected	C1qbp	0.835231	-0.0615891	Not detected	C1qbp	Not detected	0.302003	Not detected	0.256575	Not detected	0.538303	Not detected	1.19356	Not detected	0	Not detected	0.233932	Not detected	1.6095	Not detected	0.0811866	Not detected	0.731862	Not detected	0.00660931	Not detected	0.63901	Not detected	No significance	Not detected
Cadm1_Crtam_HSC_CD4_T_Cell	HSC	Not detected	CD4_T_Cell	Not detected	Cadm1	DE data missing	-2.12941	Not detected	Cadm1	Not detected	0.528736	Not detected	0.276074	Not detected	Crtam	0.475618	-0.537124	Not detected	Crtam	Not detected	0.15527	Not detected	0.132136	Not detected	0.342003	Not detected	0.968261	Not detected	0	Not detected	0.0820967	Not detected	1.29689	Not detected	0.108349	Not detected	0.617871	Not detected	0.0076334	Not detected	1	Not detected	No significance	Not detected
Calr_Itgav_HSC_CD4_T_Cell	HSC	HSC	CD4_T_Cell	CD4_T_Cell	Calr	0.616437	0.0594554	Calr	Calr	Calr	1.04789	0.94450295	0.711656	0.6754385964912281	Itgav	0.0132292	-0.181475	Itgav	Itgav	Itgav	0.218926	0.19104522	0.180244	0.1601615074024226	0.633406	0.56777406	0.116192	0.0061002361302441	0.002	0.012	0.22941	0.18044278	0.114912	0.0547771718566611	0.00539094	0.00520716	0.729942	0.7201133	1	1.0	0.623671	0.3751266145128171	No significance	No significance
Ccl25_Ccr9_HSC_CD4_T_Cell	HSC	Not detected	CD4_T_Cell	Not detected	Ccl25	0.0376879	-0.472251	Not detected	Ccl25	Not detected	0.257104	Not detected	0.306748	Not detected	Ccr9	3.83667e-07	-1.68488	Not detected	Ccr9	Not detected	0.280605	Not detected	0.192431	Not detected	0.268854	Not detected	0.414348	Not detected	0	Not detected	0.0721446	Not detected	0.39159	Not detected	0.0377027	Not detected	0.602504	Not detected	0.111024	Not detected	1	Not detected	No significance	Not detected
Cd14_Itga4_HSC_CD4_T_Cell	HSC	Not detected	CD4_T_Cell	Not detected	Cd14	DE data missing	3.29526	Not detected	Cd14	Not detected	0.189943	Not detected	0.159509	Not detected	Itga4	0.184285	0.137115	Not detected	Itga4	Not detected	1.23509	Not detected	0.706222	Not detected	0.712517	Not detected	0.102706	Not detected	0.024	Not detected	0.234596	Not detected	0.460368	Not detected	0.0153949	Not detected	0.73214	Not detected	0.335491	Not detected	0.640821	Not detected	No significance	Not detected
Cd14_Itgb1_HSC_CD4_T_Cell	HSC	Not detected	CD4_T_Cell	Not detected	Cd14	DE data missing	3.29526	Not detected	Cd14	Not detected	0.189943	Not detected	0.159509	Not detected	Itgb1	0.0515957	0.690656	Not detected	Itgb1	Not detected	0.208653	Not detected	0.162925	Not detected	0.199298	Not detected	-0.0131082	Not detected	0.013	Not detected	0.0396321	Not detected	0.432645	Not detected	0.00775451	Not detected	0.529065	Not detected	0.748225	Not detected	1	Not detected	No significance	Not detected
Cd14_Itgb2_HSC_CD4_T_Cell	HSC	Not detected	CD4_T_Cell	Not detected	Cd14	DE data missing	3.29526	Not detected	Cd14	Not detected	0.189943	Not detected	0.159509	Not detected	Itgb2	0.0048954	0.527424	Not detected	Itgb2	Not detected	0.517704	Not detected	0.40603	Not detected	0.353823	Not detected	0.306753	Not detected	0	Not detected	0.0983339	Not detected	0.603086	Not detected	0.0126921	Not detected	0.638938	Not detected	0.176523	Not detected	0.950883	Not detected	No significance	Not detected
Cd14_Ripk1_HSC_CD4_T_Cell	HSC	Not detected	CD4_T_Cell	Not detected	Cd14	DE data missing	3.29526	Not detected	Cd14	Not detected	0.189943	Not detected	0.159509	Not detected	Ripk1	0.00858763	0.456661	Not detected	Ripk1	Not detected	0.253161	Not detected	0.21424	Not detected	0.221552	Not detected	0.293097	Not detected	0	Not detected	0.0480861	Not detected	0.558943	Not detected	0.0156504	Not detected	0.553067	Not detected	0.0854797	Not detected	1	Not detected	No significance	Not detected
Cd14_Tlr1_HSC_CD4_T_Cell	HSC	Not detected	CD4_T_Cell	Not detected	Cd14	DE data missing	3.29526	Not detected	Cd14	Not detected	0.189943	Not detected	0.159509	Not detected	Tlr1	0.360613	0.0442928	Not detected	Tlr1	Not detected	0.1464	Not detected	0.128929	Not detected	0.168171	Not detected	0.134383	Not detected	0	Not detected	0.0278075	Not detected	0.441509	Not detected	0.0151387	Not detected	0.484811	Not detected	0.263406	Not detected	0.655682	Not detected	No significance	Not detected
Cd22_Ptprc_HSC_CD4_T_Cell	HSC	HSC	CD4_T_Cell	CD4_T_Cell	Cd22	0.00598156	1.44	Cd22	Cd22	Cd22	0.842956	0.45279267	0.613497	0.3552631578947368	Ptprc	0.000404234	-0.238807	Ptprc	Ptprc	Ptprc	2.84266	2.6646733	0.994869	0.9878869448183042	1.84281	1.558733	0.00776668	-0.3585527294853929	0.005	1.0	2.39624	1.2065445	0.116916	-0.1070510639604436	0.013875	0.008621851	0.897284	0.8693331	0.663606	1.0	0.0140316	0.0623576271051989	Moderately significant	Less significant
Cd38_Pecam1_HSC_CD4_T_Cell	HSC	HSC	CD4_T_Cell	CD4_T_Cell	Cd38	0.000791327	2.41013	Cd38	Cd38	Cd38	0.907972	0.6190988	0.588957	0.4122807017543859	Pecam1	0.114958	-0.0764103	Pecam1	Pecam1	Pecam1	1.19132	1.131798	0.713278	0.6810228802153432	1.04965	0.8754484	-0.0749101	-0.1164335351926145	0.292	0.675	1.08169	0.7006948	0.0226082	-0.0207891521749006	0.0149817	0.013392957	0.854422	0.83525693	1	1.0	0.188279	0.3805861501710972	No significance	No significance
Cd48_Cd2_HSC_CD4_T_Cell	HSC	HSC	CD4_T_Cell	CD4_T_Cell	Cd48	0.452839	-0.00528817	Cd48	Cd48	Cd48	0.920195	0.5654925	0.766871	0.5043859649122807	Cd2	6.43259e-06	-0.410565	Cd2	Cd2	Cd2	1.00931	0.7914897	0.686337	0.566621803499327	0.964754	0.6784911	0.274793	0.1229132663820687	0	0.0	0.928766	0.4475815	0.29061	0.1828859403839539	0.0203581	0.0142295165	0.844684	0.8020642	0.211276	0.2352626505112729	0.253821	0.8270381821285235	No significance	No significance
Cd5l_Cd5_HSC_CD4_T_Cell	HSC	Not detected	CD4_T_Cell	Not detected	Cd5l	DE data missing	0.79984	Not detected	Cd5l	Not detected	0.480068	Not detected	0.288344	Not detected	Cd5	1.9573e-05	-0.655247	Not detected	Cd5	Not detected	0.716673	Not detected	0.491341	Not detected	0.598371	Not detected	1.28425	Not detected	0	Not detected	0.344052	Not detected	1.70063	Not detected	0.270513	Not detected	0.767985	Not detected	0.0052338	Not detected	1	Not detected	No significance	Not detected
Cd72_Cd5_HSC_CD4_T_Cell	HSC	HSC	CD4_T_Cell	CD4_T_Cell	Cd72	0.520902	0.0514075	Cd72	Cd72	Cd72	0.642195	0.5212704	0.490798	0.4035087719298245	Cd5	1.9573e-05	-0.655247	Cd5	Cd5	Cd5	0.716673	0.4858606	0.491341	0.3633916554508748	0.679434	0.5035655	0.628312	0.4583092408808333	0	0.0	0.460244	0.25326473	0.4834	0.5330396411423716	0.0539601	0.04501605	0.792893	0.7529735	0.0652159	0.017071892787154	0.781538	0.6608782112971869	No significance	No significance
Cd80_Cd28_HSC_CD4_T_Cell	HSC	Not detected	CD4_T_Cell	Not detected	Cd80	0.31925	2.82552	Not detected	Cd80	Not detected	0.250259	Not detected	0.208589	Not detected	Cd28	0.12818	-0.155491	Not detected	Cd28	Not detected	0.737371	Not detected	0.511867	Not detected	0.493815	Not detected	0.781059	Not detected	0	Not detected	0.184533	Not detected	0.720499	Not detected	0.0406452	Not detected	0.707958	Not detected	0.0166082	Not detected	0.439041	Not detected	No significance	Not detected
Cd86_Cd28_HSC_CD4_T_Cell	HSC	HSC	CD4_T_Cell	CD4_T_Cell	Cd86	0.847267	-0.0916496	Cd86	Cd86	Cd86	0.754648	0.26061818	0.546012	0.2368421052631578	Cd28	0.12818	-0.155491	Cd28	Cd28	Cd28	0.737371	0.6548928	0.511867	0.449528936742934	0.746009	0.4577555	1.05761	0.6095169520684165	0	0.0	0.556455	0.17067698	0.819413	0.592164324181025	0.0628495	0.025458936	0.808046	0.7144719	0.00974612	0.0113832008956014	0.600045	0.5029017009405888	No significance	No significance
Cklf_Lrp6_HSC_CD4_T_Cell	HSC	HSC	CD4_T_Cell	CD4_T_Cell	Cklf	0.137361	-0.230416	Cklf	Cklf	Cklf	0.287388	0.2475991	0.361963	0.2894736842105263	Lrp6	0.661324	-0.0379848	Lrp6	Lrp6	Lrp6	0.334707	0.3238744	0.272611	0.2664872139973082	0.311047	0.28573674	-0.0846292	-0.0725788569063199	0.66	0.652	0.0961908	0.08019101	-0.0149177	-0.005256819672529	0.00858828	0.007917961	0.636392	0.6317013	1	1.0	1	1.0	No significance	No significance
Clcf1_Sorl1_HSC_CD4_T_Cell	HSC	Not detected	CD4_T_Cell	Not detected	Clcf1	0.338973	0.0431656	Not detected	Clcf1	Not detected	0.0885898	Not detected	0.116564	Not detected	Sorl1	0.169244	0.343085	Not detected	Sorl1	Not detected	0.407526	Not detected	0.326491	Not detected	0.248058	Not detected	-0.945469	Not detected	1	Not detected	0.0361027	Not detected	-0.459164	Not detected	0.00292731	Not detected	0.517432	Not detected	1	Not detected	0.923747	Not detected	No significance	Not detected
Col14a1_Cd44_HSC_CD4_T_Cell	HSC	Not detected	CD4_T_Cell	Not detected	Col14a1	DE data missing	0.217118	Not detected	Col14a1	Not detected	0.184849	Not detected	0.134969	Not detected	Cd44	2.30739e-06	1.26798	Not detected	Cd44	Not detected	0.257413	Not detected	0.202694	Not detected	0.221131	Not detected	-0.175278	Not detected	0.953	Not detected	0.0475827	Not detected	0.802099	Not detected	0.0174783	Not detected	0.551766	Not detected	1	Not detected	1	Not detected	No significance	Not detected
Copa_Cd74_HSC_CD4_T_Cell	HSC	HSC	CD4_T_Cell	CD4_T_Cell	Copa	0.165554	0.140357	Copa	Copa	Copa	0.48527	0.49111316	0.539877	0.4824561403508772	Cd74	0.0481414	1.93698	Cd74	Cd74	Cd74	0.21157	0.39485803	0.157152	0.1924629878869448	0.34842	0.4429856	-2.69612	-1.8597802505785956	1	1.0	0.102669	0.19391997	-0.602628	-0.557994315035686	0.000665982	0.0014148342	0.643899	0.7273144	1	1.0	0.98275	0.5500937515638175	No significance	No significance
Fam3c_Lamp1_HSC_CD4_T_Cell	HSC	HSC	CD4_T_Cell	CD4_T_Cell	Fam3c	0.0712937	-0.229067	Fam3c	Fam3c	Fam3c	0.389817	0.2431853	0.435583	0.2456140350877192	Lamp1	0.00932009	0.421982	Lamp1	Lamp1	Lamp1	0.298508	0.39045238	0.246953	0.323014804845222	0.344162	0.31681883	-0.210658	-0.2161491675928853	0.98	1.0	0.116363	0.09495228	-0.0840169	-0.0887883723688631	0.004609	0.0051763603	0.658121	0.65112865	1	1.0	1	1.0	No significance	No significance
Fcer2a_Itgav_Itgb3_HSC_CD4_T_Cell	HSC	Not detected	CD4_T_Cell	Not detected	Fcer2a	0.00223739	1.98995	Not detected	Fcer2a	Not detected	0.318343	Not detected	0.294479	Not detected	Itgb3	0.321434	-0.539611	Not detected	Itgav_Itgb3	Not detected	0.173467	Not detected	0.139833	Not detected	0.245905	Not detected	-0.225406	Not detected	0.992	Not detected	0.0552221	Not detected	-0.0357101	Not detected	0.0169026	Not detected	0.570099	Not detected	1	Not detected	1	Not detected	No significance	Not detected
Fgf13_Fgfr2_HSC_CD4_T_Cell	HSC	Not detected	CD4_T_Cell	Not detected	Fgf13	8.21236e-09	-0.854276	Not detected	Fgf13	Not detected	0.128737	Not detected	0.104294	Not detected	Fgfr2	0.570286	0.0874209	Not detected	Fgfr2	Not detected	0.33981	Not detected	0.281591	Not detected	0.234273	Not detected	-0.853943	Not detected	1	Not detected	0.0437461	Not detected	-0.295317	Not detected	0.00202774	Not detected	0.541349	Not detected	1	Not detected	1	Not detected	No significance	Not detected
Gnai2_Adcy7_HSC_CD4_T_Cell	HSC	HSC	CD4_T_Cell	CD4_T_Cell	Gnai2	0.344743	-0.0926332	Gnai2	Gnai2	Gnai2	1.47629	1.1535274	0.90184	0.8026315789473685	Adcy7	0.0747892	-0.167623	Adcy7	Adcy7	Adcy7	0.862535	0.77254087	0.601026	0.5450874831763123	1.16941	0.96303415	0.355124	0.1048228505290607	0	0.001	1.27335	0.891147	0.332633	0.1505225642367603	0.0118272	0.009817115	0.864277	0.8511401	0.221109	0.2989000311537004	0.127171	0.2769518686344914	No significance	No significance
Gnai2_Igf1r_HSC_CD4_T_Cell	HSC	HSC	CD4_T_Cell	CD4_T_Cell	Gnai2	0.344743	-0.0926332	Gnai2	Gnai2	Gnai2	1.47629	1.1535274	0.90184	0.8026315789473685	Igf1r	0.0309392	-0.848047	Igf1r	Igf1r	Igf1r	0.374841	0.21628784	0.240539	0.1480484522207268	0.925565	0.6849076	0.220636	-0.3501357785514812	0	0.99	0.553374	0.24949394	0.291061	-0.0938977520361543	0.00515292	0.0029208919	0.807616	0.75157577	1	1.0	0.294812	0.6460337999122403	No significance	No significance
Gnai2_Oprm1_HSC_CD4_T_Cell	HSC	HSC	CD4_T_Cell	CD4_T_Cell	Gnai2	0.344743	-0.0926332	Gnai2	Gnai2	Gnai2	1.47629	1.1535274	0.90184	0.8026315789473685	Oprm1	0.644329	0.224755	Oprm1	Oprm1	Oprm1	0.541698	0.5851621	0.418217	0.4293405114401076	1.00899	0.8693447	0.51434	0.3232799163255284	0	0.0	0.799702	0.6750005	0.473811	0.3830755111466563	0.0192422	0.016410055	0.834615	0.83267057	0.0686875	0.0569245473926177	0.216447	0.3885090251094365	No significance	No significance
Gnai2_S1pr1_HSC_CD4_T_Cell	HSC	HSC	CD4_T_Cell	CD4_T_Cell	Gnai2	0.344743	-0.0926332	Gnai2	Gnai2	Gnai2	1.47629	1.1535274	0.90184	0.8026315789473685	S1pr1	0.818681	0.164442	S1pr1	S1pr1	S1pr1	0.85792	0.9219472	0.598461	0.6271870794078062	1.1671	1.0377373	0.382041	0.1051439253040457	0	0.0	1.26654	1.0634913	0.351929	0.1619560620073855	0.0148634	0.011750925	0.863962	0.86199665	0.144471	0.2731502845944635	0.128478	0.2171844415667047	No significance	No significance
Gnai2_S1pr4_HSC_CD4_T_Cell	HSC	HSC	CD4_T_Cell	CD4_T_Cell	Gnai2	0.344743	-0.0926332	Gnai2	Gnai2	Gnai2	1.47629	1.1535274	0.90184	0.8026315789473685	S1pr4	0.46563	-0.032215	S1pr4	S1pr4	S1pr4	0.29348	0.28614286	0.244387	0.2476446837146702	0.884884	0.7198351	0.185411	-0.0639694400863665	0	0.524	0.433262	0.33007362	0.21859	0.0241176157242709	0.00990481	0.00932315	0.787888	0.7767757	0.372106	1.0	0.429355	0.7313986646475298	No significance	No significance
Gnai2_Tbxa2r_HSC_CD4_T_Cell	HSC	HSC	CD4_T_Cell	CD4_T_Cell	Gnai2	0.344743	-0.0926332	Gnai2	Gnai2	Gnai2	1.47629	1.1535274	0.90184	0.8026315789473685	Tbxa2r	0.0588804	-0.3839	Tbxa2r	Tbxa2r	Tbxa2r	0.239775	0.18502003	0.200128	0.1628532974427994	0.858032	0.66927373	0.358044	0.0625512167305631	0	0.141	0.353977	0.21342567	0.390354	0.2208623406992242	0.0258156	0.021473758	0.770509	0.7367144	0.111863	0.665957957804616	0.585847	0.5065272521500983	No significance	No significance
Gnas_Adcy7_HSC_CD4_T_Cell	HSC	HSC	CD4_T_Cell	CD4_T_Cell	Gnas	0.287436	-0.189361	Gnas	Gnas	Gnas	1.64525	1.3746419	0.920245	0.8640350877192983	Adcy7	0.0747892	-0.167623	Adcy7	Adcy7	Adcy7	0.862535	0.77254087	0.601026	0.5450874831763123	1.25389	1.0735914	0.339178	0.2215288355515978	0	0.0	1.41909	1.061967	0.316788	0.2494711816632125	0.0134401	0.011734803	0.870508	0.8619113	0.179143	0.1800269142882064	0.101046	0.196329745812642	No significance	No significance
Gnas_Vipr1_HSC_CD4_T_Cell	HSC	HSC	CD4_T_Cell	CD4_T_Cell	Gnas	0.287436	-0.189361	Gnas	Gnas	Gnas	1.64525	1.3746419	0.920245	0.8640350877192983	Vipr1	0.908116	0.0311476	Vipr1	Vipr1	Vipr1	0.228928	0.22676933	0.187941	0.1884253028263795	0.93709	0.8007056	0.39271	0.2813441709241372	0	0.0	0.376644	0.31172663	0.476538	0.5995057236287427	0.0336344	0.048526645	0.775951	0.77177835	0.0677203	0.0482591131355161	0.534229	0.7890511944026533	No significance	No significance
Gpi1_Amfr_HSC_CD4_T_Cell	HSC	HSC	CD4_T_Cell	CD4_T_Cell	Gpi1	0.0157895	0.304755	Gpi1	Gpi1	Gpi1	0.679974	0.6437893	0.662577	0.5614035087719298	Amfr	0.782193	-0.0978734	Amfr	Amfr	Amfr	0.272925	0.2496582	0.227069	0.2086137281292059	0.476449	0.44672376	-0.123816	-0.192000614366135	0.46	0.993	0.185582	0.16072728	-0.0036962	-0.0925780589996595	0.00389335	0.004479059	0.708544	0.7083061	1	1.0	0.457152	0.5387351545612922	No significance	No significance
Gstp1_Traf2_HSC_CD4_T_Cell	HSC	HSC	CD4_T_Cell	CD4_T_Cell	Gstp1	0.253739	0.0655443	Gstp1	Gstp1	Gstp1	0.402264	0.46678218	0.417178	0.4605263157894737	Traf2	0.690274	0.15942	Traf2	Traf2	Traf2	0.115021	0.123976335	0.105196	0.1117092866756393	0.258642	0.29537925	0.0209674	0.0824531553137342	0.02	0.0	0.0462686	0.057869945	0.0695986	0.1204861663999574	0.00748847	0.0087647615	0.5483	0.59300834	0.894182	0.3913101715113775	1	1.0	No significance	No significance
H2-Aa_Cd4_HSC_CD4_T_Cell	HSC	HSC	CD4_T_Cell	CD4_T_Cell	H2-Aa	0.000745474	1.97081	H2-Aa	H2-Aa	H2-Aa	2.5571	1.3117715	0.944785	0.5833333333333334	Cd4	0.800081	0.176327	Cd4	Cd4	Cd4	0.472049	0.5003348	0.317511	0.323014804845222	1.51457	0.9060532	0.427248	0.0577331218993961	0	0.941	1.20708	0.6563249	0.502762	0.3172950931754149	0.0466615	0.02688579	0.861111	0.8307068	0.0577758	1.0	0.0514392	0.3427831223761928	Less significant	No significance
H2-Ab1_Cd4_HSC_CD4_T_Cell	HSC	HSC	CD4_T_Cell	CD4_T_Cell	H2-Ab1	2.19362e-07	2.46551	H2-Ab1	H2-Ab1	H2-Ab1	2.46123	1.3519024	0.932515	0.6228070175438597	Cd4	0.800081	0.176327	Cd4	Cd4	Cd4	0.472049	0.5003348	0.317511	0.323014804845222	1.46664	0.9261186	0.534663	0.1975571116224233	0	0.567	1.16182	0.6764038	0.53861	0.3570299283207473	0.0472424	0.028564332	0.85881	0.8328152	0.046078	0.66339554116457	0.0562983	0.3177561067356367	Less significant	No significance
H2-DMa_Cd4_HSC_CD4_T_Cell	HSC	HSC	CD4_T_Cell	CD4_T_Cell	H2-DMa	0.710393	0.0179722	H2-DMa	H2-DMa	H2-DMa	1.11609	0.5619836	0.815951	0.4649122807017544	Cd4	0.800081	0.176327	Cd4	Cd4	Cd4	0.472049	0.5003348	0.317511	0.323014804845222	0.79407	0.53115916	0.607169	0.3733058656729943	0	0.0	0.526849	0.28117993	0.560215	0.4421694963503544	0.0549253	0.030337095	0.803771	0.76256865	0.0412361	0.0352498996494546	0.490464	0.7687500577185062	No significance	No significance
H2-DMb1_Cd4_HSC_CD4_T_Cell	HSC	HSC	CD4_T_Cell	CD4_T_Cell	H2-DMb1	0.153983	2.55504	H2-DMb1	H2-DMb1	H2-DMb1	0.435302	0.24326107	0.478528	0.25	Cd4	0.800081	0.176327	Cd4	Cd4	Cd4	0.472049	0.5003348	0.317511	0.323014804845222	0.453675	0.37179792	0.522285	0.4447414775934062	0	0.0	0.205484	0.12171198	0.463062	0.4738005745039296	0.0458239	0.02813294	0.718949	0.6787744	0.0726603	0.0275820033815591	0.527016	0.8756800335438661	No significance	No significance
H2-DMb2_Cd4_HSC_CD4_T_Cell	HSC	HSC	CD4_T_Cell	CD4_T_Cell	H2-DMb2	0.000440685	2.54374	H2-DMb2	H2-DMb2	H2-DMb2	0.797738	0.45028776	0.607362	0.3684210526315789	Cd4	0.800081	0.176327	Cd4	Cd4	Cd4	0.472049	0.5003348	0.317511	0.323014804845222	0.634894	0.47531128	0.376006	0.2098646184270424	0	0.002	0.376572	0.22529463	0.357491	0.352819920455271	0.047095	0.028007075	0.775934	0.7419294	0.139245	0.2326943669401784	0.918695	0.5528761284283703	No significance	No significance
H2-Eb1_Cd4_HSC_CD4_T_Cell	HSC	HSC	CD4_T_Cell	CD4_T_Cell	H2-Eb1	3.52079e-05	2.26689	H2-Eb1	H2-Eb1	H2-Eb1	2.28044	1.1808474	0.90184	0.5701754385964912	Cd4	0.800081	0.176327	Cd4	Cd4	Cd4	0.472049	0.5003348	0.317511	0.323014804845222	1.37624	0.8405911	0.476157	0.1236371413825969	0	0.842	1.07648	0.59081906	0.497678	0.3234336876066369	0.0455304	0.026789207	0.854121	0.8231842	0.0599231	0.9339750735259584	0.072797	0.4272269162584675	Less significant	No significance
H2-K1_Aplp2_HSC_CD4_T_Cell	HSC	HSC	CD4_T_Cell	CD4_T_Cell	H2-K1	0.0480107	0.148987	H2-K1	H2-K1	H2-K1	2.39445	2.0141373	0.969325	0.9078947368421052	Aplp2	0.919611	-0.12363	Aplp2	Aplp2	Aplp2	0.182837	0.17504145	0.152662	0.1561238223418573	1.28864	1.0945894	-0.173258	-0.3862797152993106	1	1.0	0.437793	0.3525575	-0.26004	-0.3636300068959637	0.00466815	0.004330759	0.788757	0.7824367	1	1.0	0.422681	0.6686446776678685	No significance	No significance
H2-K1_Cd3d_HSC_CD4_T_Cell	HSC	HSC	CD4_T_Cell	CD4_T_Cell	H2-K1	0.0480107	0.148987	H2-K1	H2-K1	H2-K1	2.39445	2.0141373	0.969325	0.9078947368421052	Cd3d	0.00664597	-0.102627	Cd3d	Cd3d	Cd3d	1.84369	1.7310135	0.937781	0.8990578734858681	2.11907	1.8725754	0.860327	0.7845664980986276	0	0.0	4.41462	3.4864988	0.419058	0.6247150992495721	0.0262298	0.022822876	0.922221	0.9187619	0.0939828	0.0147408505687066	0.00542273	0.012242275909495	Highly significant	Moderately significant
H2-K1_Cd3g_HSC_CD4_T_Cell	HSC	HSC	CD4_T_Cell	CD4_T_Cell	H2-K1	0.0480107	0.148987	H2-K1	H2-K1	H2-K1	2.39445	2.0141373	0.969325	0.9078947368421052	Cd3g	1.9141e-09	-0.583582	Cd3g	Cd3g	Cd3g	1.69092	1.2818134	0.899294	0.7685060565275909	2.04269	1.6479753	0.795651	0.5413870189026464	0	0.0	4.04883	2.581748	0.387485	0.4702199340963292	0.0256412	0.023087585	0.919062	0.9068214	0.114009	0.0284976919307874	0.00752938	0.0266074860543199	Highly significant	Moderately significant
H2-K1_Cd8a_HSC_CD4_T_Cell	HSC	HSC	CD4_T_Cell	CD4_T_Cell	H2-K1	0.0480107	0.148987	H2-K1	H2-K1	H2-K1	2.39445	2.0141373	0.969325	0.9078947368421052	Cd8a	0.0820208	-0.372537	Cd8a	Cd8a	Cd8a	0.597418	0.46419165	0.399615	0.3109017496635262	1.49593	1.2391645	0.463449	0.1846925845810484	0	0.994	1.43049	0.9349457	0.180024	0.1879084631907556	0.026699	0.017110521	0.870958	0.8541541	0.233269	1.0	0.0490872	0.1131705478875343	Moderately significant	No significance
H2-K1_Cd8b1_HSC_CD4_T_Cell	HSC	HSC	CD4_T_Cell	CD4_T_Cell	H2-K1	0.0480107	0.148987	H2-K1	H2-K1	H2-K1	2.39445	2.0141373	0.969325	0.9078947368421052	Cd8b1	0.000508758	-0.511852	Cd8b1	Cd8b1	Cd8b1	0.997863	0.7722766	0.499679	0.4199192462987887	1.69616	1.393207	0.800273	0.4941613468053709	0	0.005	2.38933	1.5554711	0.253382	0.3393285345163064	0.0376534	0.020459453	0.897151	0.88309634	0.123187	0.2828925913786095	0.0224253	0.0658947941924054	Moderately significant	Less significant
H2-M3_Cd4_HSC_CD4_T_Cell	HSC	HSC	CD4_T_Cell	CD4_T_Cell	H2-M3	0.842146	-0.0217634	H2-M3	H2-M3	H2-M3	0.380608	0.23589368	0.417178	0.2587719298245614	Cd4	0.800081	0.176327	Cd4	Cd4	Cd4	0.472049	0.5003348	0.317511	0.323014804845222	0.426328	0.36811423	0.518436	0.4673664066408281	0	0.0	0.179665	0.11802582	0.418107	0.4885180212437344	0.0420928	0.026183337	0.705187	0.6754125	0.0944758	0.024451383453228	0.615293	0.8967869732195362	No significance	No significance
H2-M3_Cd8a_HSC_CD4_T_Cell	HSC	HSC	CD4_T_Cell	CD4_T_Cell	H2-M3	0.842146	-0.0217634	H2-M3	H2-M3	H2-M3	0.380608	0.23589368	0.417178	0.2587719298245614	Cd8a	0.0820208	-0.372537	Cd8a	Cd8a	Cd8a	0.597418	0.46419165	0.399615	0.3109017496635262	0.489013	0.35004267	0.661074	0.4453927345878225	0	0.0	0.227382	0.10949988	0.499645	0.4988322800645751	0.0417119	0.0208013	0.729066	0.6671401	0.0589808	0.0227281252746323	0.614972	1.0	No significance	No significance
H2-M3_Cd8b1_HSC_CD4_T_Cell	HSC	HSC	CD4_T_Cell	CD4_T_Cell	H2-M3	0.842146	-0.0217634	H2-M3	H2-M3	H2-M3	0.380608	0.23589368	0.417178	0.2587719298245614	Cd8b1	0.000508758	-0.511852	Cd8b1	Cd8b1	Cd8b1	0.997863	0.7722766	0.499679	0.4199192462987887	0.689235	0.5040851	0.997898	0.754861496812145	0	0.0	0.379794	0.18217516	0.573002	0.6502523513901259	0.0588261	0.024872607	0.776674	0.7210751	0.0376459	0.0113832008956014	0.752348	0.3821322137280237	No significance	No significance
H2-M3_Klrd1_HSC_CD4_T_Cell	HSC	HSC	CD4_T_Cell	CD4_T_Cell	H2-M3	0.842146	-0.0217634	H2-M3	H2-M3	H2-M3	0.380608	0.23589368	0.417178	0.2587719298245614	Klrd1	1.00295e-05	-0.738568	Klrd1	Klrd1	Klrd1	0.584194	0.38479483	0.389994	0.2934051144010767	0.482401	0.31034425	0.289486	0.2917110527136733	0	0.0	0.222349	0.09077067	0.286958	0.36067954228757	0.0222705	0.018887024	0.726849	0.6459959	0.21537	0.0643306053255773	0.597031	1.0	No significance	No significance
H2-Ob_Cd4_HSC_CD4_T_Cell	HSC	HSC	CD4_T_Cell	CD4_T_Cell	H2-Ob	0.0040915	0.822966	H2-Ob	H2-Ob	H2-Ob	0.891528	0.46205127	0.680982	0.3815789473684211	Cd4	0.800081	0.176327	Cd4	Cd4	Cd4	0.472049	0.5003348	0.317511	0.323014804845222	0.681788	0.48119304	0.373886	0.174896516472648	0	0.091	0.420845	0.23118033	0.355377	0.3234447709073269	0.0452177	0.027383327	0.785448	0.74439067	0.141038	0.5829386987520516	0.773545	0.5737914890460065	No significance	No significance
H2-T23_Cd8a_HSC_CD4_T_Cell	HSC	HSC	CD4_T_Cell	CD4_T_Cell	H2-T23	0.00075297	0.335411	H2-T23	H2-T23	H2-T23	0.887138	0.68815	0.748466	0.5877192982456141	Cd8a	0.0820208	-0.372537	Cd8a	Cd8a	Cd8a	0.597418	0.46419165	0.399615	0.3109017496635262	0.742278	0.5761708	0.551506	0.2474726135041662	0	0.007	0.529993	0.31943348	0.448676	0.3697067129053663	0.0291876	0.014843374	0.804239	0.773922	0.0789827	0.302042599745122	0.610175	0.9063264534741272	No significance	No significance
H2-T23_Cd8b1_HSC_CD4_T_Cell	HSC	HSC	CD4_T_Cell	CD4_T_Cell	H2-T23	0.00075297	0.335411	H2-T23	H2-T23	H2-T23	0.887138	0.68815	0.748466	0.5877192982456141	Cd8b1	0.000508758	-0.511852	Cd8b1	Cd8b1	Cd8b1	0.997863	0.7722766	0.499679	0.4199192462987887	0.942501	0.7302133	0.88833	0.5569413757284888	0	0.0	0.885243	0.5314421	0.522034	0.5211267842309171	0.0411631	0.017748572	0.84151	0.81534374	0.0508359	0.0421013433092829	0.273789	0.675313901377593	No significance	No significance
Hras_Insr_HSC_CD4_T_Cell	HSC	HSC	CD4_T_Cell	CD4_T_Cell	Hras	0.289998	0.0975049	Hras	Hras	Hras	0.210023	0.22357222	0.276074	0.25	Insr	0.236669	-0.519738	Insr	Insr	Insr	0.367122	0.26484132	0.284157	0.2139973082099596	0.288573	0.24420677	0.092458	0.0992713012055893	0	0.0	0.0771041	0.05921116	0.181213	0.2010567169591448	0.0132298	0.013447164	0.610437	0.59577024	0.430503	0.2029955268612356	1	1.0	No significance	No significance
Hsp90aa1_Itgb3_HSC_CD4_T_Cell	HSC	Not detected	CD4_T_Cell	Not detected	Hsp90aa1	8.0537e-12	0.973547	Not detected	Hsp90aa1	Not detected	1.25399	Not detected	0.748466	Not detected	Itgb3	0.321434	-0.539611	Not detected	Itgb3	Not detected	0.173467	Not detected	0.139833	Not detected	0.713727	Not detected	0.460518	Not detected	0	Not detected	0.217525	Not detected	0.375858	Not detected	0.0255165	Not detected	0.724667	Not detected	0.123566	Not detected	0.577287	Not detected	No significance	Not detected
Hsp90b1_Tlr1_HSC_CD4_T_Cell	HSC	HSC	CD4_T_Cell	CD4_T_Cell	Hsp90b1	0.0465293	0.509802	Hsp90b1	Hsp90b1	Hsp90b1	1.2785	1.279334	0.785276	0.7763157894736842	Tlr1	0.360613	0.0442928	Tlr1	Tlr1	Tlr1	0.1464	0.14765851	0.128929	0.1332436069986541	0.712452	0.7134962	0.377676	0.2023349523988351	0	0.0	0.187173	0.18890455	0.212862	0.1273689868957205	0.0083794	0.0074505373	0.709424	0.72470826	0.587217	0.5898231451875952	0.448523	0.4080737287397599	No significance	No significance
Icam1_Il2rg_HSC_CD4_T_Cell	HSC	HSC	CD4_T_Cell	CD4_T_Cell	Icam1	0.507669	-0.224718	Icam1	Icam1	Icam1	0.357684	0.17368937	0.374233	0.1929824561403508	Il2rg	0.0738125	0.00329195	Il2rg	Il2rg	Il2rg	0.788833	0.7756842	0.581783	0.5706594885598923	0.573258	0.47468677	0.219864	0.1010178898483195	0	0.0	0.282153	0.13472809	0.260771	0.1312351899404827	0.0149931	0.009468671	0.749847	0.689749	0.25371	0.3426632067441841	0.843495	0.6163096642001114	No significance	No significance
Icam1_Itgal_Itgb2_HSC_CD4_T_Cell	HSC	HSC	CD4_T_Cell	CD4_T_Cell	Icam1	0.507669	-0.224718	Icam1	Icam1	Icam1	0.357684	0.17368937	0.374233	0.1929824561403508	Itgb2	0.0048954	0.527424	Itgb2	Itgal_Itgb2	Itgal_Itgb2	0.517704	0.6703318	0.40603	0.4925975773889636	0.437694	0.42201057	0.162838	-0.134906191328813	0	0.121	0.185174	0.1164295	0.246185	0.0285997392663682	0.00712655	0.005147104	0.708316	0.67391795	0.832661	1.0	0.576979	0.7734570406057211	No significance	No significance
Icam1_Spn_HSC_CD4_T_Cell	HSC	HSC	CD4_T_Cell	CD4_T_Cell	Icam1	0.507669	-0.224718	Icam1	Icam1	Icam1	0.357684	0.17368937	0.374233	0.1929824561403508	Spn	0.0590663	0.213269	Spn	Spn	Spn	0.546822	0.61755157	0.424631	0.477792732166891	0.452253	0.39562047	0.406537	0.1586892345821999	0	0.0	0.195589	0.10726214	0.414724	0.2373228764937344	0.0154303	0.008472398	0.713937	0.6648436	0.0966682	0.4299783206057318	0.528029	0.8610597414435117	No significance	No significance
Icam2_Itgal_Itgb2_HSC_CD4_T_Cell	HSC	HSC	CD4_T_Cell	CD4_T_Cell	Icam2	0.144239	-0.0504165	Icam2	Icam2	Icam2	0.169395	0.1306415	0.220859	0.1666666666666666	Itgb2	0.0048954	0.527424	Itgb2	Itgal_Itgb2	Itgal_Itgb2	0.517704	0.6703318	0.40603	0.4925975773889636	0.343549	0.40048665	-0.0367918	-0.1889264377293585	0.036	0.411	0.0876965	0.087573156	0.0376819	-0.0189979307373631	0.00565922	0.006489156	0.62563	0.64188474	1	1.0	1	1.0	No significance	No significance
Icosl_Cd28_HSC_CD4_T_Cell	HSC	HSC	CD4_T_Cell	CD4_T_Cell	Icosl	0.319268	0.804225	Icosl	Icosl	Icosl	0.19896	0.1417286	0.226994	0.1578947368421052	Cd28	0.12818	-0.155491	Cd28	Cd28	Cd28	0.737371	0.6548928	0.511867	0.449528936742934	0.468166	0.3983107	0.366163	0.3272545949379867	0	0.0	0.146707	0.09281704	0.297225	0.4201382570002924	0.0174621	0.015657088	0.683692	0.6485409	0.202124	0.0675330110824316	0.481929	1.0	No significance	No significance
Icosl_Icos_HSC_CD4_T_Cell	HSC	HSC	CD4_T_Cell	CD4_T_Cell	Icosl	0.319268	0.804225	Icosl	Icosl	Icosl	0.19896	0.1417286	0.226994	0.1578947368421052	Icos	0.00903223	-0.922719	Icos	Icos	Icos	0.245967	0.13569102	0.193714	0.1157469717362045	0.222464	0.13870981	-0.0231308	-0.1590134882525238	0.4	0.992	0.0489376	0.019231297	0.0542136	-0.0092759488378165	0.0106223	0.008015527	0.555235	0.45650676	1	1.0	1	0.2388908524709465	No significance	No significance
Igf1_Igf1r_HSC_CD4_T_Cell	HSC	Not detected	CD4_T_Cell	Not detected	Igf1	DE data missing	-0.781137	Not detected	Igf1	Not detected	0.398637	Not detected	0.226994	Not detected	Igf1r	0.0309392	-0.848047	Not detected	Igf1r	Not detected	0.374841	Not detected	0.240539	Not detected	0.386739	Not detected	0.718138	Not detected	0	Not detected	0.149426	Not detected	1.47704	Not detected	0.0488898	Not detected	0.685674	Not detected	0.0076334	Not detected	0.784552	Not detected	No significance	Not detected
Igf1_Igf2r_HSC_CD4_T_Cell	HSC	Not detected	CD4_T_Cell	Not detected	Igf1	DE data missing	-0.781137	Not detected	Igf1	Not detected	0.398637	Not detected	0.226994	Not detected	Igf2r	0.571513	-0.0870529	Not detected	Igf2r	Not detected	0.285112	Not detected	0.239256	Not detected	0.341875	Not detected	0.821573	Not detected	0	Not detected	0.113656	Not detected	1.52196	Not detected	0.131265	Not detected	0.655468	Not detected	0.0076334	Not detected	1	Not detected	No significance	Not detected
Igf1_Insr_HSC_CD4_T_Cell	HSC	Not detected	CD4_T_Cell	Not detected	Igf1	DE data missing	-0.781137	Not detected	Igf1	Not detected	0.398637	Not detected	0.226994	Not detected	Insr	0.236669	-0.519738	Not detected	Insr	Not detected	0.367122	Not detected	0.284157	Not detected	0.38288	Not detected	0.631025	Not detected	0	Not detected	0.146348	Not detected	1.36878	Not detected	0.0692151	Not detected	0.683427	Not detected	0.0076334	Not detected	0.802607	Not detected	No significance	Not detected
Igf1_Itgav_Itgb3_HSC_CD4_T_Cell	HSC	Not detected	CD4_T_Cell	Not detected	Igf1	DE data missing	-0.781137	Not detected	Igf1	Not detected	0.398637	Not detected	0.226994	Not detected	Itgb3	0.321434	-0.539611	Not detected	Itgav_Itgb3	Not detected	0.173467	Not detected	0.139833	Not detected	0.286052	Not detected	0.750271	Not detected	0	Not detected	0.0691504	Not detected	1.46517	Not detected	0.164485	Not detected	0.597417	Not detected	0.0076334	Not detected	1	Not detected	No significance	Not detected
Il16_Cd4_HSC_CD4_T_Cell	HSC	HSC	CD4_T_Cell	CD4_T_Cell	Il16	0.35312	0.208076	Il16	Il16	Il16	0.597664	0.37306333	0.595092	0.3640350877192982	Cd4	0.800081	0.176327	Cd4	Cd4	Cd4	0.472049	0.5003348	0.317511	0.323014804845222	0.534856	0.43669906	0.465477	0.3086426403554343	0	0.0	0.282126	0.18665656	0.398053	0.3747064018553396	0.0374648	0.020897286	0.749838	0.7235125	0.107064	0.0578067966956645	0.843099	0.5721126035547484	No significance	No significance
Il16_Cd9_HSC_CD4_T_Cell	HSC	HSC	CD4_T_Cell	CD4_T_Cell	Il16	0.35312	0.208076	Il16	Il16	Il16	0.597664	0.37306333	0.595092	0.3640350877192982	Cd9	4.65165e-05	1.10752	Cd9	Cd9	Cd9	0.133257	0.27537432	0.112893	0.224764468371467	0.36546	0.3242188	-0.177059	-0.6865031219315458	0.528	1.0	0.079643	0.10273206	-0.0201818	-0.2597041273019607	0.00222582	0.0022010303	0.614283	0.660019	1	1.0	1	1.0	No significance	No significance
Itgav_Thy1_HSC_CD4_T_Cell	HSC	HSC	CD4_T_Cell	CD4_T_Cell	Itgav	0.0132292	-0.181475	Itgav	Itgav	Itgav	0.417637	0.21868236	0.398773	0.2543859649122807	Thy1	0.000864429	0.40401	Thy1	Thy1	Thy1	0.928988	1.1344454	0.615138	0.7119784656796769	0.673312	0.6765639	0.726292	0.653910044570256	0	0.0	0.387979	0.2480832	0.546847	0.7085327110885271	0.0323765	0.019114377	0.778518	0.751046	0.0439257	0.0307765265582776	0.801109	0.6411353257038357	No significance	No significance
Itgb2_Cd226_HSC_CD4_T_Cell	HSC	HSC	CD4_T_Cell	CD4_T_Cell	Itgb2	0.0048954	0.527424	Itgb2	Itgb2	Itgb2	0.513124	0.2935457	0.490798	0.2763157894736842	Cd226	3.23681e-08	-0.708691	Cd226	Cd226	Cd226	1.11292	0.76717037	0.654907	0.5020188425302826	0.813022	0.530358	0.772421	0.1458962808632385	0	0.0	0.571067	0.22519957	0.561958	0.35504401353023	0.0196643	0.00814945	0.810048	0.74188906	0.0406819	0.4756217340981571	0.452171	0.5523844610173771	No significance	No significance
Itgb2_Thy1_HSC_CD4_T_Cell	HSC	HSC	CD4_T_Cell	CD4_T_Cell	Itgb2	0.0048954	0.527424	Itgb2	Itgb2	Itgb2	0.513124	0.2935457	0.490798	0.2763157894736842	Thy1	0.000864429	0.40401	Thy1	Thy1	Thy1	0.928988	1.1344454	0.615138	0.7119784656796769	0.721056	0.7139956	0.703931	0.4047646782937019	0	0.0	0.476686	0.33301157	0.553874	0.6097438888682909	0.0217921	0.010604872	0.79576	0.77754307	0.04247	0.2272875920206842	0.662152	0.725000843461341	No significance	No significance
Itgb3bp_Itgb3_HSC_CD4_T_Cell	HSC	Not detected	CD4_T_Cell	Not detected	Itgb3bp	0.0640598	-0.741186	Not detected	Itgb3bp	Not detected	0.347607	Not detected	0.386503	Not detected	Itgb3	0.321434	-0.539611	Not detected	Itgb3	Not detected	0.173467	Not detected	0.139833	Not detected	0.260537	Not detected	0.183587	Not detected	0	Not detected	0.0602984	Not detected	0.247622	Not detected	0.0381947	Not detected	0.580841	Not detected	0.278731	Not detected	1	Not detected	No significance	Not detected
Lamb3_Cd44_HSC_CD4_T_Cell	HSC	HSC	CD4_T_Cell	CD4_T_Cell	Lamb3	0.465771	0.206317	Lamb3	Lamb3	Lamb3	0.267913	0.18522973	0.306748	0.1798245614035087	Cd44	2.30739e-06	1.26798	Cd44	Cd44	Cd44	0.257413	0.55693007	0.202694	0.4104979811574697	0.262663	0.3710799	-0.7846	-0.8627372880231912	1	1.0	0.0689643	0.10316001	-0.318224	-0.3685932240606944	0.00146952	0.0021109954	0.597093	0.6604852	1	1.0	1	0.9070103871072884	No significance	No significance
Lamb3_Dag1_HSC_CD4_T_Cell	HSC	HSC	CD4_T_Cell	CD4_T_Cell	Lamb3	0.465771	0.206317	Lamb3	Lamb3	Lamb3	0.267913	0.18522973	0.306748	0.1798245614035087	Dag1	0.455812	0.0304312	Dag1	Dag1	Dag1	0.215986	0.21908931	0.169339	0.1722745625841184	0.24195	0.20215952	-0.275216	-0.2675101590351725	1	1.0	0.0578655	0.040581856	-0.138371	-0.1319162190122187	0.00914478	0.0056014173	0.575819	0.5495808	1	1.0	1	0.936172003964051	No significance	No significance
Lamb3_Itga6_Itgb1_HSC_CD4_T_Cell	HSC	HSC	CD4_T_Cell	CD4_T_Cell	Lamb3	0.465771	0.206317	Lamb3	Lamb3	Lamb3	0.267913	0.18522973	0.306748	0.1798245614035087	Itgb1	0.0515957	0.690656	Itgb1	Itga6_Itgb1	Itga6_Itgb1	0.208653	0.29380295	0.162925	0.2113055181695827	0.238283	0.23951635	-0.607587	-0.4317261480789979	1	1.0	0.0559009	0.05442104	-0.276288	-0.2320097253883778	0.00258513	0.0023888487	0.571595	0.58557254	1	1.0	1	1.0	No significance	No significance
Lamc1_Cd44_HSC_CD4_T_Cell	HSC	HSC	CD4_T_Cell	CD4_T_Cell	Lamc1	0.313924	1.82389	Lamc1	Lamc1	Lamc1	0.0995872	0.11827134	0.122699	0.1271929824561403	Cd44	2.30739e-06	1.26798	Cd44	Cd44	Cd44	0.257413	0.55693007	0.202694	0.4104979811574697	0.1785	0.3376007	-0.532166	-0.5767671895757723	1	1.0	0.025635	0.06586887	-0.1812	-0.1940582604453062	0.00164717	0.0042823087	0.47466	0.60853297	1	1.0	0.57895	1.0	No significance	No significance
Lamc1_Dag1_HSC_CD4_T_Cell	HSC	HSC	CD4_T_Cell	CD4_T_Cell	Lamc1	0.313924	1.82389	Lamc1	Lamc1	Lamc1	0.0995872	0.11827134	0.122699	0.1271929824561403	Dag1	0.455812	0.0304312	Dag1	Dag1	Dag1	0.215986	0.21908931	0.169339	0.1722745625841184	0.157787	0.16868033	-0.0227826	0.0184599394122464	0.459	0.087	0.0215094	0.025911987	-0.00134641	0.0426187446031693	0.0102503	0.011362885	0.452845	0.49366775	1	0.714840975502796	0.430496	0.4846089849142079	No significance	No significance
Lamc1_Itga6_Itgb1_HSC_CD4_T_Cell	HSC	HSC	CD4_T_Cell	CD4_T_Cell	Lamc1	0.313924	1.82389	Lamc1	Lamc1	Lamc1	0.0995872	0.11827134	0.122699	0.1271929824561403	Itgb1	0.0515957	0.690656	Itgb1	Itga6_Itgb1	Itga6_Itgb1	0.208653	0.29380295	0.162925	0.2113055181695827	0.15412	0.20603715	-0.355154	-0.145756049631579	1	0.972	0.0207792	0.03474847	-0.139264	-0.0574747617729897	0.00289765	0.004845955	0.44857	0.5303089	1	1.0	0.404621	0.7622574717309274	No significance	No significance
Lck_Cd8a_Cd8b1_HSC_CD4_T_Cell	HSC	Not detected	CD4_T_Cell	Not detected	Lck	0.0269786	-0.202419	Not detected	Lck	Not detected	0.260902	Not detected	0.269939	Not detected	Cd8a	0.0820208	-0.372537	Not detected	Cd8a_Cd8b1	Not detected	0.597418	Not detected	0.399615	Not detected	0.42916	Not detected	0.179787	Not detected	0.042	Not detected	0.155867	Not detected	0.2402	Not detected	0.0174839	Not detected	0.690204	Not detected	0.402554	Not detected	0.604133	Not detected	No significance	Not detected
Lgals1_Cd69_HSC_CD4_T_Cell	HSC	HSC	CD4_T_Cell	CD4_T_Cell	Lgals1	1.32227e-16	1.95829	Lgals1	Lgals1	Lgals1	0.370837	0.6535239	0.337423	0.3991228070175439	Cd69	0.498342	-0.36178	Cd69	Cd69	Cd69	0.365142	0.28106946	0.272611	0.2099596231493943	0.36799	0.4672967	0.134153	0.5563990739463146	0	0.0	0.135408	0.18368562	0.183219	0.3164671336980635	0.0227387	0.024164429	0.674963	0.72190475	0.425288	0.0891980442378654	0.879018	0.4725219021555673	No significance	No significance
Lgals1_Itgb1_HSC_CD4_T_Cell	HSC	HSC	CD4_T_Cell	CD4_T_Cell	Lgals1	1.32227e-16	1.95829	Lgals1	Lgals1	Lgals1	0.370837	0.6535239	0.337423	0.3991228070175439	Itgb1	0.0515957	0.690656	Itgb1	Itgb1	Itgb1	0.208653	0.29380295	0.162925	0.2113055181695827	0.289745	0.47366345	-0.32244	0.2846365964880072	0.798	0.0	0.0773763	0.19200726	-0.0340592	0.1311056835152072	0.00387485	0.004868784	0.610856	0.72633034	1	1.0	1	0.4527249229468316	No significance	No significance
Lgals1_Ptprc_HSC_CD4_T_Cell	HSC	HSC	CD4_T_Cell	CD4_T_Cell	Lgals1	1.32227e-16	1.95829	Lgals1	Lgals1	Lgals1	0.370837	0.6535239	0.337423	0.3991228070175439	Ptprc	0.000404234	-0.238807	Ptprc	Ptprc	Ptprc	2.84266	2.6646733	0.994869	0.9878869448183042	1.60675	1.6590986	-0.0332167	0.3344951791650556	0.001	0.0	1.05417	1.7414278	0.124337	0.2165338742135139	0.00972969	0.009730257	0.852812	0.88880044	0.842391	0.2983245248841359	0.0707899	0.0255578368246261	Less significant	Moderately significant
Lgals3bp_Itgb1_HSC_CD4_T_Cell	HSC	HSC	CD4_T_Cell	CD4_T_Cell	Lgals3bp	0.170988	0.641378	Lgals3bp	Lgals3bp	Lgals3bp	0.242017	0.1855745	0.226994	0.2280701754385964	Itgb1	0.0515957	0.690656	Itgb1	Itgb1	Itgb1	0.208653	0.29380295	0.162925	0.2113055181695827	0.225335	0.23968872	-0.027473	-0.0434273545528017	0.05	0.309	0.0504976	0.054522336	0.200009	0.0528799276462516	0.00865701	0.004987401	0.559106	0.5857982	0.815943	1.0	1	1.0	No significance	No significance
Lrpap1_Sorl1_HSC_CD4_T_Cell	HSC	HSC	CD4_T_Cell	CD4_T_Cell	Lrpap1	0.409027	-0.02303	Lrpap1	Lrpap1	Lrpap1	0.111337	0.14834921	0.153374	0.1842105263157894	Sorl1	0.169244	0.343085	Sorl1	Sorl1	Sorl1	0.407526	0.47615385	0.326491	0.3593539703903095	0.259432	0.31225154	-0.896968	-0.6854828061214658	1	1.0	0.0453729	0.07063705	-0.395848	-0.2670223947118408	0.00309235	0.004572787	0.545878	0.6168251	1	1.0	1	1.0	No significance	No significance
Lta_Ripk1_HSC_CD4_T_Cell	HSC	Not detected	CD4_T_Cell	Not detected	Lta	0.0255214	0.541088	Not detected	Lta	Not detected	0.0896432	Not detected	0.116564	Not detected	Ripk1	0.00858763	0.456661	Not detected	Ripk1	Not detected	0.253161	Not detected	0.21424	Not detected	0.171402	Not detected	0.0616982	Not detected	0.001	Not detected	0.0226942	Not detected	0.103401	Not detected	0.0158642	Not detected	0.459496	Not detected	0.723961	Not detected	0.471045	Not detected	No significance	Not detected
Mfng_Notch1_HSC_CD4_T_Cell	HSC	Not detected	CD4_T_Cell	Not detected	Mfng	0.732285	-0.0214718	Not detected	Mfng	Not detected	0.095478	Not detected	0.116564	Not detected	Notch1	0.34246	-0.0563442	Not detected	Notch1	Not detected	0.346179	Not detected	0.287364	Not detected	0.220829	Not detected	0.139441	Not detected	0.001	Not detected	0.0330525	Not detected	0.123574	Not detected	0.00726838	Not detected	0.506405	Not detected	0.802505	Not detected	0.829619	Not detected	No significance	Not detected
Mfng_Notch2_HSC_CD4_T_Cell	HSC	Not detected	CD4_T_Cell	Not detected	Mfng	0.732285	-0.0214718	Not detected	Mfng	Not detected	0.095478	Not detected	0.116564	Not detected	Notch2	0.487898	0.168596	Not detected	Notch2	Not detected	0.197529	Not detected	0.166774	Not detected	0.146504	Not detected	-0.765582	Not detected	1	Not detected	0.0188597	Not detected	-0.399663	Not detected	0.00144261	Not detected	0.436615	Not detected	1	Not detected	0.34045	Not detected	No significance	Not detected
Mif_Cd44_Cd74_HSC_CD4_T_Cell	HSC	HSC	CD4_T_Cell	CD4_T_Cell	Mif	0.817676	0.0199558	Mif	Mif	Mif	0.933227	1.1308054	0.644172	0.7149122807017544	Cd74	0.0481414	1.93698	Cd74	Cd44_Cd74	Cd44_Cd74	0.21157	0.39485803	0.157152	0.1924629878869448	0.572399	0.7628317	-2.38817	-1.3934434004201228	1	1.0	0.197443	0.44650757	-0.44418	-0.2793737124551311	0.00107043	0.0025976656	0.714899	0.80187345	1	1.0	0.491049	0.5888878644060233	No significance	No significance
Mif_Cd74_Cxcr4_HSC_CD4_T_Cell	HSC	HSC	CD4_T_Cell	CD4_T_Cell	Mif	0.817676	0.0199558	Mif	Mif	Mif	0.933227	1.1308054	0.644172	0.7149122807017544	Cd74	0.0481414	1.93698	Cxcr4	Cd74_Cxcr4	Cd74_Cxcr4	0.21157	0.2135779	0.157152	0.1816958277254374	0.572399	0.6721916	-2.38817	0.1311506135522246	1	0.0	0.197443	0.24151503	-0.44418	0.1640373105662224	0.00107043	0.007229703	0.714899	0.7485291	1	0.6288793174964041	0.491049	0.6156048752331523	No significance	No significance
Mrc1_Ptprc_HSC_CD4_T_Cell	HSC	Not detected	CD4_T_Cell	Not detected	Mrc1	0.31925	0.209121	Not detected	Mrc1	Not detected	0.698862	Not detected	0.276074	Not detected	Ptprc	0.000404234	-0.238807	Not detected	Ptprc	Not detected	2.84266	Not detected	0.994869	Not detected	1.77076	Not detected	1.1979	Not detected	0	Not detected	1.98663	Not detected	1.51492	Not detected	0.0611384	Not detected	0.888317	Not detected	0.0076334	Not detected	0.016889	Not detected	Moderately significant	Not detected
Nampt_Insr_HSC_CD4_T_Cell	HSC	HSC	CD4_T_Cell	CD4_T_Cell	Nampt	0.655425	0.636708	Nampt	Nampt	Nampt	0.487578	0.44934198	0.460123	0.4298245614035088	Insr	0.236669	-0.519738	Insr	Insr	Insr	0.367122	0.26484132	0.284157	0.2139973082099596	0.42735	0.35709167	0.252381	-0.0962646582263662	0	0.131	0.179001	0.119004324	0.293586	0.0376844587536586	0.0111031	0.0066404017	0.704801	0.6763168	0.263166	0.7647449811740178	0.610813	0.9640363988981868	No significance	No significance
Ntng2_Lrrc4_HSC_CD4_T_Cell	HSC	Not detected	CD4_T_Cell	Not detected	Ntng2	0.189366	0.651654	Not detected	Ntng2	Not detected	0.165281	Not detected	0.171779	Not detected	Lrrc4	0.0609776	0.703475	Not detected	Lrrc4	Not detected	0.161741	Not detected	0.143682	Not detected	0.163511	Not detected	0.0772298	Not detected	0.007	Not detected	0.0267328	Not detected	0.105204	Not detected	0.00498185	Not detected	0.47989	Not detected	1	Not detected	0.615544	Not detected	No significance	Not detected
Nucb2_Erap1_HSC_CD4_T_Cell	HSC	HSC	CD4_T_Cell	CD4_T_Cell	Nucb2	0.00441429	-0.891492	Nucb2	Nucb2	Nucb2	0.146531	0.12947032	0.214724	0.1491228070175438	Erap1	0.536113	0.0643877	Erap1	Erap1	Erap1	0.471618	0.48536313	0.370109	0.3903095558546433	0.309075	0.30741674	0.174384	0.2693630818013655	0	0.0	0.0691068	0.06284012	0.209849	0.2898155243690202	0.015982	0.018246604	0.597341	0.60291207	0.359831	0.1071339453734664	1	1.0	No significance	No significance
Pkm_Cd44_HSC_CD4_T_Cell	HSC	HSC	CD4_T_Cell	CD4_T_Cell	Pkm	0.169173	0.110315	Pkm	Pkm	Pkm	0.753489	0.6691304	0.662577	0.5482456140350878	Cd44	2.30739e-06	1.26798	Cd44	Cd44	Cd44	0.257413	0.55693007	0.202694	0.4104979811574697	0.505451	0.6130302	-0.300845	-0.5990521013662308	0.118	1.0	0.193958	0.37265882	0.0735786	-0.164348083735779	0.00190287	0.0029441225	0.713081	0.7871194	1	1.0	0.475551	1.0	No significance	No significance
Psap_Ar_HSC_CD4_T_Cell	HSC	HSC	CD4_T_Cell	CD4_T_Cell	Psap	0.20603	0.335148	Psap	Psap	Psap	1.56302	1.263242	0.773006	0.7192982456140351	Ar	0.861562	-0.109323	Ar	Ar	Ar	0.185462	0.17660351	0.145606	0.1440107671601615	0.874241	0.7199228	1.17268	0.4749155937040703	0	0.0	0.289881	0.22309297	0.694495	0.4187084792155198	0.0350075	0.026663486	0.752373	0.74098814	0.0188234	0.0422102732402514	0.796152	0.5447192246136738	No significance	No significance
Psap_Celsr1_HSC_CD4_T_Cell	HSC	HSC	CD4_T_Cell	CD4_T_Cell	Psap	0.20603	0.335148	Psap	Psap	Psap	1.56302	1.263242	0.773006	0.7192982456140351	Celsr1	0.356144	0.280908	Celsr1	Celsr1	Celsr1	0.15897	0.18790498	0.137267	0.1601615074024226	0.860995	0.7255735	1.14747	0.4754732430560626	0	0.0	0.248473	0.23736946	0.702729	0.4359602403505919	0.0381793	0.021446913	0.737737	0.746896	0.0181548	0.0372048341100647	0.702702	0.599716518104201	No significance	No significance
Psen1_Cd44_HSC_CD4_T_Cell	HSC	HSC	CD4_T_Cell	CD4_T_Cell	Psen1	0.213302	0.154474	Psen1	Psen1	Psen1	0.40644	0.24503072	0.460123	0.293859649122807	Cd44	2.30739e-06	1.26798	Cd44	Cd44	Cd44	0.257413	0.55693007	0.202694	0.4104979811574697	0.331927	0.40098038	-0.48131	-0.6842734286358247	1	1.0	0.104623	0.13646497	-0.0965947	-0.2565503790056336	0.00201232	0.0023378527	0.646058	0.6911179	1	1.0	1	0.7201806307955548	No significance	No significance
Psen1_Ncstn_HSC_CD4_T_Cell	HSC	HSC	CD4_T_Cell	CD4_T_Cell	Psen1	0.213302	0.154474	Psen1	Psen1	Psen1	0.40644	0.24503072	0.460123	0.293859649122807	Ncstn	0.793568	0.0844588	Ncstn	Ncstn	Ncstn	0.174116	0.18613815	0.148172	0.1668909825033647	0.290278	0.21558443	-0.0879846	-0.1967858825863532	0.409	0.996	0.0707677	0.045609564	-0.00235442	-0.0982053935164099	0.00543003	0.0045713917	0.600194	0.56399095	1	1.0	1	1.0	No significance	No significance
Psen1_Notch1_HSC_CD4_T_Cell	HSC	HSC	CD4_T_Cell	CD4_T_Cell	Psen1	0.213302	0.154474	Psen1	Psen1	Psen1	0.40644	0.24503072	0.460123	0.293859649122807	Notch1	0.34246	-0.0563442	Notch1	Notch1	Notch1	0.346179	0.31265324	0.287364	0.2570659488559892	0.37631	0.27884197	0.174349	0.025796352164544	0	0.062	0.140701	0.07660965	0.227434	0.1067257277278185	0.00968513	0.007688438	0.679155	0.62637067	0.396291	0.5507817181885294	0.835012	1.0	No significance	No significance
Psen1_Notch2_HSC_CD4_T_Cell	HSC	HSC	CD4_T_Cell	CD4_T_Cell	Psen1	0.213302	0.154474	Psen1	Psen1	Psen1	0.40644	0.24503072	0.460123	0.293859649122807	Notch2	0.487898	0.168596	Notch2	Notch2	Notch2	0.197529	0.21085466	0.166774	0.1790040376850605	0.301985	0.22794269	-0.730674	-0.9503209701609818	1	1.0	0.080284	0.05166587	-0.295803	-0.4703255405958027	0.00192228	0.0012362285	0.615232	0.57925487	1	1.0	1	1.0	No significance	No significance
Ptdss1_Jmjd6_HSC_CD4_T_Cell	HSC	HSC	CD4_T_Cell	CD4_T_Cell	Ptdss1	0.406313	-0.139742	Ptdss1	Ptdss1	Ptdss1	0.219383	0.11232193	0.245399	0.1491228070175438	Jmjd6	0.93197	-0.0142999	Jmjd6	Jmjd6	Jmjd6	0.138196	0.13530408	0.119949	0.1184387617765814	0.178789	0.123813	0.0340682	-0.0518297955573289	0.077	0.657	0.0303178	0.015197615	0.0617454	-0.0138201725491188	0.00948209	0.008165565	0.49561	0.4274864	0.936773	1.0	0.734984	0.1233129495707457	No significance	No significance
Rtn4_Rtn4rl1_HSC_CD4_T_Cell	HSC	HSC	CD4_T_Cell	CD4_T_Cell	Rtn4	0.704478	0.0269651	Rtn4	Rtn4	Rtn4	0.826801	0.55142933	0.717791	0.5	Rtn4rl1	0.795049	-0.282831	Rtn4rl1	Rtn4rl1	Rtn4rl1	0.208433	0.17369567	0.171264	0.152086137281292	0.517617	0.3625625	0.239034	-0.0295084712578563	0	0.632	0.172333	0.09578089	0.317157	0.1756180399968481	0.0231057	0.016168645	0.700837	0.6521148	0.178983	1.0	0.386061	0.9911244273152012	No significance	No significance
Selplg_Itgb2_HSC_CD4_T_Cell	HSC	HSC	CD4_T_Cell	CD4_T_Cell	Selplg	0.699138	0.00633069	Selplg	Selplg	Selplg	0.320309	0.40607938	0.294479	0.337719298245614	Itgb2	0.0048954	0.527424	Itgb2	Itgb2	Itgb2	0.517704	0.6703318	0.40603	0.4925975773889636	0.419007	0.53820556	-0.383087	-0.5308495289573449	0.999	0.999	0.165825	0.27220792	-0.109507	-0.1174652321045084	0.00185964	0.0027629053	0.696786	0.7596204	1	1.0	0.644453	0.7377244393149813	No significance	No significance
Selplg_Sell_HSC_CD4_T_Cell	HSC	HSC	CD4_T_Cell	CD4_T_Cell	Selplg	0.699138	0.00633069	Selplg	Selplg	Selplg	0.320309	0.40607938	0.294479	0.337719298245614	Sell	0.376716	0.0919938	Sell	Sell	Sell	1.32796	1.3171909	0.789609	0.7362045760430687	0.824132	0.86163515	-0.320424	-0.4494384198605993	0.929	0.971	0.425357	0.53488404	-0.0602728	-0.082603808695188	0.0035447	0.0046305265	0.786346	0.8158292	1	1.0	0.441806	0.3981000603571545	No significance	No significance
Sema4d_Cd72_HSC_CD4_T_Cell	HSC	HSC	CD4_T_Cell	CD4_T_Cell	Sema4d	0.148338	0.318065	Sema4d	Sema4d	Sema4d	0.777875	0.43924233	0.631902	0.425438596491228	Cd72	0.520902	0.0514075	Cd72	Cd72	Cd72	0.130443	0.13260394	0.118666	0.1211305518169582	0.454159	0.28592312	-0.614353	-0.8198355360517289	1	1.0	0.101469	0.058245264	-0.272458	-0.4441108928110822	0.0027992	0.0017889923	0.64255	0.5937882	1	1.0	0.850442	1.0	No significance	No significance
Sertad1_Ar_HSC_CD4_T_Cell	HSC	Not detected	CD4_T_Cell	Not detected	Sertad1	0.0329317	0.84125	Not detected	Sertad1	Not detected	0.0794776	Not detected	0.116564	Not detected	Ar	0.861562	-0.109323	Not detected	Ar	Not detected	0.185462	Not detected	0.145606	Not detected	0.13247	Not detected	0.15677	Not detected	0	Not detected	0.0147401	Not detected	0.180633	Not detected	0.0250399	Not detected	0.406575	Not detected	0.432973	Not detected	0.190892	Not detected	No significance	Not detected
Sirpa_Cd47_HSC_CD4_T_Cell	HSC	HSC	CD4_T_Cell	CD4_T_Cell	Sirpa	DE data missing	-1.31997	Sirpa	Sirpa	Sirpa	0.738744	0.27692488	0.374233	0.2017543859649122	Cd47	0.219938	-0.0457406	Cd47	Cd47	Cd47	1.39624	1.3446195	0.829378	0.8115746971736204	1.06749	0.8107722	0.88416	-0.0079207711827476	0	0.337	1.03146	0.3723586	0.873072	0.0231228195530267	0.0133492	0.005591488	0.85144	0.78705186	0.123187	1.0	0.175762	0.6220427944616369	No significance	No significance
Slpi_Cd4_HSC_CD4_T_Cell	HSC	HSC	CD4_T_Cell	CD4_T_Cell	Slpi	0.0666454	-0.0429187	Slpi	Slpi	Slpi	0.643641	0.25271195	0.349693	0.1491228070175438	Cd4	0.800081	0.176327	Cd4	Cd4	Cd4	0.472049	0.5003348	0.317511	0.323014804845222	0.557845	0.37652338	1.20991	0.0266892647245378	0	0.0	0.30383	0.12644058	0.790789	0.4405718813867764	0.029327	0.010406125	0.756725	0.68291557	0.0114024	0.3260167656623002	0.924544	0.8492195505912228	No significance	No significance
Sptan1_Ptpra_HSC_CD4_T_Cell	HSC	HSC	CD4_T_Cell	CD4_T_Cell	Sptan1	0.0153218	0.281984	Sptan1	Sptan1	Sptan1	0.415238	0.29152277	0.466258	0.2982456140350877	Ptpra	0.0206539	0.00324174	Ptpra	Ptpra	Ptpra	0.519476	0.5196415	0.389994	0.4064602960969044	0.467357	0.40558213	-0.136974	-0.1572112009307487	0.873	0.976	0.215706	0.15148734	-0.0449806	-0.0674311912549105	0.00657637	0.005498514	0.723828	0.70215225	1	1.0	0.569482	0.7006109622939585	No significance	No significance
Tgfb1_Acvr1b_Tgfbr2_HSC_CD4_T_Cell	HSC	Not detected	CD4_T_Cell	Not detected	Tgfb1	0.167367	0.174317	Not detected	Tgfb1	Not detected	0.792405	Not detected	0.687117	Not detected	Acvr1b	0.208179	-0.120917	Not detected	Acvr1b_Tgfbr2	Not detected	0.115003	Not detected	0.101988	Not detected	0.453704	Not detected	0.170051	Not detected	0	Not detected	0.091129	Not detected	0.201932	Not detected	0.0118325	Not detected	0.630115	Not detected	0.380321	Not detected	0.97205	Not detected	No significance	Not detected
Tgfb1_Cxcr4_HSC_CD4_T_Cell	HSC	HSC	CD4_T_Cell	CD4_T_Cell	Tgfb1	0.167367	0.174317	Tgfb1	Tgfb1	Tgfb1	0.792405	0.67062515	0.687117	0.5745614035087719	Cxcr4	0.00836334	-0.280125	Cxcr4	Cxcr4	Cxcr4	0.268921	0.2135779	0.229634	0.1816958277254374	0.530663	0.44210154	-0.0287007	-0.3064003242374769	0.008	0.995	0.213095	0.1432307	0.0884386	-0.0945111773410049	0.00641673	0.004543615	0.722609	0.6962587	1	1.0	0.557683	0.5573144449922309	No significance	No significance
Tgfb1_Itgb1_HSC_CD4_T_Cell	HSC	HSC	CD4_T_Cell	CD4_T_Cell	Tgfb1	0.167367	0.174317	Tgfb1	Tgfb1	Tgfb1	0.792405	0.67062515	0.687117	0.5745614035087719	Itgb1	0.0515957	0.690656	Itgb1	Itgb1	Itgb1	0.208653	0.29380295	0.162925	0.2113055181695827	0.500529	0.48221403	-0.123929	-0.0697558539236788	0.017	0.208	0.165338	0.19703165	0.079748	0.0293831785624657	0.00475637	0.004872329	0.696475	0.7288901	1	1.0	0.391731	0.4406371125954531	No significance	No significance
Tgfb1_Itgb3_HSC_CD4_T_Cell	HSC	Not detected	CD4_T_Cell	Not detected	Tgfb1	0.167367	0.174317	Not detected	Tgfb1	Not detected	0.792405	Not detected	0.687117	Not detected	Itgb3	0.321434	-0.539611	Not detected	Itgb3	Not detected	0.173467	Not detected	0.139833	Not detected	0.482936	Not detected	0.253255	Not detected	0	Not detected	0.137456	Not detected	0.273478	Not detected	0.0237405	Not detected	0.676608	Not detected	0.235467	Not detected	0.541026	Not detected	No significance	Not detected
Tgfb1_Lpp_HSC_CD4_T_Cell	HSC	HSC	CD4_T_Cell	CD4_T_Cell	Tgfb1	0.167367	0.174317	Tgfb1	Tgfb1	Tgfb1	0.792405	0.67062515	0.687117	0.5745614035087719	Lpp	0.213505	-0.276909	Lpp	Lpp	Lpp	0.933482	0.7972782	0.595895	0.5302826379542396	0.862943	0.7339517	0.0179285	0.0734415117707792	0.005	0.0	0.739695	0.5346748	0.12716	0.1229617939229382	0.0115326	0.011907908	0.829161	0.81579983	0.622197	0.366189736987548	0.372174	0.6641388832081453	No significance	No significance
Tgfb1_Tgfbr1_Tgfbr2_HSC_CD4_T_Cell	HSC	HSC	CD4_T_Cell	CD4_T_Cell	Tgfb1	0.167367	0.174317	Tgfb1	Tgfb1	Tgfb1	0.792405	0.67062515	0.687117	0.5745614035087719	Tgfbr1	0.0112867	-0.660855	Tgfbr1	Tgfbr1_Tgfbr2	Tgfbr1_Tgfbr2	0.489379	0.32694656	0.36177	0.2637954239569313	0.640892	0.49878585	0.0626456	-0.1633175704533978	0.001	0.608	0.387786	0.21925858	0.136985	-0.0143946454505256	0.00850802	0.005542818	0.778475	0.739321	0.577554	1.0	0.897951	0.5296024822919891	No significance	No significance
Tgfb1_Tgfbr3_HSC_CD4_T_Cell	HSC	HSC	CD4_T_Cell	CD4_T_Cell	Tgfb1	0.167367	0.174317	Tgfb1	Tgfb1	Tgfb1	0.792405	0.67062515	0.687117	0.5745614035087719	Tgfbr3	1.65331e-15	-2.06324	Tgfbr3	Tgfbr3	Tgfbr3	0.568517	0.14752644	0.393201	0.107671601615074	0.680461	0.4090758	0.757148	0.1826992414255513	0	0.0	0.450496	0.09893494	0.644548	0.2760036047220526	0.0511038	0.022181297	0.79113	0.6557808	0.0254816	0.1194926500993304	0.778256	0.9533882806915396	No significance	No significance
Tgm2_Itga4_HSC_CD4_T_Cell	HSC	Not detected	CD4_T_Cell	Not detected	Tgm2	0.157715	1.83464	Not detected	Tgm2	Not detected	0.172529	Not detected	0.159509	Not detected	Itga4	0.184285	0.137115	Not detected	Itga4	Not detected	1.23509	Not detected	0.706222	Not detected	0.70381	Not detected	0.0763737	Not detected	0.1	Not detected	0.213089	Not detected	0.409346	Not detected	0.0103554	Not detected	0.722607	Not detected	0.57351	Not detected	0.557532	Not detected	No significance	Not detected
Tgm2_Itgb1_HSC_CD4_T_Cell	HSC	Not detected	CD4_T_Cell	Not detected	Tgm2	0.157715	1.83464	Not detected	Tgm2	Not detected	0.172529	Not detected	0.159509	Not detected	Itgb1	0.0515957	0.690656	Not detected	Itgb1	Not detected	0.208653	Not detected	0.162925	Not detected	0.190591	Not detected	-0.0394409	Not detected	0.065	Not detected	0.0359987	Not detected	0.381622	Not detected	0.00521605	Not detected	0.517072	Not detected	1	Not detected	0.919775	Not detected	No significance	Not detected
Tgm2_Itgb3_HSC_CD4_T_Cell	HSC	Not detected	CD4_T_Cell	Not detected	Tgm2	0.157715	1.83464	Not detected	Tgm2	Not detected	0.172529	Not detected	0.159509	Not detected	Itgb3	0.321434	-0.539611	Not detected	Itgb3	Not detected	0.173467	Not detected	0.139833	Not detected	0.172998	Not detected	0.337744	Not detected	0	Not detected	0.0299281	Not detected	0.575352	Not detected	0.0260349	Not detected	0.493993	Not detected	0.0526972	Not detected	0.722341	Not detected	No significance	Not detected
Tgm2_Tbxa2r_HSC_CD4_T_Cell	HSC	Not detected	CD4_T_Cell	Not detected	Tgm2	0.157715	1.83464	Not detected	Tgm2	Not detected	0.172529	Not detected	0.159509	Not detected	Tbxa2r	0.0588804	-0.3839	Not detected	Tbxa2r	Not detected	0.239775	Not detected	0.200128	Not detected	0.206152	Not detected	0.44302	Not detected	0	Not detected	0.0413682	Not detected	0.686512	Not detected	0.0387683	Not detected	0.534403	Not detected	0.0225338	Not detected	1	Not detected	No significance	Not detected
Timp2_Cd44_HSC_CD4_T_Cell	HSC	Not detected	CD4_T_Cell	Not detected	Timp2	0.000227567	-1.65031	Not detected	Timp2	Not detected	0.19611	Not detected	0.184049	Not detected	Cd44	2.30739e-06	1.26798	Not detected	Cd44	Not detected	0.257413	Not detected	0.202694	Not detected	0.226762	Not detected	-0.310548	Not detected	1	Not detected	0.0504814	Not detected	0.0640019	Not detected	0.00239398	Not detected	0.559067	Not detected	1	Not detected	1	Not detected	No significance	Not detected
Timp2_Itgb1_HSC_CD4_T_Cell	HSC	Not detected	CD4_T_Cell	Not detected	Timp2	0.000227567	-1.65031	Not detected	Timp2	Not detected	0.19611	Not detected	0.184049	Not detected	Itgb1	0.0515957	0.690656	Not detected	Itgb1	Not detected	0.208653	Not detected	0.162925	Not detected	0.202382	Not detected	-0.133535	Not detected	0.526	Not detected	0.040919	Not detected	0.105938	Not detected	0.0042114	Not detected	0.533044	Not detected	1	Not detected	1	Not detected	No significance	Not detected
Tln1_Itgb3_HSC_CD4_T_Cell	HSC	Not detected	CD4_T_Cell	Not detected	Tln1	0.822373	0.105563	Not detected	Tln1	Not detected	0.920278	Not detected	0.736196	Not detected	Itgb3	0.321434	-0.539611	Not detected	Itgb3	Not detected	0.173467	Not detected	0.139833	Not detected	0.546872	Not detected	0.199275	Not detected	0	Not detected	0.159638	Not detected	0.227459	Not detected	0.0167018	Not detected	0.692754	Not detected	0.319122	Not detected	0.416573	Not detected	No significance	Not detected
Tnf_Fas_HSC_CD4_T_Cell	HSC	Not detected	CD4_T_Cell	Not detected	Tnf	0.158005	0.563777	Not detected	Tnf	Not detected	0.12193	Not detected	0.153374	Not detected	Fas	0.019452	-0.622706	Not detected	Fas	Not detected	0.219452	Not detected	0.179602	Not detected	0.170691	Not detected	0.20138	Not detected	0	Not detected	0.0267579	Not detected	0.245019	Not detected	0.0147996	Not detected	0.480008	Not detected	0.283995	Not detected	0.616731	Not detected	No significance	Not detected
Tnf_Icos_HSC_CD4_T_Cell	HSC	Not detected	CD4_T_Cell	Not detected	Tnf	0.158005	0.563777	Not detected	Tnf	Not detected	0.12193	Not detected	0.153374	Not detected	Icos	0.00903223	-0.922719	Not detected	Icos	Not detected	0.245967	Not detected	0.193714	Not detected	0.183949	Not detected	0.200708	Not detected	0	Not detected	0.0299909	Not detected	0.253322	Not detected	0.0282972	Not detected	0.494255	Not detected	0.267345	Not detected	0.723492	Not detected	No significance	Not detected
Tnf_Notch1_HSC_CD4_T_Cell	HSC	Not detected	CD4_T_Cell	Not detected	Tnf	0.158005	0.563777	Not detected	Tnf	Not detected	0.12193	Not detected	0.153374	Not detected	Notch1	0.34246	-0.0563442	Not detected	Notch1	Not detected	0.346179	Not detected	0.287364	Not detected	0.234055	Not detected	0.257695	Not detected	0	Not detected	0.0422097	Not detected	0.297312	Not detected	0.0175556	Not detected	0.536907	Not detected	0.202036	Not detected	1	Not detected	No significance	Not detected
Tnf_Tradd_HSC_CD4_T_Cell	HSC	Not detected	CD4_T_Cell	Not detected	Tnf	0.158005	0.563777	Not detected	Tnf	Not detected	0.12193	Not detected	0.153374	Not detected	Tradd	0.609343	0.0711111	Not detected	Tradd	Not detected	0.12027	Not detected	0.10712	Not detected	0.1211	Not detected	0.0341906	Not detected	0.022	Not detected	0.0146646	Not detected	0.0960169	Not detected	0.0142404	Not detected	0.405956	Not detected	0.761293	Not detected	0.186476	Not detected	No significance	Not detected
Tnf_Traf2_HSC_CD4_T_Cell	HSC	Not detected	CD4_T_Cell	Not detected	Tnf	0.158005	0.563777	Not detected	Tnf	Not detected	0.12193	Not detected	0.153374	Not detected	Traf2	0.690274	0.15942	Not detected	Traf2	Not detected	0.115021	Not detected	0.105196	Not detected	0.118476	Not detected	-0.00706403	Not detected	0.132	Not detected	0.0140245	Not detected	0.0661117	Not detected	0.0109321	Not detected	0.400586	Not detected	0.912447	Not detected	0.164323	Not detected	No significance	Not detected
Txlna_Stx1a_HSC_CD4_T_Cell	HSC	HSC	CD4_T_Cell	CD4_T_Cell	Txlna	0.524433	0.305396	Txlna	Txlna	Txlna	0.234638	0.24037409	0.325153	0.2763157894736842	Stx1a	0.248842	0.404746	Stx1a	Stx1a	Stx1a	0.137434	0.183343	0.115459	0.1588156123822341	0.186036	0.21185854	0.207155	0.2641633516950071	0	0.0	0.0322474	0.044070903	0.318494	0.4236990751622298	0.0447505	0.04565984	0.503323	0.559767	0.17779	0.0553341399242689	0.801998	1.0	No significance	No significance
Txlna_Stx4a_HSC_CD4_T_Cell	HSC	HSC	CD4_T_Cell	CD4_T_Cell	Txlna	0.524433	0.305396	Txlna	Txlna	Txlna	0.234638	0.24037409	0.325153	0.2763157894736842	Stx4a	0.00423683	0.499237	Stx4a	Stx4a	Stx4a	0.208424	0.2791669	0.179602	0.2355316285329744	0.221531	0.2597705	0.0343328	0.127550343888429	0.003	0.0	0.0489043	0.06710449	0.111855	0.1652731361138192	0.0115671	0.013481092	0.555151	0.61074436	0.686707	0.2675434116858322	1	1.0	No significance	No significance
Vcam1_Itga4_Itgb1_HSC_CD4_T_Cell	HSC	Not detected	CD4_T_Cell	Not detected	Vcam1	0.561361	-0.484115	Not detected	Vcam1	Not detected	1.15355	Not detected	0.368098	Not detected	Itgb1	0.0515957	0.690656	Not detected	Itga4_Itgb1	Not detected	0.208653	Not detected	0.162925	Not detected	0.681103	Not detected	1.58967	Not detected	0	Not detected	0.240692	Not detected	1.51847	Not detected	0.0231391	Not detected	0.734648	Not detected	0.0176442	Not detected	0.663159	Not detected	No significance	Not detected
Vcam1_Itga4_Itgb7_HSC_CD4_T_Cell	HSC	Not detected	CD4_T_Cell	Not detected	Vcam1	0.561361	-0.484115	Not detected	Vcam1	Not detected	1.15355	Not detected	0.368098	Not detected	Itgb7	0.0159754	0.33299	Not detected	Itga4_Itgb7	Not detected	0.980927	Not detected	0.654266	Not detected	1.06724	Not detected	2.22857	Not detected	0	Not detected	1.13155	Not detected	1.87773	Not detected	0.10316	Not detected	0.857202	Not detected	0.00334361	Not detected	0.176052	Not detected	No significance	Not detected
Vim_Cd44_HSC_CD4_T_Cell	HSC	HSC	CD4_T_Cell	CD4_T_Cell	Vim	0.718622	0.0783902	Vim	Vim	Vim	0.612242	0.7613246	0.423313	0.4692982456140351	Cd44	2.30739e-06	1.26798	Cd44	Cd44	Cd44	0.257413	0.55693007	0.202694	0.4104979811574697	0.434827	0.65912735	-0.455828	-0.5395642999013852	1	1.0	0.157599	0.42400455	-0.135339	-0.1390461089788862	0.00126287	0.0033623597	0.691385	0.79773355	1	1.0	0.586404	0.8855123778500456	No significance	No significance
Ybx1_Notch1_HSC_CD4_T_Cell	HSC	HSC	CD4_T_Cell	CD4_T_Cell	Ybx1	0.430668	0.134184	Ybx1	Ybx1	Ybx1	1.66071	1.6279677	0.907975	0.8464912280701754	Notch1	0.34246	-0.0563442	Notch1	Notch1	Notch1	0.346179	0.31265324	0.287364	0.2570659488559892	1.00344	0.97031045	0.666339	0.6066598784448807	0	0.0	0.574902	0.5089894	0.606297	0.5580607248443744	0.0138926	0.017964337	0.810563	0.81207204	0.131293	0.0400688935112877	0.257627	0.3839236183171082	No significance	No significance

## Sheet: CD8_T_Cell
interaction_id	source_control	source_KO	target_control	target_KO	ligand_control	ligand_p_val	ligand_avg_log2FC	ligand_KO	ligand_complex_control	ligand_complex_KO	ligand_means_control	ligand_means_KO	ligand_props_control	ligand_props_KO	receptor_control	receptor_p_val	receptor_avg_log2FC	receptor_KO	receptor_complex_control	receptor_complex_KO	receptor_means_control	receptor_means_KO	receptor_props_control	receptor_props_KO	lr_means_control	lr_means_KO	lr_logfc_control	lr_logfc_KO	cellphone_pvals_control	cellphone_pvals_KO	expr_prod_control	expr_prod_KO	scaled_weight_control	scaled_weight_KO	spec_weight_control	spec_weight_KO	lrscore_control	lrscore_KO	specificity_rank_control	specificity_rank_KO	magnitude_rank_control	magnitude_rank_KO	Significance_in_control	Significance_in_KO
Ada_Dpp4_HSC_CD8_T_Cell	HSC	Not detected	CD8_T_Cell	Not detected	Ada	0.157715	-1.55097	Not detected	Ada	Not detected	0.273431	Not detected	0.251534	Not detected	Dpp4	0.866086	-0.203878	Not detected	Dpp4	Not detected	0.506593	Not detected	0.369305	Not detected	0.390012	Not detected	0.110054	Not detected	0.003	Not detected	0.138518	Not detected	0.621651	Not detected	0.0212924	Not detected	0.677449	Not detected	0.311591	Not detected	0.768257	Not detected	No significance	Not detected
Adam10_Cd44_HSC_CD8_T_Cell	HSC	HSC	CD8_T_Cell	CD8_T_Cell	Adam10	0.0666386	-0.329869	Adam10	Adam10	Adam10	0.754157	0.76064885	0.711656	0.631578947368421	Cd44	0.658629	0.012661	Cd44	Cd44	Cd44	0.993208	0.9478962	0.652278	0.6011787819253438	0.873682	0.8542725	0.289121	-0.018008214391605	0	0.0	0.749035	0.7210161	0.401252	0.1641915737295432	0.00842042	0.00822565	0.830048	0.8372145	0.578131	0.4658564417045313	0.358653	0.4065212603766828	No significance	No significance
Adam10_Il6ra_HSC_CD8_T_Cell	HSC	HSC	CD8_T_Cell	CD8_T_Cell	Adam10	0.0666386	-0.329869	Adam10	Adam10	Adam10	0.754157	0.76064885	0.711656	0.631578947368421	Il6ra	0.0638683	0.477947	Il6ra	Il6ra	Il6ra	0.248322	0.34909233	0.179856	0.243614931237721	0.501239	0.5548706	-0.158432	0.0431172420880772	0.669	0.006	0.187274	0.2655367	-0.0254432	0.1066826569885545	0.00411751	0.006742915	0.70948	0.75734776	1	0.7398135913123942	0.449042	0.709285810048806	No significance	No significance
Adam10_Notch1_HSC_CD8_T_Cell	HSC	HSC	CD8_T_Cell	CD8_T_Cell	Adam10	0.0666386	-0.329869	Adam10	Adam10	Adam10	0.754157	0.76064885	0.711656	0.631578947368421	Notch1	0.544296	-0.0363276	Notch1	Notch1	Notch1	0.298162	0.28216034	0.256595	0.2377210216110019	0.526159	0.5214046	0.128689	0.2864333300690085	0	0.0	0.224861	0.21462494	0.205793	0.3004503912323547	0.00904656	0.014343797	0.727963	0.7372574	0.477284	0.0993136294479518	0.606831	0.5107142482293439	No significance	No significance
Adam10_Notch2_HSC_CD8_T_Cell	HSC	HSC	CD8_T_Cell	CD8_T_Cell	Adam10	0.0666386	-0.329869	Adam10	Adam10	Adam10	0.754157	0.76064885	0.711656	0.631578947368421	Notch2	0.329284	0.208379	Notch2	Notch2	Notch2	0.316853	0.3521089	0.264988	0.2829076620825147	0.535505	0.55637884	-0.503673	-0.4663191208014036	1	1.0	0.238957	0.26783124	-0.194466	-0.1658141300857052	0.00334402	0.0042676176	0.733942	0.75813746	1	1.0	0.656103	0.7184222615874772	No significance	No significance
Adam10_Tspan14_HSC_CD8_T_Cell	HSC	HSC	CD8_T_Cell	CD8_T_Cell	Adam10	0.0666386	-0.329869	Adam10	Adam10	Adam10	0.754157	0.76064885	0.711656	0.631578947368421	Tspan14	0.0285164	-0.133333	Tspan14	Tspan14	Tspan14	0.442931	0.39420947	0.369305	0.3202357563850687	0.598544	0.5774292	0.0565956	0.1580965180291177	0	0.0	0.33404	0.299855	0.127603	0.1783497409260548	0.00891224	0.009151345	0.765344	0.7683408	0.619764	0.3487663749299762	1	0.8346804981905716	No significance	No significance
Adam10_Tspan5_HSC_CD8_T_Cell	HSC	HSC	CD8_T_Cell	CD8_T_Cell	Adam10	0.0666386	-0.329869	Adam10	Adam10	Adam10	0.754157	0.76064885	0.711656	0.631578947368421	Tspan5	3.92546e-06	-1.09068	Tspan5	Tspan5	Tspan5	0.692702	0.3725866	0.465228	0.2789783889980353	0.723429	0.5666177	0.281383	0.184413419025048	0	0.0	0.522406	0.28340757	0.26422	0.184522081648528	0.013337	0.011334522	0.803102	0.7632823	0.248772	0.231735576806344	0.655919	0.776742959610796	No significance	No significance
Adam17_Il6ra_HSC_CD8_T_Cell	HSC	HSC	CD8_T_Cell	CD8_T_Cell	Adam17	0.0554696	-0.504363	Adam17	Adam17	Adam17	0.447608	0.38321197	0.478528	0.3903508771929824	Il6ra	0.0638683	0.477947	Il6ra	Il6ra	Il6ra	0.248322	0.34909233	0.179856	0.243614931237721	0.347965	0.36615217	-0.241146	-0.1387482737800981	0.994	0.815	0.111151	0.13377637	-0.0977422	-0.0280992482496825	0.00335097	0.005384948	0.652947	0.68898994	1	1.0	0.986041	0.9106641678909948	No significance	No significance
Adam17_Itgb1_HSC_CD8_T_Cell	HSC	HSC	CD8_T_Cell	CD8_T_Cell	Adam17	0.0554696	-0.504363	Adam17	Adam17	Adam17	0.447608	0.38321197	0.478528	0.3903508771929824	Itgb1	0.109024	-0.238727	Itgb1	Itgb1	Itgb1	1.41478	1.2210943	0.758993	0.6463654223968566	0.931195	0.8021531	1.0097	0.8121893163498126	0	0.0	0.633268	0.46793795	0.7773	0.6359493739576518	0.0211851	0.018152578	0.817876	0.805571	0.0260784	0.0385796901659186	0.287495	0.495894608018933	No significance	No significance
Adam17_Notch1_HSC_CD8_T_Cell	HSC	HSC	CD8_T_Cell	CD8_T_Cell	Adam17	0.0554696	-0.504363	Adam17	Adam17	Adam17	0.447608	0.38321197	0.478528	0.3903508771929824	Notch1	0.544296	-0.0363276	Notch1	Notch1	Notch1	0.298162	0.28216034	0.256595	0.2377210216110019	0.372885	0.33268616	0.045976	0.104567814200833	0.017	0.001	0.13346	0.10812722	0.133494	0.1656684859941175	0.00736239	0.011455075	0.673371	0.6657379	0.777966	0.2664796808445869	0.852633	1.0	No significance	No significance
Adam23_Itga4_HSC_CD8_T_Cell	HSC	Not detected	CD8_T_Cell	Not detected	Adam23	DE data missing	-1.65831	Not detected	Adam23	Not detected	0.272879	Not detected	0.141104	Not detected	Itga4	0.69832	-0.211588	Not detected	Itga4	Not detected	2.07877	Not detected	0.827338	Not detected	1.17582	Not detected	1.27946	Not detected	0	Not detected	0.567251	Not detected	0.902874	Not detected	0.0180924	Not detected	0.809532	Not detected	0.0489388	Not detected	0.263244	Not detected	No significance	Not detected
Adam23_Itgb3_HSC_CD8_T_Cell	HSC	Not detected	CD8_T_Cell	Not detected	Adam23	DE data missing	-1.65831	Not detected	Adam23	Not detected	0.272879	Not detected	0.141104	Not detected	Itgb3	0.957594	0.484699	Not detected	Itgb3	Not detected	0.16472	Not detected	0.139089	Not detected	0.218799	Not detected	0.681735	Not detected	0	Not detected	0.0449486	Not detected	0.628082	Not detected	0.0256631	Not detected	0.544713	Not detected	0.028031	Not detected	1	Not detected	No significance	Not detected
Adam9_Itga6_HSC_CD8_T_Cell	HSC	HSC	CD8_T_Cell	CD8_T_Cell	Adam9	0.246008	0.406465	Adam9	Adam9	Adam9	0.241897	0.15033613	0.288344	0.1710526315789473	Itga6	0.793743	-0.00473685	Itga6	Itga6	Itga6	0.296665	0.2816026	0.244604	0.2180746561886051	0.269281	0.21596935	0.195658	0.2027648158404168	0	0.0	0.0717623	0.042335045	0.233927	0.2311636285620259	0.0252655	0.01863619	0.601867	0.5548099	0.304845	0.1644272255783687	1	0.9800429050327452	No significance	No significance
Adam9_Itgav_HSC_CD8_T_Cell	HSC	HSC	CD8_T_Cell	CD8_T_Cell	Adam9	0.246008	0.406465	Adam9	Adam9	Adam9	0.241897	0.15033613	0.288344	0.1710526315789473	Itgav	0.435584	0.133996	Itgav	Itgav	Itgav	0.522462	0.5365975	0.394484	0.3831041257367387	0.382179	0.34346682	0.298276	0.2036125470906959	0	0.0	0.126382	0.08066999	0.307729	0.1816329191456562	0.0192088	0.013748244	0.667351	0.6323938	0.189748	0.2370952623092786	0.806443	1.0	No significance	No significance
Adam9_Itgb1_HSC_CD8_T_Cell	HSC	HSC	CD8_T_Cell	CD8_T_Cell	Adam9	0.246008	0.406465	Adam9	Adam9	Adam9	0.241897	0.15033613	0.288344	0.1710526315789473	Itgb1	0.109024	-0.238727	Itgb1	Itgb1	Itgb1	1.41478	1.2210943	0.758993	0.6463654223968566	0.828339	0.6857152	1.195	0.8315568321292643	0	0.0	0.342231	0.18357459	0.933279	0.6364860910500715	0.0431972	0.019521456	0.767512	0.7218441	0.0076334	0.028327916087079	0.61893	0.3870229184345863	No significance	No significance
Ado_Adora2a_HSC_CD8_T_Cell	HSC	HSC	CD8_T_Cell	CD8_T_Cell	Ado	0.846952	-0.306126	Ado	Ado	Ado	0.129603	0.08866373	0.153374	0.1228070175438596	Adora2a	0.000699264	-0.688869	Adora2a	Adora2a	Adora2a	0.295094	0.18361808	0.260192	0.1591355599214145	0.212348	0.13614091	0.346462	0.1992751191567502	0	0.0	0.038245	0.016280264	0.486335	0.353365694211236	0.024333	0.03619038	0.524625	0.4359276	0.0641377	0.0896663768703749	0.981305	0.1493246843479914	No significance	No significance
Alcam_Cd6_HSC_CD8_T_Cell	HSC	HSC	CD8_T_Cell	CD8_T_Cell	Alcam	0.132913	-0.918847	Alcam	Alcam	Alcam	0.465201	0.20879997	0.331288	0.1710526315789473	Cd6	0.642514	-0.130803	Cd6	Cd6	Cd6	0.508486	0.47515485	0.36211	0.3280943025540275	0.486843	0.34197742	0.0980275	-0.0822710025575619	0.002	0.169	0.236548	0.09921232	0.236607	0.3760817453200981	0.0133577	0.009432125	0.732951	0.65609676	0.339956	0.7088100173434839	0.647768	1.0	No significance	No significance
Alcam_Nrp1_HSC_CD8_T_Cell	HSC	HSC	CD8_T_Cell	CD8_T_Cell	Alcam	0.132913	-0.918847	Alcam	Alcam	Alcam	0.465201	0.20879997	0.331288	0.1710526315789473	Nrp1	0.542296	-0.0834694	Nrp1	Nrp1	Nrp1	0.409938	0.43945396	0.230216	0.24950884086444	0.437569	0.32412696	0.417695	0.0598594077255071	0	0.204	0.190703	0.091757976	0.462377	0.4296497113034061	0.0138447	0.01057657	0.711346	0.64723194	0.132945	0.7647057641756938	0.577287	1.0	No significance	No significance
Apoe_Lrp6_HSC_CD8_T_Cell	HSC	HSC	CD8_T_Cell	CD8_T_Cell	Apoe	0.984696	-1.32733	Apoe	Apoe	Apoe	1.43028	0.5270304	0.680982	0.3157894736842105	Lrp6	0.307581	-0.189398	Lrp6	Lrp6	Lrp6	0.328752	0.2968637	0.261391	0.2455795677799607	0.879518	0.41194707	0.86324	0.0807458279684561	0	0.006	0.470208	0.1564562	0.544417	0.1040589731201705	0.0234159	0.011675934	0.794646	0.70551604	0.0445408	0.4239995015338589	0.375824	0.6723930597454809	No significance	No significance
Apoe_Sorl1_HSC_CD8_T_Cell	HSC	HSC	CD8_T_Cell	CD8_T_Cell	Apoe	0.984696	-1.32733	Apoe	Apoe	Apoe	1.43028	0.5270304	0.680982	0.3157894736842105	Sorl1	0.0506353	-0.315705	Sorl1	Sorl1	Sorl1	0.676982	0.5557024	0.504796	0.418467583497053	1.05363	0.5413664	0.283405	-0.6011789272067174	0	1.0	0.968277	0.29287207	0.257484	-0.2345983179835459	0.0108151	0.0049283537	0.847397	0.76623714	0.286257	1.0	0.185307	0.810959987519478	No significance	No significance
App_Aplp2_HSC_CD8_T_Cell	HSC	HSC	CD8_T_Cell	CD8_T_Cell	App	0.0563184	1.13446	App	App	App	0.358671	0.2198176	0.251534	0.1666666666666666	Aplp2	8.14171e-06	-0.609129	Aplp2	Aplp2	Aplp2	0.354976	0.24424063	0.280576	0.2003929273084479	0.356824	0.23202911	0.483896	-0.0937723324956649	0	0.541	0.12732	0.05368839	0.489413	0.0040580396708152	0.00846727	0.003947137	0.668171	0.5839269	0.521549	1.0	0.936165	1.0	No significance	No significance
App_Cd74_HSC_CD8_T_Cell	HSC	HSC	CD8_T_Cell	CD8_T_Cell	App	0.0563184	1.13446	App	App	App	0.358671	0.2198176	0.251534	0.1666666666666666	Cd74	0.781917	0.228378	Cd74	Cd74	Cd74	0.40453	0.44190562	0.258993	0.24950884086444	0.381601	0.3308616	-1.84038	-1.98186646076242	1	1.0	0.145093	0.09713863	-0.266802	-0.6202580419761701	0.000957272	0.0008014434	0.682495	0.65370977	1	1.0	0.810291	1.0	No significance	No significance
App_Lrp10_HSC_CD8_T_Cell	HSC	HSC	CD8_T_Cell	CD8_T_Cell	App	0.0563184	1.13446	App	App	App	0.358671	0.2198176	0.251534	0.1666666666666666	Lrp10	0.859253	0.0423637	Lrp10	Lrp10	Lrp10	0.577422	0.5705675	0.455635	0.4263261296660118	0.468047	0.39519253	0.4534	0.0123662832970248	0	0.017	0.207105	0.12542078	0.462174	0.0841068792194099	0.00745989	0.005034065	0.719743	0.682038	0.575586	1.0	0.533553	0.7497111922174469	No significance	No significance
App_Lrp6_HSC_CD8_T_Cell	HSC	HSC	CD8_T_Cell	CD8_T_Cell	App	0.0563184	1.13446	App	App	App	0.358671	0.2198176	0.251534	0.1666666666666666	Lrp6	0.307581	-0.189398	Lrp6	Lrp6	Lrp6	0.328752	0.2968637	0.261391	0.2455795677799607	0.343712	0.25834066	0.314042	-0.0809208723249963	0	0.447	0.117914	0.065255865	0.344687	0.0119631285214947	0.00733866	0.0049428204	0.659608	0.6074187	0.78447	1.0	1	1.0	No significance	No significance
App_Ncstn_HSC_CD8_T_Cell	HSC	HSC	CD8_T_Cell	CD8_T_Cell	App	0.0563184	1.13446	App	App	App	0.358671	0.2198176	0.251534	0.1666666666666666	Ncstn	0.0320368	-0.237631	Ncstn	Ncstn	Ncstn	0.246892	0.19075373	0.220624	0.1591355599214145	0.302782	0.20528567	0.323338	-0.1339217884114912	0	0.852	0.088553	0.041931026	0.37013	-0.0386068075138807	0.00590203	0.0037846367	0.626767	0.55362535	0.828222	1.0	1	0.9699145698249858	No significance	No significance
App_Notch2_HSC_CD8_T_Cell	HSC	HSC	CD8_T_Cell	CD8_T_Cell	App	0.0563184	1.13446	App	App	App	0.358671	0.2198176	0.251534	0.1666666666666666	Notch2	0.329284	0.208379	Notch2	Notch2	Notch2	0.316853	0.3521089	0.264988	0.2829076620825147	0.337762	0.28596324	-0.205499	-0.7341512121955449	1	1.0	0.113646	0.07739973	0.0686037	-0.340039789604397	0.00236359	0.001667749	0.655458	0.6275705	1	1.0	1	1.0	No significance	No significance
App_Rpsa_HSC_CD8_T_Cell	HSC	HSC	CD8_T_Cell	CD8_T_Cell	App	0.0563184	1.13446	App	App	App	0.358671	0.2198176	0.251534	0.1666666666666666	Rpsa	0.00490801	-0.152589	Rpsa	Rpsa	Rpsa	3.1984	3.085597	0.984412	0.9764243614931236	1.77854	1.6527073	0.21563	-0.0937999958014647	0.001	0.002	1.14718	0.6782685	0.265142	0.0687661235338231	0.00645122	0.0040784837	0.85804	0.83300674	1	1.0	0.0576148	0.2126099646632173	Less significant	No significance
Arf1_Insr_HSC_CD8_T_Cell	HSC	HSC	CD8_T_Cell	CD8_T_Cell	Arf1	0.30145	-0.103077	Arf1	Arf1	Arf1	0.866739	0.6263123	0.748466	0.5570175438596491	Insr	0.192803	-0.538757	Insr	Insr	Insr	0.233999	0.17683442	0.188249	0.1552062868369351	0.550369	0.40157336	0.0344548	-0.163281504733556	0.002	0.86	0.202816	0.11075357	0.124781	-0.0575324639344431	0.00523932	0.0040521757	0.717627	0.6684029	1	1.0	0.513961	0.8254372646313948	No significance	No significance
Arf6_Smap1_HSC_CD8_T_Cell	HSC	HSC	CD8_T_Cell	CD8_T_Cell	Arf6	0.549303	0.264817	Arf6	Arf6	Arf6	0.348835	0.31580812	0.423313	0.3596491228070175	Smap1	0.462989	0.00169559	Smap1	Smap1	Smap1	0.855123	0.8462402	0.609113	0.5913555992141454	0.601979	0.58102417	0.339796	0.3370006564111801	0	0.0	0.298297	0.26724952	0.341061	0.3557139775362649	0.0171493	0.014783735	0.755029	0.7579381	0.153791	0.0848839360771399	0.901796	0.7162768957866139	No significance	No significance
B2m_Cd247_HSC_CD8_T_Cell	HSC	HSC	CD8_T_Cell	CD8_T_Cell	B2m	1.44389e-08	0.40501	B2m	B2m	B2m	2.68916	2.5756743	0.993865	0.9780701754385964	Cd247	0.0013629	-0.240977	Cd247	Cd247	Cd247	1.61135	1.4165505	0.829736	0.7465618860510805	2.15026	1.9961123	0.717745	0.8016504342844966	0	0.0	4.33318	3.6485727	0.546759	0.6375035786582871	0.0208743	0.022969637	0.92155	0.92044157	0.0440092	0.0143543137572681	0.00483794	0.0087424981848978	Highly significant	Highly significant
B2m_Cd3d_HSC_CD8_T_Cell	HSC	HSC	CD8_T_Cell	CD8_T_Cell	B2m	1.44389e-08	0.40501	B2m	B2m	B2m	2.68916	2.5756743	0.993865	0.9780701754385964	Cd3d	0.110034	0.119233	Cd3d	Cd3d	Cd3d	1.47154	1.5875806	0.718225	0.7799607072691552	2.08035	2.0816274	0.723387	0.8540564305364193	0	0.0	3.9572	4.0890903	0.511968	0.6765324902888336	0.0218251	0.022745216	0.918206	0.92451644	0.0542389	0.0148759319368821	0.00644586	0.0070131853710574	Highly significant	Highly significant
B2m_Cd3g_HSC_CD8_T_Cell	HSC	HSC	CD8_T_Cell	CD8_T_Cell	B2m	1.44389e-08	0.40501	B2m	B2m	B2m	2.68916	2.5756743	0.993865	0.9780701754385964	Cd3g	0.782382	0.0626724	Cd3g	Cd3g	Cd3g	1.39522	1.4611983	0.70024	0.7347740667976425	2.04219	2.0184364	0.745678	0.9241316699549404	0	0.0	3.75196	3.763571	0.513943	0.7566970801899823	0.0220563	0.028598765	0.916184	0.9215705	0.0536225	0.0113832008956014	0.00755556	0.0083454613421234	Highly significant	Highly significant
B2m_Klrc1_HSC_CD8_T_Cell	HSC	HSC	CD8_T_Cell	CD8_T_Cell	B2m	1.44389e-08	0.40501	B2m	B2m	B2m	2.68916	2.5756743	0.993865	0.9780701754385964	Klrc1	0.463175	0.212547	Klrc1	Klrc1	Klrc1	0.50882	0.5091004	0.318945	0.2789783889980353	1.59899	1.5423874	0.750486	0.579553267256037	0	0.0	1.3683	1.3112768	0.720802	0.6318332472992004	0.0585138	0.044157285	0.86844	0.8739886	0.0165747	0.0113832008956014	0.0375972	0.049982852688826	Moderately significant	Moderately significant
B2m_Klrd1_HSC_CD8_T_Cell	HSC	HSC	CD8_T_Cell	CD8_T_Cell	B2m	1.44389e-08	0.40501	B2m	B2m	B2m	2.68916	2.5756743	0.993865	0.9780701754385964	Klrd1	4.38696e-11	-1.31822	Klrd1	Klrd1	Klrd1	1.29333	0.5932417	0.615108	0.3045186640471513	1.99124	1.584458	1.16975	0.5950898945382022	0	0.0	3.47797	1.5279974	0.76263	0.4648773921454813	0.0328998	0.026026938	0.913226	0.8821733	0.0134378	0.0296400351795476	0.00880781	0.0331521378267897	Highly significant	Moderately significant
Btla_Cd247_HSC_CD8_T_Cell	HSC	HSC	CD8_T_Cell	CD8_T_Cell	Btla	0.0505411	-0.395371	Btla	Btla	Btla	1.22889	0.58996457	0.699387	0.3903508771929824	Cd247	0.0013629	-0.240977	Cd247	Cd247	Cd247	1.61135	1.4165505	0.829736	0.7465618860510805	1.42012	1.0032575	0.24756	0.424611502208579	0	0.0	1.98017	0.83571464	0.333845	0.5575110425740081	0.0245778	0.021795023	0.888156	0.8470256	0.162143	0.0181997574385045	0.0642639	0.2440317981361129	Less significant	No significance
C1qb_C1qbp_HSC_CD8_T_Cell	HSC	Not detected	CD8_T_Cell	Not detected	C1qb	0.0335972	-1.70642	Not detected	C1qb	Not detected	0.774603	Not detected	0.337423	Not detected	C1qbp	0.30412	-0.315172	Not detected	C1qbp	Not detected	0.243886	Not detected	0.221823	Not detected	0.509244	Not detected	1.12418	Not detected	0	Not detected	0.188914	Not detected	1.55454	Not detected	0.0655631	Not detected	0.710378	Not detected	0.0076334	Not detected	0.455969	Not detected	No significance	Not detected
Cadm1_Crtam_HSC_CD8_T_Cell	HSC	Not detected	CD8_T_Cell	Not detected	Cadm1	0.0450687	-0.384008	Not detected	Cadm1	Not detected	0.528736	Not detected	0.276074	Not detected	Crtam	0.134019	-0.296872	Not detected	Crtam	Not detected	0.248026	Not detected	0.202638	Not detected	0.388381	Not detected	1.09435	Not detected	0	Not detected	0.13114	Not detected	1.45975	Not detected	0.173075	Not detected	0.67144	Not detected	0.0076334	Not detected	0.775627	Not detected	No significance	Not detected
Calr_Itgav_HSC_CD8_T_Cell	HSC	HSC	CD8_T_Cell	CD8_T_Cell	Calr	0.718301	0.126359	Calr	Calr	Calr	1.04789	0.94450295	0.711656	0.6754385964912281	Itgav	0.435584	0.133996	Itgav	Itgav	Itgav	0.522462	0.5365975	0.394484	0.3831041257367387	0.785174	0.7405502	0.49004	0.4206729327227839	0	0.0	0.54748	0.50681794	0.367427	0.3360674174978112	0.0128654	0.014625589	0.806782	0.8117456	0.167922	0.0880807711687178	0.512625	0.6460023667905652	No significance	No significance
Cd14_Itga4_HSC_CD8_T_Cell	HSC	Not detected	CD8_T_Cell	Not detected	Cd14	0.317796	-0.260479	Not detected	Cd14	Not detected	0.189943	Not detected	0.159509	Not detected	Itga4	0.69832	-0.211588	Not detected	Itga4	Not detected	2.07877	Not detected	0.827338	Not detected	1.13435	Not detected	0.947586	Not detected	0	Not detected	0.394846	Not detected	0.888721	Not detected	0.025911	Not detected	0.780026	Not detected	0.0101432	Not detected	0.500348	Not detected	No significance	Not detected
Cd14_Itgb1_HSC_CD8_T_Cell	HSC	Not detected	CD8_T_Cell	Not detected	Cd14	0.317796	-0.260479	Not detected	Cd14	Not detected	0.189943	Not detected	0.159509	Not detected	Itgb1	0.109024	-0.238727	Not detected	Itgb1	Not detected	1.41478	Not detected	0.758993	Not detected	0.802362	Not detected	1.35531	Not detected	0	Not detected	0.268727	Not detected	1.30539	Not detected	0.0525798	Not detected	0.745247	Not detected	0.0076334	Not detected	0.787384	Not detected	No significance	Not detected
Cd14_Itgb2_HSC_CD8_T_Cell	HSC	Not detected	CD8_T_Cell	Not detected	Cd14	0.317796	-0.260479	Not detected	Cd14	Not detected	0.189943	Not detected	0.159509	Not detected	Itgb2	0.402015	0.179413	Not detected	Itgb2	Not detected	1.07443	Not detected	0.706235	Not detected	0.632186	Not detected	0.854202	Not detected	0	Not detected	0.20408	Not detected	1.01965	Not detected	0.0263409	Not detected	0.718256	Not detected	0.00938701	Not detected	0.520533	Not detected	No significance	Not detected
Cd14_Ripk1_HSC_CD8_T_Cell	HSC	Not detected	CD8_T_Cell	Not detected	Cd14	0.317796	-0.260479	Not detected	Cd14	Not detected	0.189943	Not detected	0.159509	Not detected	Ripk1	0.10483	0.180841	Not detected	Ripk1	Not detected	0.296044	Not detected	0.258993	Not detected	0.242993	Not detected	0.341385	Not detected	0	Not detected	0.0562314	Not detected	0.603475	Not detected	0.0183014	Not detected	0.572317	Not detected	0.0511522	Not detected	1	Not detected	No significance	Not detected
Cd200_Cd200r1_HSC_CD8_T_Cell	HSC	HSC	CD8_T_Cell	CD8_T_Cell	Cd200	0.904204	-0.260547	Cd200	Cd200	Cd200	0.120667	0.08910676	0.147239	0.1052631578947368	Cd200r1	0.0492746	0.585963	Cd200r1	Cd200r1	Cd200r1	0.191483	0.28792003	0.141487	0.1925343811394892	0.156075	0.1885134	0.0694476	0.2280419903645575	0.119	0.0	0.0231057	0.025655622	0.157553	0.3224037297120949	0.0137229	0.025301099	0.461728	0.49242508	0.624499	0.0857942022544829	0.488087	0.4749185261039584	No significance	No significance
Cd200_Cd200r4_HSC_CD8_T_Cell	HSC	HSC	CD8_T_Cell	CD8_T_Cell	Cd200	0.904204	-0.260547	Cd200	Cd200	Cd200	0.120667	0.08910676	0.147239	0.1052631578947368	Cd200r4	0.764998	0.301407	Cd200r4	Cd200r4	Cd200r4	0.129383	0.15419951	0.103118	0.1257367387033398	0.125025	0.12165314	-0.00685672	0.097796166381419	0.38	0.006	0.0156123	0.013740219	0.172254	0.3467032430419701	0.0190645	0.039252434	0.413528	0.41519752	1	0.2926995962789	0.222117	0.0857376746671454	No significance	Less significant
Cd22_Ptprc_HSC_CD8_T_Cell	HSC	HSC	CD8_T_Cell	CD8_T_Cell	Cd22	3.94987e-05	1.29674	Cd22	Cd22	Cd22	0.842956	0.45279267	0.613497	0.3552631578947368	Ptprc	5.21001e-11	-0.373317	Ptprc	Ptprc	Ptprc	3.19365	2.9110847	0.998801	0.9941060903732808	2.0183	1.6819386	0.303056	-0.1529613386527168	0	0.206	2.69211	1.3181179	0.373207	0.0403379914072729	0.0155882	0.009419143	0.902526	0.8742748	0.125878	0.9400052892338816	0.00833408	0.0492699698908815	Highly significant	Moderately significant
Cd274_Pdcd1_HSC_CD8_T_Cell	HSC	HSC	CD8_T_Cell	CD8_T_Cell	Cd274	0.0433485	0.491605	Cd274	Cd274	Cd274	0.252673	0.21108195	0.269939	0.2017543859649122	Pdcd1	0.955126	-0.313526	Pdcd1	Pdcd1	Pdcd1	0.216962	0.17802545	0.158273	0.1277013752455795	0.234818	0.1945537	0.275164	0.0449389975564067	0	0.543	0.0548204	0.03757796	0.456148	0.4176383992954913	0.0416074	0.043635383	0.569204	0.54004544	0.0883657	1.0	1	0.8473454776630297	No significance	No significance
Cd38_Pecam1_HSC_CD8_T_Cell	HSC	HSC	CD8_T_Cell	CD8_T_Cell	Cd38	0.478703	-0.335096	Cd38	Cd38	Cd38	0.907972	0.6190988	0.588957	0.4122807017543859	Pecam1	0.190034	-0.193319	Pecam1	Pecam1	Pecam1	0.681439	0.5902181	0.46283	0.3968565815324165	0.794705	0.6046585	-0.459211	-0.5383663546813111	1	1.0	0.618727	0.36540332	-0.244708	-0.3015803737792467	0.00856958	0.0069842543	0.816139	0.78546745	1	1.0	0.489234	1.0	No significance	No significance
Cd48_Cd2_HSC_CD8_T_Cell	HSC	HSC	CD8_T_Cell	CD8_T_Cell	Cd48	0.24501	0.0966628	Cd48	Cd48	Cd48	0.920195	0.5654925	0.766871	0.5043859649122807	Cd2	0.00011447	-0.475598	Cd2	Cd2	Cd2	1.25311	0.9298186	0.757794	0.5893909626719057	1.08665	0.7476555	0.489273	0.2926594285420296	0	0.0	1.1531	0.5258054	0.443466	0.2803655705638987	0.0252755	0.016716411	0.858353	0.8145397	0.0810763	0.1149040595399283	0.164522	0.6292939027098375	No significance	No significance
Cd5l_Cd5_HSC_CD8_T_Cell	HSC	Not detected	CD8_T_Cell	Not detected	Cd5l	0.0830585	-2.00303	Not detected	Cd5l	Not detected	0.480068	Not detected	0.288344	Not detected	Cd5	0.716105	0.0811212	Not detected	Cd5	Not detected	0.607449	Not detected	0.413669	Not detected	0.543759	Not detected	1.13877	Not detected	0	Not detected	0.291617	Not detected	1.60547	Not detected	0.229286	Not detected	0.752929	Not detected	0.00667507	Not detected	0.877798	Not detected	No significance	Not detected
Cd72_Cd5_HSC_CD8_T_Cell	HSC	HSC	CD8_T_Cell	CD8_T_Cell	Cd72	0.488478	0.0544411	Cd72	Cd72	Cd72	0.642195	0.5212704	0.490798	0.4035087719298245	Cd5	0.716105	0.0811212	Cd5	Cd5	Cd5	0.607449	0.6288921	0.413669	0.4027504911591356	0.624822	0.5750812	0.482838	0.6499605246160896	0	0.0	0.390101	0.32782283	0.38824	0.7162451413866451	0.0457364	0.058268238	0.778987	0.77618194	0.113271	0.0113832008956014	0.953166	0.930238585032864	No significance	No significance
Cd80_Cd28_HSC_CD8_T_Cell	HSC	Not detected	CD8_T_Cell	Not detected	Cd80	0.437705	-0.0836902	Not detected	Cd80	Not detected	0.250259	Not detected	0.208589	Not detected	Cd28	0.881726	0.0518234	Not detected	Cd28	Not detected	0.820898	Not detected	0.533573	Not detected	0.535578	Not detected	0.810329	Not detected	0	Not detected	0.205437	Not detected	0.790101	Not detected	0.0452493	Not detected	0.718926	Not detected	0.0114378	Not detected	0.52651	Not detected	No significance	Not detected
Cd80_Ctla4_HSC_CD8_T_Cell	HSC	Not detected	CD8_T_Cell	Not detected	Cd80	0.437705	-0.0836902	Not detected	Cd80	Not detected	0.250259	Not detected	0.208589	Not detected	Ctla4	0.204002	0.454336	Not detected	Ctla4	Not detected	0.263979	Not detected	0.170264	Not detected	0.257119	Not detected	0.636055	Not detected	0	Not detected	0.066063	Not detected	0.71642	Not detected	0.085463	Not detected	0.591913	Not detected	0.0169529	Not detected	1	Not detected	No significance	Not detected
Cd86_Cd28_HSC_CD8_T_Cell	HSC	HSC	CD8_T_Cell	CD8_T_Cell	Cd86	0.6188	0.656421	Cd86	Cd86	Cd86	0.754648	0.26061818	0.546012	0.2368421052631578	Cd28	0.881726	0.0518234	Cd28	Cd28	Cd28	0.820898	0.8331022	0.533573	0.5206286836935167	0.787773	0.5468602	1.08688	0.7700977288408717	0	0.0	0.619489	0.21712159	0.889016	0.7879275977900726	0.0699689	0.03238682	0.816231	0.73837614	0.0076334	0.0113832008956014	0.507541	0.5193932564428417	No significance	No significance
Cd86_Ctla4_HSC_CD8_T_Cell	HSC	HSC	CD8_T_Cell	CD8_T_Cell	Cd86	0.6188	0.656421	Cd86	Cd86	Cd86	0.754648	0.26061818	0.546012	0.2368421052631578	Ctla4	0.204002	0.454336	Ctla4	Ctla4	Ctla4	0.263979	0.31755424	0.170264	0.1886051080550098	0.509313	0.28908622	0.912607	0.5497901394607116	0	0.0	0.199211	0.08276041	0.815335	0.607590792372518	0.132151	0.052774504	0.715807	0.6353624	0.00993176	0.0113832008956014	0.498748	1.0	No significance	No significance
Cfp_Ncr1_HSC_CD8_T_Cell	HSC	HSC	CD8_T_Cell	CD8_T_Cell	Cfp	0.255884	-0.937302	Cfp	Cfp	Cfp	0.666809	0.30045527	0.496933	0.2631578947368421	Ncr1	3.03401e-05	-1.68151	Ncr1	Ncr1	Ncr1	0.694162	0.27290565	0.288969	0.1296660117878192	0.680485	0.28668046	1.77082	0.7088319184013686	0	0.0	0.462873	0.08199594	1.59429	0.7641202483533011	0.201102	0.13129601	0.79336	0.63428676	0.00683464	0.0113832008956014	0.778051	1.0	No significance	No significance
Cklf_Lrp6_HSC_CD8_T_Cell	HSC	HSC	CD8_T_Cell	CD8_T_Cell	Cklf	0.355744	0.128635	Cklf	Cklf	Cklf	0.287388	0.2475991	0.361963	0.2894736842105263	Lrp6	0.307581	-0.189398	Lrp6	Lrp6	Lrp6	0.328752	0.2968637	0.261391	0.2455795677799607	0.30807	0.2722314	-0.0791644	-0.1014453238024176	0.699	0.838	0.0944794	0.07350318	-0.0201511	-0.0310142729899123	0.00843548	0.007257613	0.634313	0.6215144	1	1.0	1	1.0	No significance	No significance
Clcf1_Sorl1_HSC_CD8_T_Cell	HSC	Not detected	CD8_T_Cell	Not detected	Clcf1	0.744999	0.473532	Not detected	Clcf1	Not detected	0.0885898	Not detected	0.116564	Not detected	Sorl1	0.0506353	-0.315705	Not detected	Sorl1	Not detected	0.676982	Not detected	0.504796	Not detected	0.382786	Not detected	-0.624587	Not detected	1	Not detected	0.0599737	Not detected	-0.322369	Not detected	0.00486284	Not detected	0.580183	Not detected	1	Not detected	1	Not detected	No significance	Not detected
Col14a1_Cd44_HSC_CD8_T_Cell	HSC	Not detected	CD8_T_Cell	Not detected	Col14a1	0.567616	1.08101	Not detected	Col14a1	Not detected	0.184849	Not detected	0.134969	Not detected	Cd44	0.658629	0.012661	Not detected	Cd44	Not detected	0.993208	Not detected	0.652278	Not detected	0.589029	Not detected	0.566869	Not detected	0	Not detected	0.183594	Not detected	1.26843	Not detected	0.0674385	Not detected	0.70743	Not detected	0.0081044	Not detected	0.435019	Not detected	No significance	Not detected
Col14a1_Itga2_Itgb1_HSC_CD8_T_Cell	HSC	Not detected	CD8_T_Cell	Not detected	Col14a1	0.567616	1.08101	Not detected	Col14a1	Not detected	0.184849	Not detected	0.134969	Not detected	Itga2	5.24576e-07	-1.57413	Not detected	Itga2_Itgb1	Not detected	0.552968	Not detected	0.32494	Not detected	0.368909	Not detected	1.00577	Not detected	0	Not detected	0.102216	Not detected	1.59255	Not detected	0.488589	Not detected	0.643392	Not detected	0.0076334	Not detected	0.873334	Not detected	No significance	Not detected
Copa_Cd74_HSC_CD8_T_Cell	HSC	HSC	CD8_T_Cell	CD8_T_Cell	Copa	0.711835	0.00737932	Copa	Copa	Copa	0.48527	0.49111316	0.539877	0.4824561403508772	Cd74	0.781917	0.228378	Cd74	Cd74	Cd74	0.40453	0.44190562	0.258993	0.24950884086444	0.4449	0.4665094	-2.16387	-1.8657089551505237	1	1.0	0.196307	0.21702567	-0.555207	-0.5456820933022744	0.00127339	0.0015834124	0.71431	0.73833346	1	1.0	0.552143	0.5190002578272095	No significance	No significance
Entpd1_Adora2a_HSC_CD8_T_Cell	HSC	HSC	CD8_T_Cell	CD8_T_Cell	Entpd1	0.162756	-0.16728	Entpd1	Entpd1	Entpd1	0.510924	0.22794314	0.349693	0.1885964912280701	Adora2a	0.000699264	-0.688869	Adora2a	Adora2a	Adora2a	0.295094	0.18361808	0.260192	0.1591355599214145	0.403009	0.20578061	0.579585	-0.1658231590827981	0	0.796	0.150771	0.041854482	0.568772	0.1924932459419387	0.0184783	0.0105867265	0.686639	0.55339956	0.0452192	1.0	0.707796	0.9675724597586566	No significance	No significance
Fam3c_Lamp1_HSC_CD8_T_Cell	HSC	HSC	CD8_T_Cell	CD8_T_Cell	Fam3c	0.957775	0.23606	Fam3c	Fam3c	Fam3c	0.389817	0.2431853	0.435583	0.2456140350877192	Lamp1	0.516117	0.25216	Lamp1	Lamp1	Lamp1	0.382994	0.4405204	0.332134	0.3654223968565815	0.386405	0.34185284	-0.10749	-0.1550494450807285	0.652	0.92	0.149297	0.10712808	-0.0140282	-0.0532610896701374	0.00591346	0.0058401297	0.685581	0.66470426	1	1.0	0.785307	1.0	No significance	No significance
Fam3c_Pdcd1_HSC_CD8_T_Cell	HSC	HSC	CD8_T_Cell	CD8_T_Cell	Fam3c	0.957775	0.23606	Fam3c	Fam3c	Fam3c	0.389817	0.2431853	0.435583	0.2456140350877192	Pdcd1	0.955126	-0.313526	Pdcd1	Pdcd1	Pdcd1	0.216962	0.17802545	0.158273	0.1277013752455795	0.303389	0.21060538	0.217568	0.1975548405478738	0.004	0.002	0.0845754	0.043293174	0.415836	0.506587369052458	0.0591519	0.08323985	0.621376	0.55757207	0.192324	0.2326943669401784	1	1.0	No significance	No significance
Fcer2a_Itgam_Itgb2_HSC_CD8_T_Cell	HSC	Not detected	CD8_T_Cell	Not detected	Fcer2a	0.983166	0.441353	Not detected	Fcer2a	Not detected	0.318343	Not detected	0.294479	Not detected	Itgam	0.069894	-0.38955	Not detected	Itgam_Itgb2	Not detected	0.173162	Not detected	0.118705	Not detected	0.245753	Not detected	-0.158038	Not detected	0.96	Not detected	0.055125	Not detected	0.0469962	Not detected	0.00419741	Not detected	0.569883	Not detected	1	Not detected	1	Not detected	No significance	Not detected
Fcer2a_Itgav_Itgb3_HSC_CD8_T_Cell	HSC	HSC	CD8_T_Cell	CD8_T_Cell	Fcer2a	0.983166	0.441353	Fcer2a	Fcer2a	Fcer2a	0.318343	0.1868025	0.294479	0.1666666666666666	Itgb3	0.957594	0.484699	Itgb3	Itgav_Itgb3	Itgav_Itgb3	0.16472	0.20232081	0.139089	0.1414538310412573	0.241532	0.19456166	-0.239619	-0.2949181497061473	0.993	1.0	0.0524375	0.037794035	-0.0481562	-0.0709727513568424	0.0160503	0.014179969	0.563747	0.5407574	1	1.0	1	0.8542359071963646	No significance	No significance
Fcer2a_Itgax_Itgb2_HSC_CD8_T_Cell	HSC	HSC	CD8_T_Cell	CD8_T_Cell	Fcer2a	0.983166	0.441353	Fcer2a	Fcer2a	Fcer2a	0.318343	0.1868025	0.294479	0.1666666666666666	Itgax	0.00618894	-0.345422	Itgax	Itgax_Itgb2	Itgax_Itgb2	0.235817	0.16135839	0.176259	0.111984282907662	0.27708	0.17408045	-0.044561	-0.3242908383010442	0.742	1.0	0.0750706	0.03014215	0.246175	-0.0967520630500539	0.0160283	0.006572226	0.607255	0.5125671	1	1.0	1	0.6280871006037005	No significance	No significance
Fgf13_Fgfr2_HSC_CD8_T_Cell	HSC	Not detected	CD8_T_Cell	Not detected	Fgf13	4.17228e-07	-1.31527	Not detected	Fgf13	Not detected	0.128737	Not detected	0.104294	Not detected	Fgfr2	0.0540468	0.24975	Not detected	Fgfr2	Not detected	0.330021	Not detected	0.279376	Not detected	0.229379	Not detected	-0.843706	Not detected	1	Not detected	0.0424859	Not detected	-0.303151	Not detected	0.00196932	Not detected	0.537718	Not detected	1	Not detected	1	Not detected	No significance	Not detected
Gnai2_Adcy7_HSC_CD8_T_Cell	HSC	HSC	CD8_T_Cell	CD8_T_Cell	Gnai2	0.0320248	-0.25958	Gnai2	Gnai2	Gnai2	1.47629	1.1535274	0.90184	0.8026315789473685	Adcy7	0.0592478	-0.240306	Adcy7	Adcy7	Adcy7	0.948889	0.8130324	0.655875	0.5697445972495089	1.21259	0.9832799	0.404797	0.1385231975001832	0	0.0	1.40083	0.9378551	0.391162	0.1792311743638379	0.0130113	0.010331664	0.869777	0.8543475	0.161699	0.2553869738618134	0.112342	0.2608006671686165	No significance	No significance
Gnai2_Ccr5_HSC_CD8_T_Cell	HSC	HSC	CD8_T_Cell	CD8_T_Cell	Gnai2	0.0320248	-0.25958	Gnai2	Gnai2	Gnai2	1.47629	1.1535274	0.90184	0.8026315789473685	Ccr5	0.000662379	-0.622241	Ccr5	Ccr5	Ccr5	0.503617	0.34867048	0.345324	0.2455795677799607	0.989953	0.75109893	0.749328	0.3218451499795873	0	0.0	0.743484	0.40220094	0.847099	0.6238397888319713	0.0644879	0.040694892	0.829522	0.79344094	0.00826924	0.0360855713211863	0.233705	0.6187941186397005	No significance	No significance
Gnai2_Cxcr3_HSC_CD8_T_Cell	HSC	HSC	CD8_T_Cell	CD8_T_Cell	Gnai2	0.0320248	-0.25958	Gnai2	Gnai2	Gnai2	1.47629	1.1535274	0.90184	0.8026315789473685	Cxcr3	0.255817	-0.139876	Cxcr3	Cxcr3	Cxcr3	0.428085	0.36107966	0.342926	0.2711198428290766	0.952187	0.75730354	0.59641	0.3060005009511258	0	0.0	0.631977	0.4165153	0.772295	0.6004912257324481	0.0380054	0.024746845	0.817724	0.796292	0.0127203	0.0408347229193222	0.264622	0.6027403213017845	No significance	No significance
Gnai2_F2r_HSC_CD8_T_Cell	HSC	HSC	CD8_T_Cell	CD8_T_Cell	Gnai2	0.0320248	-0.25958	Gnai2	Gnai2	Gnai2	1.47629	1.1535274	0.90184	0.8026315789473685	F2r	0.042628	-0.198231	F2r	F2r	F2r	0.209477	0.1690364	0.188249	0.1414538310412573	0.842883	0.6612819	0.371634	0.0985218683091699	0	0.082	0.309249	0.19498812	0.550632	0.4201205239720433	0.046769	0.044581	0.758348	0.7278588	0.0431795	0.5652027361924521	0.723692	0.4320962607908378	No significance	No significance
Gnai2_Igf1r_HSC_CD8_T_Cell	HSC	HSC	CD8_T_Cell	CD8_T_Cell	Gnai2	0.0320248	-0.25958	Gnai2	Gnai2	Gnai2	1.47629	1.1535274	0.90184	0.8026315789473685	Igf1r	0.384048	-0.735121	Igf1r	Igf1r	Igf1r	0.343546	0.30159318	0.170264	0.1846758349705304	0.909917	0.7275603	0.384079	-0.1972100227584807	0	0.832	0.507173	0.347896	0.267122	-0.035491604420292	0.0047227	0.0040729106	0.800752	0.78130174	1	1.0	0.323478	0.6817880207122474	No significance	No significance
Gnai2_Oprm1_HSC_CD8_T_Cell	HSC	HSC	CD8_T_Cell	CD8_T_Cell	Gnai2	0.0320248	-0.25958	Gnai2	Gnai2	Gnai2	1.47629	1.1535274	0.90184	0.8026315789473685	Oprm1	0.548886	0.287051	Oprm1	Oprm1	Oprm1	0.44473	0.5147246	0.358513	0.387033398821218	0.960509	0.834126	0.373249	0.233252419672426	0	0.0	0.65655	0.5937489	0.379719	0.3098115456499185	0.0157977	0.0144347325	0.820549	0.82354397	0.120573	0.0929429732536476	0.258036	0.4347692036732655	No significance	No significance
Gnai2_S1pr1_HSC_CD8_T_Cell	HSC	HSC	CD8_T_Cell	CD8_T_Cell	Gnai2	0.0320248	-0.25958	Gnai2	Gnai2	Gnai2	1.47629	1.1535274	0.90184	0.8026315789473685	S1pr1	0.0100353	0.520701	S1pr1	S1pr1	S1pr1	0.451715	0.5860146	0.353717	0.412573673870334	0.964002	0.869771	-0.00833652	-0.1508214855712195	0.019	0.902	0.666862	0.6759839	0.0773119	-0.052040797168481	0.00782595	0.007469207	0.821694	0.83277196	0.854606	1.0	0.25477	0.3878022096322505	No significance	No significance
Gnai2_S1pr4_HSC_CD8_T_Cell	HSC	HSC	CD8_T_Cell	CD8_T_Cell	Gnai2	0.0320248	-0.25958	Gnai2	Gnai2	Gnai2	1.47629	1.1535274	0.90184	0.8026315789473685	S1pr4	0.25033	0.0205783	S1pr4	S1pr4	S1pr4	0.369028	0.35745552	0.310552	0.2829076620825147	0.922658	0.75549144	0.281053	0.0410113807091164	0	0.139	0.544791	0.41233474	0.291475	0.0948330654071968	0.0124545	0.01164667	0.806398	0.7954726	0.210284	0.6628534147486994	0.297702	0.6064803824340821	No significance	No significance
Gnai2_S1pr5_HSC_CD8_T_Cell	HSC	HSC	CD8_T_Cell	CD8_T_Cell	Gnai2	0.0320248	-0.25958	Gnai2	Gnai2	Gnai2	1.47629	1.1535274	0.90184	0.8026315789473685	S1pr5	0.181632	-0.309781	S1pr5	S1pr5	S1pr5	0.204482	0.14938375	0.141487	0.1001964636542239	0.840385	0.6514556	0.435219	0.0341318167127884	0	0.356	0.301874	0.17231825	0.614089	0.1035190733460071	0.0278705	0.0117099825	0.75613	0.71544707	0.0301541	0.9637467547644556	0.75113	0.4047355395404001	No significance	No significance
Gnai2_Tbxa2r_HSC_CD8_T_Cell	HSC	Not detected	CD8_T_Cell	Not detected	Gnai2	0.0320248	-0.25958	Not detected	Gnai2	Not detected	1.47629	Not detected	0.90184	Not detected	Tbxa2r	0.806145	0.115877	Not detected	Tbxa2r	Not detected	0.102115	Not detected	0.104317	Not detected	0.789202	Not detected	0.1361	Not detected	0	Not detected	0.150751	Not detected	0.183187	Not detected	0.0109943	Not detected	0.686625	Not detected	0.425594	Not detected	0.458997	Not detected	No significance	Not detected
Gnas_Adcy7_HSC_CD8_T_Cell	HSC	HSC	CD8_T_Cell	CD8_T_Cell	Gnas	0.0597818	-0.219772	Gnas	Gnas	Gnas	1.64525	1.3746419	0.920245	0.8640350877192983	Adcy7	0.0592478	-0.240306	Adcy7	Adcy7	Adcy7	0.948889	0.8130324	0.655875	0.5697445972495089	1.29707	1.0938371	0.38885	0.2552291825227204	0	0.0	1.56116	1.1176283	0.375318	0.27817979179029	0.0147857	0.012349865	0.875791	0.8649234	0.124172	0.1545081568092203	0.0895271	0.181901611303181	Less significant	No significance
Gpi1_Amfr_HSC_CD8_T_Cell	HSC	HSC	CD8_T_Cell	CD8_T_Cell	Gpi1	0.150238	0.0074311	Gpi1	Gpi1	Gpi1	0.679974	0.6437893	0.662577	0.5614035087719298	Amfr	0.066861	0.360249	Amfr	Amfr	Amfr	0.358136	0.41294715	0.31295	0.3241650294695481	0.519055	0.52836823	-0.0297691	9.395764895686608e-05	0.057	0.251	0.243523	0.26585096	0.0712405	0.0488642426774283	0.0051089	0.0074085873	0.735786	0.7574564	1	0.8360715268895957	0.677082	0.7098666382165211	No significance	No significance
Grn_Tnfrsf1a_HSC_CD8_T_Cell	HSC	Not detected	CD8_T_Cell	Not detected	Grn	0.0264224	0.575407	Not detected	Grn	Not detected	0.594966	Not detected	0.447853	Not detected	Tnfrsf1a	0.324846	-0.195603	Not detected	Tnfrsf1a	Not detected	0.131852	Not detected	0.116307	Not detected	0.363409	Not detected	0.682024	Not detected	0	Not detected	0.0784478	Not detected	0.825845	Not detected	0.00952623	Not detected	0.61249	Not detected	0.141416	Not detected	1	Not detected	No significance	Not detected
Grn_Tnfrsf1b_HSC_CD8_T_Cell	HSC	HSC	CD8_T_Cell	CD8_T_Cell	Grn	0.0264224	0.575407	Grn	Grn	Grn	0.594966	0.49142778	0.447853	0.4078947368421052	Tnfrsf1b	0.790437	0.0265382	Tnfrsf1b	Tnfrsf1b	Tnfrsf1b	0.330452	0.3378308	0.260192	0.2514734774066797	0.462709	0.41462928	0.87465	0.2520023498475612	0	0.0	0.196608	0.16601944	0.946827	0.2818859747651224	0.0163316	0.008254393	0.714467	0.7116414	0.072094	0.4613867552073432	0.49527	0.6592175889592228	No significance	No significance
Gstp1_Traf2_HSC_CD8_T_Cell	HSC	HSC	CD8_T_Cell	CD8_T_Cell	Gstp1	0.268909	0.342616	Gstp1	Gstp1	Gstp1	0.402264	0.46678218	0.417178	0.4605263157894737	Traf2	0.523975	0.211346	Traf2	Traf2	Traf2	0.179227	0.18766406	0.169065	0.1571709233791748	0.290745	0.32722312	0.113964	0.1821821779227331	0	0.0	0.0720965	0.08759824	0.150996	0.1971948844647324	0.0116686	0.013267295	0.602424	0.64191765	0.524912	0.2102107122285688	1	1.0	No significance	No significance
H2-Aa_Cd4_HSC_CD8_T_Cell	HSC	HSC	CD8_T_Cell	CD8_T_Cell	H2-Aa	0.132192	-0.0884315	H2-Aa	H2-Aa	H2-Aa	2.5571	1.3117715	0.944785	0.5833333333333334	Cd4	0.0333989	0.566038	Cd4	Cd4	Cd4	0.356235	0.5443499	0.215827	0.3398821218074656	1.45667	0.9280607	0.307032	0.1134527805586683	0	0.883	0.910929	0.7140627	0.380674	0.3726262482504521	0.0352134	0.029250968	0.843408	0.8365531	0.119627	0.9770513451929568	0.0973722	0.3162886254308035	Less significant	No significance
H2-Ab1_Cd4_HSC_CD8_T_Cell	HSC	HSC	CD8_T_Cell	CD8_T_Cell	H2-Ab1	0.697478	-0.224196	H2-Ab1	H2-Ab1	H2-Ab1	2.46123	1.3519024	0.932515	0.6228070175438597	Cd4	0.0333989	0.566038	Cd4	Cd4	Cd4	0.356235	0.5443499	0.215827	0.3398821218074656	1.40873	0.94812614	0.414446	0.2532767702816955	0	0.376	0.876776	0.7359079	0.416522	0.4123610833957846	0.0356518	0.031077174	0.840868	0.8386029	0.0955673	0.5060755017406419	0.106256	0.2931870544053181	No significance	No significance
H2-DMa_Cd4_HSC_CD8_T_Cell	HSC	HSC	CD8_T_Cell	CD8_T_Cell	H2-DMa	0.90753	-0.317793	H2-DMa	H2-DMa	H2-DMa	1.11609	0.5619836	0.815951	0.4649122807017544	Cd4	0.0333989	0.566038	Cd4	Cd4	Cd4	0.356235	0.5443499	0.215827	0.3398821218074656	0.736163	0.55316675	0.486952	0.4290255243322665	0	0.0	0.39759	0.3059157	0.438127	0.4975006514253917	0.0414498	0.03300589	0.78062	0.7701169	0.0837966	0.0229712296676621	0.626003	0.8564424144136366	No significance	No significance
H2-DMb1_Cd4_HSC_CD8_T_Cell	HSC	HSC	CD8_T_Cell	CD8_T_Cell	H2-DMb1	0.47641	-1.34641	H2-DMb1	H2-DMb1	H2-DMb1	0.435302	0.24326107	0.478528	0.25	Cd4	0.0333989	0.566038	Cd4	Cd4	Cd4	0.356235	0.5443499	0.215827	0.3398821218074656	0.395768	0.3938055	0.402068	0.5004611362526785	0	0.0	0.15507	0.13241914	0.340974	0.5291317295789669	0.0345813	0.03060783	0.689656	0.6878963	0.154005	0.0176964333151863	0.738338	0.7557528476348385	No significance	No significance
H2-DMb2_Cd4_HSC_CD8_T_Cell	HSC	HSC	CD8_T_Cell	CD8_T_Cell	H2-DMb2	0.997205	0.368611	H2-DMb2	H2-DMb2	H2-DMb2	0.797738	0.45028776	0.607362	0.3684210526315789	Cd4	0.0333989	0.566038	Cd4	Cd4	Cd4	0.356235	0.5443499	0.215827	0.3398821218074656	0.576987	0.49731883	0.255789	0.2655842770863146	0.001	0.0	0.284182	0.2451141	0.235403	0.4081510755303082	0.0355406	0.030470895	0.750519	0.7499187	0.301646	0.0546835823153978	0.851438	0.629087447028812	No significance	No significance
H2-Eb1_Cd4_HSC_CD8_T_Cell	HSC	HSC	CD8_T_Cell	CD8_T_Cell	H2-Eb1	0.644952	-0.0366002	H2-Eb1	H2-Eb1	H2-Eb1	2.28044	1.1808474	0.90184	0.5701754385964912	Cd4	0.0333989	0.566038	Cd4	Cd4	Cd4	0.356235	0.5443499	0.215827	0.3398821218074656	1.31834	0.86259866	0.355941	0.1793568000418691	0	0.718	0.812373	0.6427942	0.37559	0.3787648426816742	0.0343598	0.029145887	0.835697	0.8292369	0.123748	0.7188232128326495	0.125173	0.3964952868953015	No significance	No significance
H2-K1_Aplp2_HSC_CD8_T_Cell	HSC	HSC	CD8_T_Cell	CD8_T_Cell	H2-K1	0.000192554	0.251328	H2-K1	H2-K1	H2-K1	2.39445	2.0141373	0.969325	0.9078947368421052	Aplp2	8.14171e-06	-0.609129	Aplp2	Aplp2	Aplp2	0.354976	0.24424063	0.280576	0.2003929273084479	1.37471	1.1291889	0.0595715	-0.2832883052648063	0.997	1.0	0.849972	0.49193415	-0.0803646	-0.2939669191594356	0.00906317	0.0060428386	0.83878	0.8094575	1	1.0	0.113673	0.4079614307181163	No significance	No significance
H2-K1_Cd3d_HSC_CD8_T_Cell	HSC	HSC	CD8_T_Cell	CD8_T_Cell	H2-K1	0.000192554	0.251328	H2-K1	H2-K1	H2-K1	2.39445	2.0141373	0.969325	0.9078947368421052	Cd3d	0.110034	0.119233	Cd3d	Cd3d	Cd3d	1.47154	1.5875806	0.718225	0.7799607072691552	1.93299	1.800859	0.520255	0.7019408777284017	0	0.0	3.52352	3.1976051	0.222384	0.5283915181288313	0.0209352	0.020931756	0.91374	0.915475	0.298774	0.0212613604939201	0.0107992	0.0152820697352623	Moderately significant	Moderately significant
H2-K1_Cd3g_HSC_CD8_T_Cell	HSC	HSC	CD8_T_Cell	CD8_T_Cell	H2-K1	0.000192554	0.251328	H2-K1	H2-K1	H2-K1	2.39445	2.0141373	0.969325	0.9078947368421052	Cd3g	0.782382	0.0626724	Cd3g	Cd3g	Cd3g	1.39522	1.4611983	0.70024	0.7347740667976425	1.89483	1.7376678	0.542545	0.7720161171469229	0	0.0	3.34078	2.943054	0.224359	0.6085561080299801	0.0211571	0.026318604	0.911618	0.91220963	0.29029	0.0113832008956014	0.0120494	0.0189164185364703	Moderately significant	Moderately significant
H2-K1_Cd8a_HSC_CD8_T_Cell	HSC	HSC	CD8_T_Cell	CD8_T_Cell	H2-K1	0.000192554	0.251328	H2-K1	H2-K1	H2-K1	2.39445	2.0141373	0.969325	0.9078947368421052	Cd8a	0.538666	0.465824	Cd8a	Cd8a	Cd8a	0.312144	0.3283361	0.229017	0.1944990176817289	1.3533	1.1712366	0.019	0.0856967105657482	0.999	1.0	0.747414	0.66131395	-0.10454	0.0036977523917763	0.0139499	0.012102762	0.829895	0.8312386	1	1.0	0.150083	0.224053514974702	No significance	No significance
H2-K1_Cd8b1_HSC_CD8_T_Cell	HSC	HSC	CD8_T_Cell	CD8_T_Cell	H2-K1	0.000192554	0.251328	H2-K1	H2-K1	H2-K1	2.39445	2.0141373	0.969325	0.9078947368421052	Cd8b1	0.786616	0.0563831	Cd8b1	Cd8b1	Cd8b1	0.471654	0.4621726	0.241007	0.2220039292730845	1.43305	1.2381549	0.134117	0.2537710360774037	0.959	1.0	1.12935	0.93087906	-0.109998	0.0210221956125416	0.0177974	0.012244056	0.857083	0.8538823	1	1.0	0.0615779	0.1136932305495652	Less significant	No significance
H2-M3_Cd4_HSC_CD8_T_Cell	HSC	HSC	CD8_T_Cell	CD8_T_Cell	H2-M3	0.920618	-0.100151	H2-M3	H2-M3	H2-M3	0.380608	0.23589368	0.417178	0.2587719298245614	Cd4	0.0333989	0.566038	Cd4	Cd4	Cd4	0.356235	0.5443499	0.215827	0.3398821218074656	0.368421	0.3901218	0.398219	0.5230860653001004	0	0.0	0.135586	0.1284087	0.296018	0.5438491763187717	0.0317656	0.02848672	0.675107	0.68458545	0.204405	0.0155618155821471	0.87597	0.7730470621278046	No significance	No significance
H2-M3_Cd8a_HSC_CD8_T_Cell	HSC	HSC	CD8_T_Cell	CD8_T_Cell	H2-M3	0.920618	-0.100151	H2-M3	H2-M3	H2-M3	0.380608	0.23589368	0.417178	0.2587719298245614	Cd8a	0.538666	0.465824	Cd8a	Cd8a	Cd8a	0.312144	0.3283361	0.229017	0.1944990176817289	0.346376	0.2821149	0.216625	0.3463968605725223	0	0.0	0.118805	0.07745241	0.215081	0.3146215692655959	0.021794	0.014713358	0.660453	0.62765	0.347993	0.0903985569599357	0.993528	1.0	No significance	No significance
H2-M3_Cd8b1_HSC_CD8_T_Cell	HSC	HSC	CD8_T_Cell	CD8_T_Cell	H2-M3	0.920618	-0.100151	H2-M3	H2-M3	H2-M3	0.380608	0.23589368	0.417178	0.2587719298245614	Cd8b1	0.786616	0.0563831	Cd8b1	Cd8b1	Cd8b1	0.471654	0.4621726	0.241007	0.2220039292730845	0.426131	0.34903315	0.331742	0.5144711860841777	0	0.0	0.179515	0.10902359	0.209623	0.3319460124863612	0.027805	0.0148851285	0.7051	0.6666559	0.360774	0.0823604194717307	0.616256	1.0	No significance	No significance
H2-M3_Klrc1_HSC_CD8_T_Cell	HSC	HSC	CD8_T_Cell	CD8_T_Cell	H2-M3	0.920618	-0.100151	H2-M3	H2-M3	H2-M3	0.380608	0.23589368	0.417178	0.2587719298245614	Klrc1	0.463175	0.212547	Klrc1	Klrc1	Klrc1	0.50882	0.5091004	0.318945	0.2789783889980353	0.444714	0.37249702	0.744978	0.6881378644547935	0	0.0	0.193661	0.12009356	0.75084	0.7946160920130177	0.0876893	0.04940208	0.712924	0.6773134	0.0142567	0.0113832008956014	0.553188	0.8712323628241275	No significance	No significance
H2-M3_Klrd1_HSC_CD8_T_Cell	HSC	HSC	CD8_T_Cell	CD8_T_Cell	H2-M3	0.920618	-0.100151	H2-M3	H2-M3	H2-M3	0.380608	0.23589368	0.417178	0.2587719298245614	Klrd1	4.38696e-11	-1.31822	Klrd1	Klrd1	Klrd1	1.29333	0.5932417	0.615108	0.3045186640471513	0.836968	0.41456768	1.16424	0.7036744917369586	0	0.0	0.49225	0.13994196	0.792667	0.6276602368592986	0.0493039	0.029118296	0.798358	0.6937969	0.0113217	0.0113832008956014	0.409617	0.659586462308177	No significance	No significance
H2-Ob_Cd4_HSC_CD8_T_Cell	HSC	HSC	CD8_T_Cell	CD8_T_Cell	H2-Ob	0.75662	-0.0491189	H2-Ob	H2-Ob	H2-Ob	0.891528	0.46205127	0.680982	0.3815789473684211	Cd4	0.0333989	0.566038	Cd4	Cd4	Cd4	0.356235	0.5443499	0.215827	0.3398821218074656	0.623881	0.5032006	0.253669	0.2306161751319202	0.001	0.018	0.317593	0.25151756	0.233288	0.3787759259823642	0.0341239	0.029792275	0.76078	0.7523291	0.305797	0.3745269346879311	0.95663	0.6549867872033895	No significance	No significance
H2-T23_Cd8a_HSC_CD8_T_Cell	HSC	HSC	CD8_T_Cell	CD8_T_Cell	H2-T23	0.0102397	0.541113	H2-T23	H2-T23	H2-T23	0.887138	0.68815	0.748466	0.5877192982456141	Cd8a	0.538666	0.465824	Cd8a	Cd8a	Cd8a	0.312144	0.3283361	0.229017	0.1944990176817289	0.599641	0.508243	0.107057	0.148476739488866	0.006	0.469	0.276915	0.22594447	0.164112	0.185496002106387	0.0152502	0.010499144	0.748086	0.7422051	0.481124	1.0	0.821519	0.5555033406851854	No significance	No significance
H2-T23_Cd8b1_HSC_CD8_T_Cell	HSC	HSC	CD8_T_Cell	CD8_T_Cell	H2-T23	0.0102397	0.541113	H2-T23	H2-T23	H2-T23	0.887138	0.68815	0.748466	0.5877192982456141	Cd8b1	0.786616	0.0563831	Cd8b1	Cd8b1	Cd8b1	0.471654	0.4621726	0.241007	0.2220039292730845	0.679396	0.5751613	0.222174	0.3165510650005215	0.001	0.05	0.418423	0.31804407	0.158654	0.2028204453271523	0.0194563	0.010621716	0.784962	0.77354044	0.497747	0.4883418014559877	0.781744	0.9024571623626388	No significance	No significance
Hras_Insr_HSC_CD8_T_Cell	HSC	HSC	CD8_T_Cell	CD8_T_Cell	Hras	0.405159	-0.497702	Hras	Hras	Hras	0.210023	0.22357222	0.276074	0.25	Insr	0.192803	-0.538757	Insr	Insr	Insr	0.233999	0.17683442	0.188249	0.1552062868369351	0.222011	0.20020333	-0.048186	-0.0097550121063148	0.663	0.13	0.0491451	0.039535265	0.0749378	0.123383976296759	0.00843251	0.008978665	0.555758	0.5463449	1	0.647366330423082	1	0.9080347025100216	No significance	No significance
Hsp90aa1_Itgb3_HSC_CD8_T_Cell	HSC	HSC	CD8_T_Cell	CD8_T_Cell	Hsp90aa1	3.27445e-07	0.792226	Hsp90aa1	Hsp90aa1	Hsp90aa1	1.25399	1.674063	0.748466	0.8464912280701754	Itgb3	0.957594	0.484699	Itgb3	Itgb3	Itgb3	0.16472	0.20232081	0.139089	0.1414538310412573	0.709353	0.9381919	0.446306	0.5026623823719851	0	0.0	0.206557	0.3386978	0.363412	0.428746852468031	0.0242298	0.031084297	0.719475	0.77900386	0.133905	0.0394085698578567	0.531368	0.7080975976701436	No significance	No significance
Icam1_Il2ra_HSC_CD8_T_Cell	HSC	HSC	CD8_T_Cell	CD8_T_Cell	Icam1	0.0272554	-0.45128	Icam1	Icam1	Icam1	0.357684	0.17368937	0.374233	0.1929824561403508	Il2ra	0.0211465	1.34382	Il2ra	Il2ra	Il2ra	0.198946	0.4360977	0.125899	0.2554027504911591	0.278315	0.30489355	0.435494	0.6159288949271801	0	0.0	0.0711598	0.07574554	0.504614	0.6454175516951731	0.0630604	0.050736375	0.600857	0.6250424	0.057367	0.0113832008956014	1	1.0	No significance	No significance
Icam1_Il2rg_HSC_CD8_T_Cell	HSC	HSC	CD8_T_Cell	CD8_T_Cell	Icam1	0.0272554	-0.45128	Icam1	Icam1	Icam1	0.357684	0.17368937	0.374233	0.1929824561403508	Il2rg	0.010582	0.495699	Il2rg	Il2rg	Il2rg	0.809473	1.0207916	0.597122	0.6719056974459725	0.583578	0.5972405	0.234349	0.3131598371876811	0	0.0	0.289535	0.17730065	0.274971	0.2976486816761182	0.0153854	0.012460663	0.752262	0.7183395	0.233611	0.1490150857919557	0.869288	0.3850874589942782	No significance	No significance
Icam1_Itgal_Itgb2_HSC_CD8_T_Cell	HSC	HSC	CD8_T_Cell	CD8_T_Cell	Icam1	0.0272554	-0.45128	Icam1	Icam1	Icam1	0.357684	0.17368937	0.374233	0.1929824561403508	Itgb2	0.402015	0.179413	Itgb2	Itgal_Itgb2	Itgal_Itgb2	1.07443	1.1226244	0.706235	0.6915520628683693	0.716057	0.6481569	0.710287	0.2752920551406805	0	0.0	0.384306	0.19498792	0.662748	0.2877709186889242	0.0147903	0.008620008	0.777697	0.72785866	0.105821	0.4092433444909922	0.676441	0.4319571307780828	No significance	No significance
Icam1_Itgam_Itgb2_HSC_CD8_T_Cell	HSC	Not detected	CD8_T_Cell	Not detected	Icam1	0.0272554	-0.45128	Not detected	Icam1	Not detected	0.357684	Not detected	0.374233	Not detected	Itgam	0.069894	-0.38955	Not detected	Itgam_Itgb2	Not detected	0.173162	Not detected	0.118705	Not detected	0.265423	Not detected	0.28753	Not detected	0	Not detected	0.0619372	Not detected	0.35218	Not detected	0.00539689	Not detected	0.584102	Not detected	0.891126	Not detected	1	Not detected	No significance	Not detected
Icam1_Itgax_Itgb2_HSC_CD8_T_Cell	HSC	HSC	CD8_T_Cell	CD8_T_Cell	Icam1	0.0272554	-0.45128	Icam1	Icam1	Icam1	0.357684	0.17368937	0.374233	0.1929824561403508	Itgax	0.00618894	-0.345422	Itgax	Itgax_Itgb2	Itgax_Itgb2	0.235817	0.16135839	0.176259	0.111984282907662	0.29675	0.16752388	0.401006	0.1154940450349474	0	0.004	0.0843477	0.028026236	0.551358	0.1330723370683538	0.0206087	0.007592291	0.621059	0.50347173	0.0430697	0.5676548133638165	1	0.5555048129057575	No significance	No significance
Icam1_Spn_HSC_CD8_T_Cell	HSC	HSC	CD8_T_Cell	CD8_T_Cell	Icam1	0.0272554	-0.45128	Icam1	Icam1	Icam1	0.357684	0.17368937	0.374233	0.1929824561403508	Spn	0.827772	0.137764	Spn	Spn	Spn	0.904036	0.964003	0.600719	0.6424361493123772	0.63086	0.5688462	0.77013	0.5031353993052304	0	0.0	0.323359	0.16743708	0.729684	0.4992544977550345	0.0255102	0.013225483	0.762413	0.712513	0.0157471	0.1237133857826708	0.933092	0.4254536990103951	No significance	No significance
Icam2_Itgal_Itgb2_HSC_CD8_T_Cell	HSC	HSC	CD8_T_Cell	CD8_T_Cell	Icam2	0.65726	-0.0343262	Icam2	Icam2	Icam2	0.169395	0.1306415	0.220859	0.1666666666666666	Itgb2	0.402015	0.179413	Itgb2	Itgal_Itgb2	Itgal_Itgb2	1.07443	1.1226244	0.706235	0.6915520628683693	0.621913	0.6266329	0.510657	0.2212718087401349	0	0.0	0.182003	0.14666134	0.454245	0.2401732486851927	0.011745	0.010867582	0.706529	0.69875574	0.225251	0.221544561315764	0.426797	0.5356794172844515	No significance	No significance
Icam2_Itgam_Itgb2_HSC_CD8_T_Cell	HSC	Not detected	CD8_T_Cell	Not detected	Icam2	0.65726	-0.0343262	Not detected	Icam2	Not detected	0.169395	Not detected	0.220859	Not detected	Itgam	0.069894	-0.38955	Not detected	Itgam_Itgb2	Not detected	0.173162	Not detected	0.118705	Not detected	0.171279	Not detected	0.0878999	Not detected	0.028	Not detected	0.0293328	Not detected	0.143677	Not detected	0.00428569	Not detected	0.491482	Not detected	1	Not detected	0.701165	Not detected	No significance	Not detected
Icosl_Cd28_HSC_CD8_T_Cell	HSC	HSC	CD8_T_Cell	CD8_T_Cell	Icosl	0.336071	1.17785	Icosl	Icosl	Icosl	0.19896	0.1417286	0.226994	0.1578947368421052	Cd28	0.881726	0.0518234	Cd28	Cd28	Cd28	0.820898	0.8331022	0.533573	0.5206286836935167	0.509929	0.4874154	0.395433	0.4878353717104419	0	0.0	0.163326	0.11807441	0.366827	0.6159015306093399	0.0194402	0.019917693	0.695179	0.6754576	0.131167	0.0262559761382848	0.40022	0.7587857019720651	No significance	No significance
Icosl_Ctla4_HSC_CD8_T_Cell	HSC	HSC	CD8_T_Cell	CD8_T_Cell	Icosl	0.336071	1.17785	Icosl	Icosl	Icosl	0.19896	0.1417286	0.226994	0.1578947368421052	Ctla4	0.204002	0.454336	Ctla4	Ctla4	Ctla4	0.263979	0.31755424	0.170264	0.1886051080550098	0.23147	0.22964141	0.221159	0.2675277823302818	0.021	0.011	0.0525213	0.045006517	0.293146	0.4355647251917853	0.0367169	0.03245599	0.563944	0.5623538	0.322175	0.331801088187988	1	1.0	No significance	No significance
Icosl_Icos_HSC_CD8_T_Cell	HSC	HSC	CD8_T_Cell	CD8_T_Cell	Icosl	0.336071	1.17785	Icosl	Icosl	Icosl	0.19896	0.1417286	0.226994	0.1578947368421052	Icos	0.514468	-0.0186889	Icos	Icos	Icos	0.526256	0.5230705	0.36211	0.3457760314341846	0.362608	0.33239955	0.384344	0.3755240625360533	0	0.0	0.104704	0.07413405	0.391808	0.657132028589035	0.0227269	0.030898776	0.646146	0.6225191	0.110746	0.0232731062574827	0.907396	1.0	No significance	No significance
Igf1_Igf1r_HSC_CD8_T_Cell	HSC	Not detected	CD8_T_Cell	Not detected	Igf1	0.157715	-1.98365	Not detected	Igf1	Not detected	0.398637	Not detected	0.226994	Not detected	Igf1r	0.384048	-0.735121	Not detected	Igf1r	Not detected	0.343546	Not detected	0.170264	Not detected	0.371091	Not detected	0.881581	Not detected	0	Not detected	0.13695	Not detected	1.4531	Not detected	0.044808	Not detected	0.676204	Not detected	0.0076334	Not detected	0.862842	Not detected	No significance	Not detected
Igf1_Igf2r_HSC_CD8_T_Cell	HSC	Not detected	CD8_T_Cell	Not detected	Igf1	0.157715	-1.98365	Not detected	Igf1	Not detected	0.398637	Not detected	0.226994	Not detected	Igf2r	0.0423849	-0.264655	Not detected	Igf2r	Not detected	0.419361	Not detected	0.346523	Not detected	0.408999	Not detected	0.959856	Not detected	0	Not detected	0.167173	Not detected	1.68438	Not detected	0.193073	Not detected	0.69764	Not detected	0.0076334	Not detected	0.68274	Not detected	No significance	Not detected
Igf1_Insr_HSC_CD8_T_Cell	HSC	Not detected	CD8_T_Cell	Not detected	Igf1	0.157715	-1.98365	Not detected	Igf1	Not detected	0.398637	Not detected	0.226994	Not detected	Insr	0.192803	-0.538757	Not detected	Insr	Not detected	0.233999	Not detected	0.188249	Not detected	0.316318	Not detected	0.490381	Not detected	0	Not detected	0.0932806	Not detected	1.2625	Not detected	0.0441168	Not detected	0.63283	Not detected	0.0150891	Not detected	1	Not detected	No significance	Not detected
Igf1_Itgav_Itgb3_HSC_CD8_T_Cell	HSC	Not detected	CD8_T_Cell	Not detected	Igf1	0.157715	-1.98365	Not detected	Igf1	Not detected	0.398637	Not detected	0.226994	Not detected	Itgb3	0.957594	0.484699	Not detected	Itgav_Itgb3	Not detected	0.16472	Not detected	0.139089	Not detected	0.281679	Not detected	0.736059	Not detected	0	Not detected	0.0656635	Not detected	1.45273	Not detected	0.156191	Not detected	0.59118	Not detected	0.0076334	Not detected	1	Not detected	No significance	Not detected
Il15_Il2ra_HSC_CD8_T_Cell	HSC	Not detected	CD8_T_Cell	Not detected	Il15	0.423898	0.273497	Not detected	Il15	Not detected	0.211059	Not detected	0.190184	Not detected	Il2ra	0.0211465	1.34382	Not detected	Il2ra	Not detected	0.198946	Not detected	0.125899	Not detected	0.205003	Not detected	0.481299	Not detected	0	Not detected	0.0419894	Not detected	0.567532	Not detected	0.0393903	Not detected	0.536256	Not detected	0.0391036	Not detected	1	Not detected	No significance	Not detected
Il16_Ccr5_HSC_CD8_T_Cell	HSC	HSC	CD8_T_Cell	CD8_T_Cell	Il16	0.327783	0.0821704	Il16	Il16	Il16	0.597664	0.37306333	0.595092	0.3640350877192982	Ccr5	0.000662379	-0.622241	Ccr5	Ccr5	Ccr5	0.503617	0.34867048	0.345324	0.2455795677799607	0.55064	0.3608669	0.616247	0.2241436780172172	0	0.006	0.300993	0.13007617	0.731351	0.5317324212570307	0.0749866	0.03562343	0.755861	0.68597674	0.0155674	0.2926995962789	0.913018	0.9393127465064686	No significance	No significance
Il16_Cd4_HSC_CD8_T_Cell	HSC	HSC	CD8_T_Cell	CD8_T_Cell	Il16	0.327783	0.0821704	Il16	Il16	Il16	0.597664	0.37306333	0.595092	0.3640350877192982	Cd4	0.0333989	0.566038	Cd4	Cd4	Cd4	0.356235	0.5443499	0.215827	0.3398821218074656	0.476949	0.45870662	0.34526	0.3643622990147065	0	0.0	0.212909	0.20307699	0.275965	0.4300375569303769	0.0282731	0.022735648	0.722522	0.73186576	0.232347	0.0390160293526994	0.556482	0.4999064629923249	No significance	No significance
Il16_Cd9_HSC_CD8_T_Cell	HSC	HSC	CD8_T_Cell	CD8_T_Cell	Il16	0.327783	0.0821704	Il16	Il16	Il16	0.597664	0.37306333	0.595092	0.3640350877192982	Cd9	0.437917	-0.0838985	Cd9	Cd9	Cd9	0.487967	0.4323309	0.363309	0.3084479371316306	0.542815	0.40269712	0.292619	-0.4533737763650738	0	1.0	0.29164	0.1612868	0.311421	-0.1696073875470656	0.00815059	0.0034555637	0.752936	0.70866495	0.62362	1.0	0.878205	0.7119991913876259	No significance	No significance
Il18_Il18r1_Il18rap_HSC_CD8_T_Cell	HSC	HSC	CD8_T_Cell	CD8_T_Cell	Il18	0.992143	0.537537	Il18	Il18	Il18	0.272374	0.13250145	0.202454	0.1271929824561403	Il18rap	0.000211068	-0.9767	Il18rap	Il18r1_Il18rap	Il18r1_Il18rap	1.00114	0.5922889	0.56235	0.3693516699410609	0.636759	0.36239517	1.31584	0.63486154850283	0	0.0	0.272686	0.07847914	1.22338	0.5915974496425351	0.0864373	0.04334538	0.746633	0.6291876	0.0076334	0.0113832008956014	0.802798	1.0	No significance	No significance
Itgav_Thy1_HSC_CD8_T_Cell	HSC	HSC	CD8_T_Cell	CD8_T_Cell	Itgav	0.435584	0.133996	Itgav	Itgav	Itgav	0.417637	0.21868236	0.398773	0.2543859649122807	Thy1	0.00105042	0.629233	Thy1	Thy1	Thy1	0.839126	1.143231	0.535971	0.6601178781925344	0.628381	0.6809567	0.57817	0.6756684259927835	0	0.0	0.35045	0.25000447	0.477471	0.7161229902381004	0.0292447	0.019262407	0.769623	0.7517665	0.0674129	0.0298975845024776	0.941498	0.6482187126131447	No significance	No significance
Itgb2_Cd226_HSC_CD8_T_Cell	HSC	HSC	CD8_T_Cell	CD8_T_Cell	Itgb2	0.402015	0.179413	Itgb2	Itgb2	Itgb2	0.513124	0.2935457	0.490798	0.2763157894736842	Cd226	0.00632889	0.22533	Cd226	Cd226	Cd226	0.989844	1.1954352	0.534772	0.6444007858546169	0.751484	0.74449044	0.726973	0.6367871938147445	0	0.0	0.507913	0.35091484	0.481452	0.7467336168510239	0.0174897	0.012698796	0.800868	0.782039	0.0660428	0.1394836530607318	0.587346	0.6727297557871874	No significance	No significance
Itgb2_Thy1_HSC_CD8_T_Cell	HSC	HSC	CD8_T_Cell	CD8_T_Cell	Itgb2	0.402015	0.179413	Itgb2	Itgb2	Itgb2	0.513124	0.2935457	0.490798	0.2763157894736842	Thy1	0.00105042	0.629233	Thy1	Thy1	Thy1	0.839126	1.143231	0.535971	0.6601178781925344	0.676125	0.7183884	0.555809	0.4265230597162294	0	0.0	0.430576	0.33559054	0.484498	0.6173341680178643	0.0196841	0.010687	0.787368	0.7782095	0.0649171	0.1999131150879709	0.792852	0.7186202647666264	No significance	No significance
Itgb3bp_Itgb3_HSC_CD8_T_Cell	HSC	HSC	CD8_T_Cell	CD8_T_Cell	Itgb3bp	0.583541	-0.440492	Itgb3bp	Itgb3bp	Itgb3bp	0.347607	0.29429334	0.386503	0.3333333333333333	Itgb3	0.957594	0.484699	Itgb3	Itgb3	Itgb3	0.16472	0.20232081	0.139089	0.1414538310412573	0.256164	0.24830708	0.169375	0.2954836122704168	0	0.0	0.0572579	0.05954167	0.235176	0.3525394169757665	0.0362688	0.04060294	0.574529	0.5964403	0.302237	0.0693054268084987	1	1.0	No significance	No significance
Lamb3_Cd44_HSC_CD8_T_Cell	HSC	HSC	CD8_T_Cell	CD8_T_Cell	Lamb3	0.0448167	-0.300913	Lamb3	Lamb3	Lamb3	0.267913	0.18522973	0.306748	0.1798245614035087	Cd44	0.658629	0.012661	Cd44	Cd44	Cd44	0.993208	0.9478962	0.652278	0.6011787819253438	0.630561	0.56656295	-0.0424529	-0.5028671819603978	0	1.0	0.266093	0.17557856	0.148109	-0.1767789263927689	0.00567004	0.0035929186	0.744311	0.71735114	1	1.0	0.775159	0.3916947328274344	No significance	No significance
Lamb3_Itga2_Itgb1_HSC_CD8_T_Cell	HSC	HSC	CD8_T_Cell	CD8_T_Cell	Lamb3	0.0448167	-0.300913	Lamb3	Lamb3	Lamb3	0.267913	0.18522973	0.306748	0.1798245614035087	Itga2	5.24576e-07	-1.57413	Itga2	Itga2_Itgb1	Itga2_Itgb1	0.552968	0.2257843	0.32494	0.1532416502946954	0.410441	0.20550701	0.396445	-0.0027913221634464	0.001	0.934	0.148147	0.041821968	0.472229	0.3888247243039835	0.0410792	0.04267892	0.684748	0.55330354	0.136915	1.0	0.677595	0.9667913217894372	No significance	No significance
Lamb3_Itga6_Itgb1_HSC_CD8_T_Cell	HSC	HSC	CD8_T_Cell	CD8_T_Cell	Lamb3	0.0448167	-0.300913	Lamb3	Lamb3	Lamb3	0.267913	0.18522973	0.306748	0.1798245614035087	Itga6	0.793743	-0.00473685	Itga6	Itga6_Itgb1	Itga6_Itgb1	0.296665	0.2816026	0.244604	0.2180746561886051	0.282289	0.23341617	-0.23851	-0.1195961516396522	1	0.989	0.0794803	0.052161172	-0.102897	0.0244383165855312	0.0102522	0.009478215	0.61404	0.5804171	1	1.0	1	1.0	No significance	No significance
Lamc1_Cd44_HSC_CD8_T_Cell	HSC	HSC	CD8_T_Cell	CD8_T_Cell	Lamc1	0.718147	0.584764	Lamc1	Lamc1	Lamc1	0.0995872	0.11827134	0.122699	0.1271929824561403	Cd44	0.658629	0.012661	Cd44	Cd44	Cd44	0.993208	0.9478962	0.652278	0.6011787819253438	0.546398	0.53308374	0.209981	-0.2168970835129789	0	0.324	0.0989108	0.11210895	0.285133	-0.0022439627773808	0.00635549	0.007288499	0.639612	0.6697495	1	1.0	0.880749	0.8113834864342913	No significance	No significance
Lamc1_Itga2_Itgb1_HSC_CD8_T_Cell	HSC	HSC	CD8_T_Cell	CD8_T_Cell	Lamc1	0.718147	0.584764	Lamc1	Lamc1	Lamc1	0.0995872	0.11827134	0.122699	0.1271929824561403	Itga2	5.24576e-07	-1.57413	Itga2	Itga2_Itgb1	Itga2_Itgb1	0.552968	0.2257843	0.32494	0.1532416502946954	0.326278	0.17202783	0.648879	0.2831787762839724	0	0.0	0.0550686	0.026703812	0.609253	0.5633596879193716	0.0460452	0.08657731	0.569758	0.49743	0.031002	0.0475747708779281	1	0.5101798988732035	No significance	No significance
Lamc1_Itga6_Itgb1_HSC_CD8_T_Cell	HSC	HSC	CD8_T_Cell	CD8_T_Cell	Lamc1	0.718147	0.584764	Lamc1	Lamc1	Lamc1	0.0995872	0.11827134	0.122699	0.1271929824561403	Itga6	0.793743	-0.00473685	Itga6	Itga6_Itgb1	Itga6_Itgb1	0.296665	0.2816026	0.244604	0.2180746561886051	0.198126	0.19993697	0.0139239	0.1663739468077666	0.109	0.0	0.029544	0.03330552	0.0341273	0.1989732802009193	0.0114916	0.019227253	0.492379	0.52502364	1	0.2062871483112267	0.709651	0.7228895310068937	No significance	No significance
Lck_Cd8a_Cd8b1_HSC_CD8_T_Cell	HSC	Not detected	CD8_T_Cell	Not detected	Lck	0.0232527	-0.28377	Not detected	Lck	Not detected	0.260902	Not detected	0.269939	Not detected	Cd8a	0.538666	0.465824	Not detected	Cd8a_Cd8b1	Not detected	0.312144	Not detected	0.229017	Not detected	0.286523	Not detected	-0.264662	Not detected	0.997	Not detected	0.081439	Not detected	-0.0443636	Not detected	0.00913515	Not detected	0.616921	Not detected	1	Not detected	1	Not detected	No significance	Not detected
Lgals1_Cd69_HSC_CD8_T_Cell	HSC	HSC	CD8_T_Cell	CD8_T_Cell	Lgals1	3.61842e-05	0.498319	Lgals1	Lgals1	Lgals1	0.370837	0.6535239	0.337423	0.3991228070175439	Cd69	0.0270384	-0.641	Cd69	Cd69	Cd69	0.259644	0.16970211	0.205036	0.1296660117878192	0.315241	0.41161302	-0.00609175	0.4066667366803772	0.034	0.0	0.0962858	0.11090439	0.0846944	0.1915687918613546	0.0161689	0.014589826	0.636506	0.6685537	0.817105	0.2194471731317289	1	0.8235114215917236	No significance	No significance
Lgals1_Itgb1_HSC_CD8_T_Cell	HSC	HSC	CD8_T_Cell	CD8_T_Cell	Lgals1	3.61842e-05	0.498319	Lgals1	Lgals1	Lgals1	0.370837	0.6535239	0.337423	0.3991228070175439	Itgb1	0.109024	-0.238727	Itgb1	Itgb1	Itgb1	1.41478	1.2210943	0.758993	0.6463654223968566	0.89281	0.9373091	1.04598	1.2255586092162003	0	0.0	0.524654	0.7980143	0.838684	0.7928761879771619	0.0262736	0.02023548	0.803441	0.84401107	0.00951884	0.0245751775749781	0.332665	0.3057724175701949	No significance	No significance
Lgals1_Ptprc_HSC_CD8_T_Cell	HSC	HSC	CD8_T_Cell	CD8_T_Cell	Lgals1	3.61842e-05	0.498319	Lgals1	Lgals1	Lgals1	0.370837	0.6535239	0.337423	0.3991228070175439	Ptprc	5.21001e-11	-0.373317	Ptprc	Ptprc	Ptprc	3.19365	2.9110847	0.998801	0.9941060903732808	1.78224	1.7823043	0.262073	0.5400865699977317	0	0.0	1.18432	1.9024634	0.380627	0.3639229295812304	0.010931	0.010630047	0.85997	0.8930966	0.276182	0.2363925488605107	0.0540456	0.0166907786099	Less significant	Moderately significant
Lgals3bp_Itgb1_HSC_CD8_T_Cell	HSC	HSC	CD8_T_Cell	CD8_T_Cell	Lgals3bp	0.144402	0.46307	Lgals3bp	Lgals3bp	Lgals3bp	0.242017	0.1855745	0.226994	0.2280701754385964	Itgb1	0.109024	-0.238727	Itgb1	Itgb1	Itgb1	1.41478	1.2210943	0.758993	0.6463654223968566	0.8284	0.7033344	1.34095	0.8974946581753914	0	0.0	0.342402	0.22660396	1.07275	0.7146504321082063	0.0586993	0.020728473	0.767556	0.74248385	0.0076334	0.02214291730439	0.618167	0.5568201493977061	No significance	No significance
Lrpap1_Sorl1_HSC_CD8_T_Cell	HSC	HSC	CD8_T_Cell	CD8_T_Cell	Lrpap1	0.259882	-0.185329	Lrpap1	Lrpap1	Lrpap1	0.111337	0.14834921	0.153374	0.1842105263157894	Sorl1	0.0506353	-0.315705	Sorl1	Sorl1	Sorl1	0.676982	0.5557024	0.504796	0.418467583497053	0.39416	0.3520258	-0.576086	-0.6001957906241862	1	1.0	0.0753735	0.08243801	-0.259053	-0.2277317726807978	0.00513701	0.0053367387	0.607735	0.63491017	1	1.0	1	1.0	No significance	No significance
Lta_Ripk1_HSC_CD8_T_Cell	HSC	Not detected	CD8_T_Cell	Not detected	Lta	0.0453309	2.01826	Not detected	Lta	Not detected	0.0896432	Not detected	0.116564	Not detected	Ripk1	0.10483	0.180841	Not detected	Ripk1	Not detected	0.296044	Not detected	0.258993	Not detected	0.192844	Not detected	0.109986	Not detected	0	Not detected	0.0265384	Not detected	0.147934	Not detected	0.0185514	Not detected	0.47898	Not detected	0.536084	Not detected	0.609603	Not detected	No significance	Not detected
Lta_Tnfrsf1a_HSC_CD8_T_Cell	HSC	Not detected	CD8_T_Cell	Not detected	Lta	0.0453309	2.01826	Not detected	Lta	Not detected	0.0896432	Not detected	0.116564	Not detected	Tnfrsf1a	0.324846	-0.195603	Not detected	Tnfrsf1a	Not detected	0.131852	Not detected	0.116307	Not detected	0.110748	Not detected	0.107983	Not detected	0	Not detected	0.0118197	Not detected	0.194412	Not detected	0.0108377	Not detected	0.380236	Not detected	0.39658	Not detected	0.0971688	Not detected	Less significant	Not detected
Lta_Tnfrsf1b_HSC_CD8_T_Cell	HSC	Not detected	CD8_T_Cell	Not detected	Lta	0.0453309	2.01826	Not detected	Lta	Not detected	0.0896432	Not detected	0.116564	Not detected	Tnfrsf1b	0.790437	0.0265382	Not detected	Tnfrsf1b	Not detected	0.330452	Not detected	0.260192	Not detected	0.210048	Not detected	0.300609	Not detected	0	Not detected	0.0296228	Not detected	0.315395	Not detected	0.01858	Not detected	0.492712	Not detected	0.180343	Not detected	0.711577	Not detected	No significance	Not detected
Ltb_Tnfrsf1a_HSC_CD8_T_Cell	HSC	Not detected	CD8_T_Cell	Not detected	Ltb	5.87306e-06	0.765117	Not detected	Ltb	Not detected	0.968396	Not detected	0.644172	Not detected	Tnfrsf1a	0.324846	-0.195603	Not detected	Tnfrsf1a	Not detected	0.131852	Not detected	0.116307	Not detected	0.550124	Not detected	-0.312962	Not detected	1	Not detected	0.127685	Not detected	-0.207126	Not detected	0.00367544	Not detected	0.668489	Not detected	1	Not detected	0.607785	Not detected	No significance	Not detected
Mfng_Notch1_HSC_CD8_T_Cell	HSC	Not detected	CD8_T_Cell	Not detected	Mfng	0.87515	0.206285	Not detected	Mfng	Not detected	0.095478	Not detected	0.116564	Not detected	Notch1	0.544296	-0.0363276	Not detected	Notch1	Not detected	0.298162	Not detected	0.256595	Not detected	0.19682	Not detected	0.0654968	Not detected	0.02	Not detected	0.0284679	Not detected	0.0704188	Not detected	0.00626022	Not detected	0.487743	Not detected	1	Not detected	0.673635	Not detected	No significance	Not detected
Mfng_Notch2_HSC_CD8_T_Cell	HSC	Not detected	CD8_T_Cell	Not detected	Mfng	0.87515	0.206285	Not detected	Mfng	Not detected	0.095478	Not detected	0.116564	Not detected	Notch2	0.329284	0.208379	Not detected	Notch2	Not detected	0.316853	Not detected	0.264988	Not detected	0.206166	Not detected	-0.566865	Not detected	1	Not detected	0.0302525	Not detected	-0.329841	Not detected	0.00231406	Not detected	0.495341	Not detected	1	Not detected	0.733454	Not detected	No significance	Not detected
Mif_Cd44_Cd74_HSC_CD8_T_Cell	HSC	HSC	CD8_T_Cell	CD8_T_Cell	Mif	0.532118	0.112326	Mif	Mif	Mif	0.933227	1.1308054	0.644172	0.7149122807017544	Cd74	0.781917	0.228378	Cd74	Cd44_Cd74	Cd44_Cd74	0.40453	0.44190562	0.258993	0.24950884086444	0.668879	0.7863555	-1.85592	-1.399372104992051	1	1.0	0.377519	0.49970925	-0.396758	-0.2670614907217195	0.0020467	0.002907179	0.776152	0.81066394	1	1.0	0.81022	0.5324126667458033	No significance	No significance
Mif_Cd74_Cxcr4_HSC_CD8_T_Cell	HSC	HSC	CD8_T_Cell	CD8_T_Cell	Mif	0.532118	0.112326	Mif	Mif	Mif	0.933227	1.1308054	0.644172	0.7149122807017544	Cxcr4	0.319903	-0.29126	Cxcr4	Cd74_Cxcr4	Cd74_Cxcr4	0.255596	0.20974712	0.213429	0.1709233791748526	0.594411	0.6702762	0.1289	0.1460355624002958	0	0.0	0.238529	0.23718317	0.108062	0.1613780453862834	0.00743907	0.00710003	0.733767	0.74682176	0.761529	0.6544282314666301	0.654263	0.5985057753902566	No significance	No significance
Mrc1_Ptprc_HSC_CD8_T_Cell	HSC	Not detected	CD8_T_Cell	Not detected	Mrc1	0.0830585	-4.44854	Not detected	Mrc1	Not detected	0.698862	Not detected	0.276074	Not detected	Ptprc	5.21001e-11	-0.373317	Not detected	Ptprc	Not detected	3.19365	Not detected	0.998801	Not detected	1.94626	Not detected	1.49319	Not detected	0	Not detected	2.23192	Not detected	1.77121	Not detected	0.0686872	Not detected	0.893963	Not detected	0.00426381	Not detected	0.0103668	Not detected	Moderately significant	Not detected
Nampt_Adora2a_HSC_CD8_T_Cell	HSC	HSC	CD8_T_Cell	CD8_T_Cell	Nampt	0.400075	0.330547	Nampt	Nampt	Nampt	0.487578	0.44934198	0.460123	0.4298245614035088	Adora2a	0.000699264	-0.688869	Adora2a	Adora2a	Adora2a	0.295094	0.18361808	0.260192	0.1591355599214145	0.391336	0.31648004	0.550539	0.1273505153751566	0	0.0	0.143881	0.08250731	0.672317	0.3553964721048766	0.0300727	0.023461962	0.681586	0.63500756	0.0213744	0.1519023040783884	0.760287	1.0	No significance	No significance
Nampt_Insr_HSC_CD8_T_Cell	HSC	HSC	CD8_T_Cell	CD8_T_Cell	Nampt	0.400075	0.330547	Nampt	Nampt	Nampt	0.487578	0.44934198	0.460123	0.4298245614035088	Insr	0.192803	-0.538757	Insr	Insr	Insr	0.233999	0.17683442	0.188249	0.1552062868369351	0.360789	0.3130882	0.111737	-0.2052909715382704	0	0.753	0.114093	0.07945913	0.187311	-0.0399882819087272	0.00707699	0.004433793	0.655901	0.6306341	0.842305	1.0	0.919293	1.0	No significance	No significance
Ntng2_Lrrc4_HSC_CD8_T_Cell	HSC	Not detected	CD8_T_Cell	Not detected	Ntng2	0.0576576	-0.359425	Not detected	Ntng2	Not detected	0.165281	Not detected	0.171779	Not detected	Lrrc4	0.0570769	0.840055	Not detected	Lrrc4	Not detected	0.123817	Not detected	0.115108	Not detected	0.144549	Not detected	0.032314	Not detected	0.103	Not detected	0.0204646	Not detected	0.0586821	Not detected	0.00381373	Not detected	0.446684	Not detected	1	Not detected	0.395397	Not detected	No significance	Not detected
Nucb2_Erap1_HSC_CD8_T_Cell	HSC	HSC	CD8_T_Cell	CD8_T_Cell	Nucb2	0.98778	0.62712	Nucb2	Nucb2	Nucb2	0.146531	0.12947032	0.214724	0.1491228070175438	Erap1	0.738607	-0.275735	Erap1	Erap1	Erap1	0.432048	0.3692932	0.353717	0.3143418467583497	0.28929	0.24938177	0.119083	0.1357627354603031	0	0.0	0.0633086	0.04781251	0.176143	0.1797941078741794	0.0146411	0.013883105	0.586759	0.56978166	0.446434	0.2402461672119023	1	1.0	No significance	No significance
Pkm_Cd44_HSC_CD8_T_Cell	HSC	HSC	CD8_T_Cell	CD8_T_Cell	Pkm	0.875882	0.303858	Pkm	Pkm	Pkm	0.753489	0.6691304	0.662577	0.5482456140350878	Cd44	0.658629	0.012661	Cd44	Cd44	Cd44	0.993208	0.9478962	0.652278	0.6011787819253438	0.873349	0.8085133	0.441302	-0.2391819953034374	0	0.222	0.748372	0.63426614	0.539911	0.0274662139321464	0.00734206	0.005010903	0.829985	0.8282893	0.421702	1.0	0.359747	0.4814371034126556	No significance	No significance
Psap_Ar_HSC_CD8_T_Cell	HSC	HSC	CD8_T_Cell	CD8_T_Cell	Psap	0.662218	0.525048	Psap	Psap	Psap	1.56302	1.263242	0.773006	0.7192982456140351	Ar	0.155546	-0.0757654	Ar	Ar	Ar	0.270614	0.26245874	0.20024	0.1905697445972495	0.916817	0.7628504	1.29809	0.6069697684721533	0	0.0	0.422975	0.3315489	0.827617	0.603760620446575	0.0510805	0.039625857	0.785874	0.7771621	0.00917036	0.0113832008956014	0.447232	0.727425517475754	No significance	No significance
Psap_Celsr1_HSC_CD8_T_Cell	HSC	HSC	CD8_T_Cell	CD8_T_Cell	Psap	0.662218	0.525048	Psap	Psap	Psap	1.56302	1.263242	0.773006	0.7192982456140351	Celsr1	0.518449	0.304355	Celsr1	Celsr1	Celsr1	0.187609	0.21422204	0.169065	0.1787819253438114	0.875314	0.73873204	1.16373	0.5107594342785097	0	0.0	0.293236	0.2706143	0.756379	0.4932103585804107	0.0450574	0.024450663	0.753443	0.7590839	0.0138544	0.0236738228779581	0.783592	0.730396790533433	No significance	No significance
Psen1_Cd44_HSC_CD8_T_Cell	HSC	HSC	CD8_T_Cell	CD8_T_Cell	Psen1	0.703179	-0.0667517	Psen1	Psen1	Psen1	0.40644	0.24503072	0.460123	0.293859649122807	Cd44	0.658629	0.012661	Cd44	Cd44	Cd44	0.993208	0.9478962	0.652278	0.6011787819253438	0.699824	0.59646344	0.260837	-0.3244033225730313	0	0.84	0.40368	0.23226368	0.369738	-0.0647360813377082	0.00776439	0.00397903	0.781919	0.74483514	0.693291	1.0	0.720284	0.5793550914375695	No significance	No significance
Psen1_Ncstn_HSC_CD8_T_Cell	HSC	HSC	CD8_T_Cell	CD8_T_Cell	Psen1	0.703179	-0.0667517	Psen1	Psen1	Psen1	0.40644	0.24503072	0.460123	0.293859649122807	Ncstn	0.0320368	-0.237631	Ncstn	Ncstn	Ncstn	0.246892	0.19075373	0.220624	0.1591355599214145	0.326666	0.21789223	-0.00312017	-0.1724848051987762	0.049	0.995	0.100347	0.04674052	0.0755458	-0.0933088030624403	0.00769965	0.0046847463	0.641272	0.5670002	0.864699	1.0	1	1.0	No significance	No significance
Psen1_Notch1_HSC_CD8_T_Cell	HSC	HSC	CD8_T_Cell	CD8_T_Cell	Psen1	0.703179	-0.0667517	Psen1	Psen1	Psen1	0.40644	0.24503072	0.460123	0.293859649122807	Notch1	0.544296	-0.0363276	Notch1	Notch1	Notch1	0.298162	0.28216034	0.256595	0.2377210216110019	0.352301	0.26359552	0.100405	-0.0199617781124178	0	0.222	0.121185	0.06913795	0.174279	0.0715227361651033	0.00834174	0.006938589	0.662674	0.61428696	0.593857	0.7914992505499157	0.963589	1.0	No significance	No significance
Psen1_Notch2_HSC_CD8_T_Cell	HSC	HSC	CD8_T_Cell	CD8_T_Cell	Psen1	0.703179	-0.0667517	Psen1	Psen1	Psen1	0.40644	0.24503072	0.460123	0.293859649122807	Notch2	0.329284	0.208379	Notch2	Notch2	Notch2	0.316853	0.3521089	0.264988	0.2829076620825147	0.361647	0.2985698	-0.531957	-0.7727142289828299	1	1.0	0.128782	0.08627749	-0.225981	-0.3947417851529566	0.00308349	0.0020643936	0.669435	0.6401698	1	1.0	0.912601	1.0	No significance	No significance
Ptdss1_Jmjd6_HSC_CD8_T_Cell	HSC	HSC	CD8_T_Cell	CD8_T_Cell	Ptdss1	0.760484	-0.14433	Ptdss1	Ptdss1	Ptdss1	0.219383	0.11232193	0.245399	0.1491228070175438	Jmjd6	0.0165221	0.368089	Jmjd6	Jmjd6	Jmjd6	0.112069	0.13655674	0.109113	0.1198428290766208	0.165726	0.12443934	-0.00270447	-0.0440717327161373	0.241	0.623	0.024586	0.015338317	0.0267081	-0.0121108364675476	0.00768943	0.008241163	0.469454	0.42861447	1	1.0	0.546424	0.1262655819992479	No significance	No significance
Rtn4_Rtn4rl1_HSC_CD8_T_Cell	HSC	HSC	CD8_T_Cell	CD8_T_Cell	Rtn4	0.588075	0.00455783	Rtn4	Rtn4	Rtn4	0.826801	0.55142933	0.717791	0.5	Rtn4rl1	0.692526	0.102259	Rtn4rl1	Rtn4rl1	Rtn4rl1	0.19689	0.19752611	0.164269	0.1532416502946954	0.511845	0.3744777	0.203963	0.0167846129553101	0	0.46	0.162788	0.10892169	0.298539	0.2249803608108339	0.021826	0.018386928	0.69483	0.666552	0.20099	1.0	0.403601	0.861720711209373	No significance	No significance
Selplg_Itgam_HSC_CD8_T_Cell	HSC	Not detected	CD8_T_Cell	Not detected	Selplg	0.430985	-0.150982	Not detected	Selplg	Not detected	0.320309	Not detected	0.294479	Not detected	Itgam	0.069894	-0.38955	Not detected	Itgam	Not detected	0.173162	Not detected	0.118705	Not detected	0.246736	Not detected	-0.258395	Not detected	0.998	Not detected	0.0554654	Not detected	-0.00351249	Not detected	0.00140829	Not detected	0.570638	Not detected	1	Not detected	1	Not detected	No significance	Not detected
Selplg_Itgb2_HSC_CD8_T_Cell	HSC	HSC	CD8_T_Cell	CD8_T_Cell	Selplg	0.430985	-0.150982	Selplg	Selplg	Selplg	0.320309	0.40607938	0.294479	0.337719298245614	Itgb2	0.402015	0.179413	Itgb2	Itgb2	Itgb2	1.07443	1.1226244	0.706235	0.6915520628683693	0.69737	0.7643519	0.164362	-0.1206512824878514	0	0.0	0.34415	0.45587462	0.307056	0.1417059473180475	0.00385946	0.0046271193	0.768011	0.80351746	1	1.0	0.727305	0.5841579634986509	No significance	No significance
Selplg_Sell_HSC_CD8_T_Cell	HSC	HSC	CD8_T_Cell	CD8_T_Cell	Selplg	0.430985	-0.150982	Selplg	Selplg	Selplg	0.320309	0.40607938	0.294479	0.337719298245614	Sell	2.98171e-06	-0.794329	Sell	Sell	Sell	0.854578	0.48829216	0.485612	0.2888015717092338	0.587444	0.44718575	-0.563879	-0.98396299152766	1	1.0	0.273729	0.19828537	-0.318381	-0.484925557231542	0.00228111	0.0017165695	0.746994	0.7295164	1	1.0	0.807211	0.5377689508371702	No significance	No significance
Sema4d_Cd72_HSC_CD8_T_Cell	HSC	HSC	CD8_T_Cell	CD8_T_Cell	Sema4d	0.441962	0.229824	Sema4d	Sema4d	Sema4d	0.777875	0.43924233	0.631902	0.425438596491228	Cd72	0.488478	0.0544411	Cd72	Cd72	Cd72	0.189946	0.17156877	0.169065	0.143418467583497	0.483911	0.30540556	-0.485968	-0.7264316727975793	1	1.0	0.147755	0.07536027	-0.233356	-0.4170411547454696	0.00407609	0.0023146763	0.684461	0.6244446	1	1.0	0.475551	1.0	No significance	No significance
Sema7a_Plxnc1_HSC_CD8_T_Cell	HSC	Not detected	CD8_T_Cell	Not detected	Sema7a	0.47641	1.68267	Not detected	Sema7a	Not detected	0.183975	Not detected	0.214724	Not detected	Plxnc1	0.451032	-0.000148164	Not detected	Plxnc1	Not detected	0.255681	Not detected	0.218225	Not detected	0.219828	Not detected	-0.0588247	Not detected	0.377	Not detected	0.0470388	Not detected	0.220386	Not detected	0.0105138	Not detected	0.550344	Not detected	1	Not detected	1	Not detected	No significance	Not detected
Sertad1_Ar_HSC_CD8_T_Cell	HSC	Not detected	CD8_T_Cell	Not detected	Sertad1	0.355013	0.806033	Not detected	Sertad1	Not detected	0.0794776	Not detected	0.116564	Not detected	Ar	0.155546	-0.0757654	Not detected	Ar	Not detected	0.270614	Not detected	0.20024	Not detected	0.175046	Not detected	0.282181	Not detected	0	Not detected	0.0215078	Not detected	0.313755	Not detected	0.0365365	Not detected	0.452836	Not detected	0.182843	Not detected	0.43008	Not detected	No significance	Not detected
Sirpa_Cd47_HSC_CD8_T_Cell	HSC	HSC	CD8_T_Cell	CD8_T_Cell	Sirpa	0.564484	-0.158662	Sirpa	Sirpa	Sirpa	0.738744	0.27692488	0.374233	0.2017543859649122	Cd47	0.11261	-0.0542549	Cd47	Cd47	Cd47	1.49069	1.431491	0.820144	0.7976424361493124	1.11472	0.85420793	0.995464	0.090051055366965	0	0.019	1.10124	0.39641547	0.93113	0.0727328530590522	0.0142522	0.005952736	0.855532	0.79225105	0.119952	0.9568854992297076	0.149814	0.5648621523352997	No significance	No significance
Slpi_Cd4_HSC_CD8_T_Cell	HSC	HSC	CD8_T_Cell	CD8_T_Cell	Slpi	0.242526	0.0364707	Slpi	Slpi	Slpi	0.643641	0.25271195	0.349693	0.1491228070175438	Cd4	0.0333989	0.566038	Cd4	Cd4	Cd4	0.356235	0.5443499	0.215827	0.3398821218074656	0.499938	0.39853093	1.08969	0.08240892338381	0	0.0	0.229287	0.13756374	0.6687	0.4959030364618137	0.0221318	0.011321566	0.729889	0.6919732	0.0219142	0.2139896866462655	0.623024	0.7319770955536231	No significance	No significance
Slpi_Plscr1_HSC_CD8_T_Cell	HSC	HSC	CD8_T_Cell	CD8_T_Cell	Slpi	0.242526	0.0364707	Slpi	Slpi	Slpi	0.643641	0.25271195	0.349693	0.1491228070175438	Plscr1	0.0573661	0.661042	Plscr1	Plscr1	Plscr1	0.14627	0.21714658	0.127098	0.1728880157170923	0.394955	0.23492926	0.88449	-0.3485803121296826	0	0.515	0.0941451	0.054875534	0.627065	0.0957799831898208	0.00699297	0.0037646932	0.633902	0.58658135	0.304168	1.0	0.936802	1.0	No significance	No significance
Slpi_Plscr4_HSC_CD8_T_Cell	HSC	Not detected	CD8_T_Cell	Not detected	Slpi	0.242526	0.0364707	Not detected	Slpi	Not detected	0.643641	Not detected	0.349693	Not detected	Plscr4	0.123292	-0.967364	Not detected	Plscr4	Not detected	0.167387	Not detected	0.111511	Not detected	0.405514	Not detected	1.02625	Not detected	0	Not detected	0.107737	Not detected	0.824303	Not detected	0.0287594	Not detected	0.649404	Not detected	0.00939576	Not detected	0.780598	Not detected	No significance	Not detected
Sptan1_Ptpra_HSC_CD8_T_Cell	HSC	HSC	CD8_T_Cell	CD8_T_Cell	Sptan1	0.576228	0.369687	Sptan1	Sptan1	Sptan1	0.415238	0.29152277	0.466258	0.2982456140350877	Ptpra	0.823985	-0.17351	Ptpra	Ptpra	Ptpra	0.595364	0.52244675	0.461631	0.4007858546168958	0.505301	0.40698475	-0.0721811	-0.1537516258727921	0.377	0.962	0.247217	0.15230513	0.00973392	-0.0652650907521878	0.00753708	0.0055281967	0.737247	0.7027149	1	1.0	0.695541	0.6960134486590697	No significance	No significance
Tgfb1_Cxcr4_HSC_CD8_T_Cell	HSC	HSC	CD8_T_Cell	CD8_T_Cell	Tgfb1	0.814648	0.143093	Tgfb1	Tgfb1	Tgfb1	0.792405	0.67062515	0.687117	0.5745614035087719	Cxcr4	0.319903	-0.29126	Cxcr4	Cxcr4	Cxcr4	0.255596	0.20974712	0.213429	0.1709233791748526	0.524	0.44018614	-0.00165218	-0.2915153753894057	0.016	0.996	0.202535	0.1406617	0.0778404	-0.0971704425209438	0.00609876	0.0044621197	0.717487	0.69434154	1	1.0	0.512397	0.573455342741592	No significance	No significance
Tgfb1_Itgb1_HSC_CD8_T_Cell	HSC	HSC	CD8_T_Cell	CD8_T_Cell	Tgfb1	0.814648	0.143093	Tgfb1	Tgfb1	Tgfb1	0.792405	0.67062515	0.687117	0.5745614035087719	Itgb1	0.109024	-0.238727	Itgb1	Itgb1	Itgb1	1.41478	1.2210943	0.758993	0.6463654223968566	1.10359	0.9458597	1.24449	0.8711661588045143	0	0.0	1.12108	0.81889653	0.952491	0.6911536830244205	0.0322508	0.020250214	0.856632	0.84570384	0.0076334	0.024397900191353	0.155196	0.2963527537315009	No significance	No significance
Tgfb1_Itgb3_HSC_CD8_T_Cell	HSC	HSC	CD8_T_Cell	CD8_T_Cell	Tgfb1	0.814648	0.143093	Tgfb1	Tgfb1	Tgfb1	0.792405	0.67062515	0.687117	0.5745614035087719	Itgb3	0.957594	0.484699	Itgb3	Itgb3	Itgb3	0.16472	0.20232081	0.139089	0.1414538310412573	0.478562	0.43647298	0.239043	0.1940674138709253	0	0.0	0.130525	0.13568142	0.261032	0.2248755451842161	0.0225434	0.023434833	0.670921	0.6905029	0.253089	0.1715230419724683	0.587026	0.6092863089618434	No significance	No significance
Tgfb1_Lpp_HSC_CD8_T_Cell	HSC	HSC	CD8_T_Cell	CD8_T_Cell	Tgfb1	0.814648	0.143093	Tgfb1	Tgfb1	Tgfb1	0.792405	0.67062515	0.687117	0.5745614035087719	Lpp	0.0092511	-0.510937	Lpp	Lpp	Lpp	0.943587	0.7269051	0.604317	0.5108055009823183	0.867996	0.69876516	0.0591303	0.010683285689201	0.003	0.021	0.747703	0.48748085	0.132645	0.0810226680353512	0.0116574	0.010856836	0.829922	0.8087552	0.595427	0.5095537701270109	0.366176	0.7652079456702761	No significance	No significance
Tgfb1_Tgfbr1_Tgfbr2_HSC_CD8_T_Cell	HSC	HSC	CD8_T_Cell	CD8_T_Cell	Tgfb1	0.814648	0.143093	Tgfb1	Tgfb1	Tgfb1	0.792405	0.67062515	0.687117	0.5745614035087719	Tgfbr1	3.32458e-05	-0.562202	Tgfbr1	Tgfbr1_Tgfbr2	Tgfbr1_Tgfbr2	0.534185	0.3648531	0.395683	0.2789783889980353	0.663295	0.5177391	0.127042	-0.0919671523078951	0	0.354	0.423291	0.24467967	0.167411	0.0121134279618882	0.009287	0.0061854585	0.785936	0.74975234	0.471815	0.9606728772457818	0.826025	0.6276589903646903	No significance	No significance
Tgm2_Itga4_HSC_CD8_T_Cell	HSC	Not detected	CD8_T_Cell	Not detected	Tgm2	0.102816	1.30139	Not detected	Tgm2	Not detected	0.172529	Not detected	0.159509	Not detected	Itga4	0.69832	-0.211588	Not detected	Itga4	Not detected	2.07877	Not detected	0.827338	Not detected	1.12565	Not detected	0.921254	Not detected	0	Not detected	0.358647	Not detected	0.837698	Not detected	0.017429	Not detected	0.771666	Not detected	0.055953	Not detected	0.573903	Not detected	No significance	Not detected
Tgm2_Itgb1_HSC_CD8_T_Cell	HSC	Not detected	CD8_T_Cell	Not detected	Tgm2	0.102816	1.30139	Not detected	Tgm2	Not detected	0.172529	Not detected	0.159509	Not detected	Itgb1	0.109024	-0.238727	Not detected	Itgb1	Not detected	1.41478	Not detected	0.758993	Not detected	0.793655	Not detected	1.32898	Not detected	0	Not detected	0.244091	Not detected	1.25437	Not detected	0.0353677	Not detected	0.736012	Not detected	0.0076334	Not detected	0.67965	Not detected	No significance	Not detected
Tgm2_Itgb3_HSC_CD8_T_Cell	HSC	Not detected	CD8_T_Cell	Not detected	Tgm2	0.102816	1.30139	Not detected	Tgm2	Not detected	0.172529	Not detected	0.159509	Not detected	Itgb3	0.957594	0.484699	Not detected	Itgb3	Not detected	0.16472	Not detected	0.139089	Not detected	0.168624	Not detected	0.323532	Not detected	0	Not detected	0.028419	Not detected	0.562906	Not detected	0.0247221	Not detected	0.487528	Not detected	0.059091	Not detected	0.672467	Not detected	No significance	Not detected
Tgm2_Tbxa2r_HSC_CD8_T_Cell	HSC	Not detected	CD8_T_Cell	Not detected	Tgm2	0.102816	1.30139	Not detected	Tgm2	Not detected	0.172529	Not detected	0.159509	Not detected	Tbxa2r	0.806145	0.115877	Not detected	Tbxa2r	Not detected	0.102115	Not detected	0.104317	Not detected	0.137322	Not detected	0.221075	Not detected	0	Not detected	0.0176178	Not detected	0.479345	Not detected	0.0165106	Not detected	0.428255	Not detected	0.134562	Not detected	0.289479	Not detected	No significance	Not detected
Timp2_Cd44_HSC_CD8_T_Cell	HSC	Not detected	CD8_T_Cell	Not detected	Timp2	0.159571	-0.770588	Not detected	Timp2	Not detected	0.19611	Not detected	0.184049	Not detected	Cd44	0.658629	0.012661	Not detected	Cd44	Not detected	0.993208	Not detected	0.652278	Not detected	0.594659	Not detected	0.431599	Not detected	0	Not detected	0.194778	Not detected	0.530334	Not detected	0.00923696	Not detected	0.713512	Not detected	0.439238	Not detected	0.480295	Not detected	No significance	Not detected
Timp2_Itgb1_HSC_CD8_T_Cell	HSC	Not detected	CD8_T_Cell	Not detected	Timp2	0.159571	-0.770588	Not detected	Timp2	Not detected	0.19611	Not detected	0.184049	Not detected	Itgb1	0.109024	-0.238727	Not detected	Itgb1	Not detected	1.41478	Not detected	0.758993	Not detected	0.805446	Not detected	1.23489	Not detected	0	Not detected	0.277453	Not detected	0.978681	Not detected	0.0285556	Not detected	0.748269	Not detected	0.0076334	Not detected	0.823271	Not detected	No significance	Not detected
Tln1_Itgb3_HSC_CD8_T_Cell	HSC	HSC	CD8_T_Cell	CD8_T_Cell	Tln1	0.71856	-0.131153	Tln1	Tln1	Tln1	0.920278	0.92761755	0.736196	0.7324561403508771	Itgb3	0.957594	0.484699	Itgb3	Itgb3	Itgb3	0.16472	0.20232081	0.139089	0.1414538310412573	0.542499	0.5649692	0.185063	0.1561900206234674	0	0.0	0.151588	0.18767634	0.215013	0.2131771795751409	0.0158596	0.018705059	0.68722	0.7240571	0.348256	0.1873054534156206	0.454525	0.4031395777186478	No significance	No significance
Tnf_Fas_HSC_CD8_T_Cell	HSC	Not detected	CD8_T_Cell	Not detected	Tnf	0.0193913	1.09863	Not detected	Tnf	Not detected	0.12193	Not detected	0.153374	Not detected	Fas	0.633109	-0.143142	Not detected	Fas	Not detected	0.160515	Not detected	0.151079	Not detected	0.141222	Not detected	0.0864761	Not detected	0.001	Not detected	0.0195716	Not detected	0.165985	Not detected	0.0108249	Not detected	0.441177	Not detected	0.47529	Not detected	0.360827	Not detected	No significance	Not detected
Tnf_Icos_HSC_CD8_T_Cell	HSC	Not detected	CD8_T_Cell	Not detected	Tnf	0.0193913	1.09863	Not detected	Tnf	Not detected	0.12193	Not detected	0.153374	Not detected	Icos	0.514468	-0.0186889	Not detected	Icos	Not detected	0.526256	Not detected	0.36211	Not detected	0.324093	Not detected	0.608183	Not detected	0	Not detected	0.0641666	Not detected	0.590917	Not detected	0.0605431	Not detected	0.58839	Not detected	0.034042	Not detected	1	Not detected	No significance	Not detected
Tnf_Notch1_HSC_CD8_T_Cell	HSC	Not detected	CD8_T_Cell	Not detected	Tnf	0.0193913	1.09863	Not detected	Tnf	Not detected	0.12193	Not detected	0.153374	Not detected	Notch1	0.544296	-0.0363276	Not detected	Notch1	Not detected	0.298162	Not detected	0.256595	Not detected	0.210046	Not detected	0.183751	Not detected	0	Not detected	0.036355	Not detected	0.244157	Not detected	0.0151206	Not detected	0.518301	Not detected	0.286143	Not detected	0.929155	Not detected	No significance	Not detected
Tnf_Tnfrsf1a_HSC_CD8_T_Cell	HSC	Not detected	CD8_T_Cell	Not detected	Tnf	0.0193913	1.09863	Not detected	Tnf	Not detected	0.12193	Not detected	0.153374	Not detected	Tnfrsf1a	0.324846	-0.195603	Not detected	Tnfrsf1a	Not detected	0.131852	Not detected	0.116307	Not detected	0.126891	Not detected	0.131539	Not detected	0	Not detected	0.0160768	Not detected	0.232529	Not detected	0.00884718	Not detected	0.417088	Not detected	0.506218	Not detected	0.236551	Not detected	No significance	Not detected
Tnf_Tnfrsf1b_HSC_CD8_T_Cell	HSC	Not detected	CD8_T_Cell	Not detected	Tnf	0.0193913	1.09863	Not detected	Tnf	Not detected	0.12193	Not detected	0.153374	Not detected	Tnfrsf1b	0.790437	0.0265382	Not detected	Tnfrsf1b	Not detected	0.330452	Not detected	0.260192	Not detected	0.226191	Not detected	0.324165	Not detected	0	Not detected	0.0402921	Not detected	0.353512	Not detected	0.0151675	Not detected	0.531123	Not detected	0.142915	Not detected	1	Not detected	No significance	Not detected
Tnf_Tradd_HSC_CD8_T_Cell	HSC	Not detected	CD8_T_Cell	Not detected	Tnf	0.0193913	1.09863	Not detected	Tnf	Not detected	0.12193	Not detected	0.153374	Not detected	Tradd	0.98085	-0.258002	Not detected	Tradd	Not detected	0.183173	Not detected	0.178657	Not detected	0.152552	Not detected	0.108612	Not detected	0	Not detected	0.0223343	Not detected	0.181312	Not detected	0.0216883	Not detected	0.457511	Not detected	0.430041	Not detected	0.460329	Not detected	No significance	Not detected
Tnf_Traf2_HSC_CD8_T_Cell	HSC	Not detected	CD8_T_Cell	Not detected	Tnf	0.0193913	1.09863	Not detected	Tnf	Not detected	0.12193	Not detected	0.153374	Not detected	Traf2	0.523975	0.211346	Not detected	Traf2	Not detected	0.179227	Not detected	0.169065	Not detected	0.150579	Not detected	0.0859327	Not detected	0	Not detected	0.0218532	Not detected	0.147509	Not detected	0.0170346	Not detected	0.45481	Not detected	0.538631	Not detected	0.440466	Not detected	No significance	Not detected
Txlna_Stx4a_HSC_CD8_T_Cell	HSC	HSC	CD8_T_Cell	CD8_T_Cell	Txlna	0.378158	-0.0138111	Txlna	Txlna	Txlna	0.234638	0.24037409	0.325153	0.2763157894736842	Stx4a	0.0539912	0.503315	Stx4a	Stx4a	Stx4a	0.226708	0.30243394	0.202638	0.2554027504911591	0.230673	0.27140403	0.0558577	0.1491513326658909	0	0.0	0.0531943	0.07269728	0.130864	0.1885935268228736	0.0125818	0.014604666	0.565508	0.62021685	0.603723	0.2250083887636137	1	1.0	No significance	No significance
Vcam1_Itga4_Itgb1_HSC_CD8_T_Cell	HSC	Not detected	CD8_T_Cell	Not detected	Vcam1	0.15898	0.215358	Not detected	Vcam1	Not detected	1.15355	Not detected	0.368098	Not detected	Itgb1	0.109024	-0.238727	Not detected	Itga4_Itgb1	Not detected	1.41478	Not detected	0.758993	Not detected	1.28417	Not detected	2.95809	Not detected	0	Not detected	1.63203	Not detected	2.39121	Not detected	0.156896	Not detected	0.878186	Not detected	0.000983639	Not detected	0.0932376	Not detected	Less significant	Not detected
Vcam1_Itga4_Itgb7_HSC_CD8_T_Cell	HSC	Not detected	CD8_T_Cell	Not detected	Vcam1	0.15898	0.215358	Not detected	Vcam1	Not detected	1.15355	Not detected	0.368098	Not detected	Itgb7	5.1317e-07	0.956335	Not detected	Itga4_Itgb7	Not detected	0.820963	Not detected	0.546763	Not detected	0.987258	Not detected	2.08464	Not detected	0	Not detected	0.947024	Not detected	1.7713	Not detected	0.0863373	Not detected	0.845957	Not detected	0.00425397	Not detected	0.236329	Not detected	No significance	Not detected
Vegfb_Nrp1_HSC_CD8_T_Cell	HSC	HSC	CD8_T_Cell	CD8_T_Cell	Vegfb	0.782137	0.0713616	Vegfb	Vegfb	Vegfb	0.119495	0.10832839	0.177914	0.1403508771929824	Nrp1	0.542296	-0.0834694	Nrp1	Nrp1	Nrp1	0.409938	0.43945396	0.230216	0.24950884086444	0.264717	0.27389118	0.743227	0.7160640220716666	0	0.0	0.0489856	0.04760534	0.659967	0.7909875534744257	0.0523552	0.09058366	0.555356	0.56924933	0.0230587	0.0113832008956014	1	1.0	No significance	No significance
Vim_Cd44_HSC_CD8_T_Cell	HSC	HSC	CD8_T_Cell	CD8_T_Cell	Vim	0.868348	-0.0178215	Vim	Vim	Vim	0.612242	0.7613246	0.423313	0.4692982456140351	Cd44	0.658629	0.012661	Cd44	Cd44	Cd44	0.993208	0.9478962	0.652278	0.6011787819253438	0.802725	0.8546104	0.286319	-0.1796941938385918	0	0.085	0.608084	0.7216567	0.330993	0.0527681886890391	0.00487269	0.005722743	0.814834	0.8372751	0.96831	1.0	0.468837	0.4059816838979747	No significance	No significance
Ybx1_Notch1_HSC_CD8_T_Cell	HSC	HSC	CD8_T_Cell	CD8_T_Cell	Ybx1	0.12775	0.229623	Ybx1	Ybx1	Ybx1	1.66071	1.6279677	0.907975	0.8464912280701754	Notch1	0.544296	-0.0363276	Notch1	Notch1	Notch1	0.298162	0.28216034	0.256595	0.2377210216110019	0.979434	0.95506406	0.592395	0.5609017481679188	0	0.0	0.49516	0.45934793	0.553142	0.5228577332816592	0.0119656	0.016212285	0.798832	0.80411595	0.213088	0.0599497864507266	0.340731	0.4516867486557365	No significance	No significance

## Sheet: Dendritic
interaction_id	source_control	source_KO	target_control	target_KO	ligand_control	ligand_p_val	ligand_avg_log2FC	ligand_KO	ligand_complex_control	ligand_complex_KO	ligand_means_control	ligand_means_KO	ligand_props_control	ligand_props_KO	receptor_control	receptor_p_val	receptor_avg_log2FC	receptor_KO	receptor_complex_control	receptor_complex_KO	receptor_means_control	receptor_means_KO	receptor_props_control	receptor_props_KO	lr_means_control	lr_means_KO	lr_logfc_control	lr_logfc_KO	cellphone_pvals_control	cellphone_pvals_KO	expr_prod_control	expr_prod_KO	scaled_weight_control	scaled_weight_KO	spec_weight_control	spec_weight_KO	lrscore_control	lrscore_KO	specificity_rank_control	specificity_rank_KO	magnitude_rank_control	magnitude_rank_KO	Significance_in_control	Significance_in_KO
Actr2_Ldlr_HSC_Dendritic	HSC	Not detected	Dendritic	Not detected	Actr2	0.882052	0.0164743	Not detected	Actr2	Not detected	1.20922	Not detected	0.840491	Not detected	Ldlr	0.00828977	-0.482947	Not detected	Ldlr	Not detected	0.2053	Not detected	0.190476	Not detected	0.707258	Not detected	0.15309	Not detected	0	Not detected	0.248252	Not detected	0.333347	Not detected	0.0169462	Not detected	0.737651	Not detected	0.226794	Not detected	0.701476	Not detected	No significance	Not detected
Ada_Dpp4_HSC_Dendritic	HSC	Not detected	Dendritic	Not detected	Ada	0.669569	-2.35863	Not detected	Ada	Not detected	0.273431	Not detected	0.251534	Not detected	Dpp4	0.00061865	-0.877865	Not detected	Dpp4	Not detected	1.72952	Not detected	0.873016	Not detected	1.00147	Not detected	1.07787	Not detected	0	Not detected	0.472903	Not detected	1.38011	Not detected	0.0726927	Not detected	0.795112	Not detected	0.0076334	Not detected	0.371541	Not detected	No significance	Not detected
Adam10_Cadm1_HSC_Dendritic	HSC	HSC	Dendritic	Dendritic	Adam10	0.161497	-0.242077	Adam10	Adam10	Adam10	0.754157	0.76064885	0.711656	0.631578947368421	Cadm1	0.00942819	0.872909	Cadm1	Cadm1	Cadm1	0.641943	1.1028613	0.31746	0.5263157894736842	0.69805	0.93175507	1.00018	1.5404571970267282	0	0.0	0.484126	0.83889014	1.46058	2.433203846230755	0.048015	0.100889385	0.797016	0.8472711	0.0076334	0.0003674492476132	0.725899	0.3131997410112928	No significance	No significance
Adam10_Cd44_HSC_Dendritic	HSC	HSC	Dendritic	Dendritic	Adam10	0.161497	-0.242077	Adam10	Adam10	Adam10	0.754157	0.76064885	0.711656	0.631578947368421	Cd44	0.644798	0.0700518	Cd44	Cd44	Cd44	0.773382	0.73830545	0.587302	0.5	0.763769	0.74947715	0.128403	-0.1093693238150926	0	0.354	0.583251	0.5615912	0.261931	0.0613629732515103	0.00655673	0.006406864	0.811668	0.8194616	0.981724	0.9606728772457818	0.560384	0.6229869769932666	No significance	No significance
Adam10_Il6ra_HSC_Dendritic	HSC	HSC	Dendritic	Dendritic	Adam10	0.161497	-0.242077	Adam10	Adam10	Adam10	0.754157	0.76064885	0.711656	0.631578947368421	Il6ra	0.118174	-0.28969	Il6ra	Il6ra	Il6ra	0.465884	0.34540296	0.412698	0.2807017543859649	0.61002	0.5530259	-0.0135825	0.0073708672984559	0.026	0.042	0.35135	0.26273036	0.135705	0.1041506580803471	0.00772499	0.0066716527	0.76985	0.7563701	0.750793	0.756451627509792	1	0.6994597425317545	No significance	No significance
Adam10_Met_HSC_Dendritic	HSC	Not detected	Dendritic	Not detected	Adam10	0.161497	-0.242077	Not detected	Adam10	Not detected	0.754157	Not detected	0.711656	Not detected	Met	0.138201	-0.252479	Not detected	Met	Not detected	0.125031	Not detected	0.15873	Not detected	0.439594	Not detected	0.142823	Not detected	0	Not detected	0.0942932	Not detected	1.22281	Not detected	0.0476026	Not detected	0.634084	Not detected	0.123187	Not detected	0.934257	Not detected	No significance	Not detected
Adam10_Notch1_HSC_Dendritic	HSC	HSC	Dendritic	Dendritic	Adam10	0.161497	-0.242077	Adam10	Adam10	Adam10	0.754157	0.76064885	0.711656	0.631578947368421	Notch1	0.587403	1.20369	Notch1	Notch1	Notch1	0.0831108	0.15415613	0.111111	0.131578947368421	0.418634	0.4574025	-0.151056	0.1416502590380536	0.457	0.002	0.0626785	0.11725868	-0.0322701	0.1526739169566805	0.00252167	0.007836623	0.585546	0.67469734	1	0.5269676862134768	1	0.7652832468855031	No significance	No significance
Adam10_Notch2_HSC_Dendritic	HSC	HSC	Dendritic	Dendritic	Adam10	0.161497	-0.242077	Adam10	Adam10	Adam10	0.754157	0.76064885	0.711656	0.631578947368421	Notch2	0.0183944	-0.450788	Notch2	Notch2	Notch2	0.870787	0.61647785	0.68254	0.4824561403508772	0.812472	0.68856335	-0.0546524	-0.219550651162493	0.052	0.869	0.65671	0.46892315	0.129667	-0.0243530009491748	0.00919015	0.007471813	0.820567	0.8057357	0.945456	1.0	0.452854	0.7978769073235732	No significance	No significance
Adam10_Tspan14_HSC_Dendritic	HSC	HSC	Dendritic	Dendritic	Adam10	0.161497	-0.242077	Adam10	Adam10	Adam10	0.754157	0.76064885	0.711656	0.631578947368421	Tspan14	0.440736	-0.208405	Tspan14	Tspan14	Tspan14	0.227367	0.17471634	0.222222	0.1842105263157894	0.490762	0.4676826	-0.178796	-0.0671031921631147	0.668	0.352	0.17147	0.13289778	-0.0512616	0.0018624580412627	0.00457485	0.004055939	0.70031	0.6882835	1	1.0	0.416697	0.6308759686569162	No significance	No significance
Adam10_Tspan5_HSC_Dendritic	HSC	HSC	Dendritic	Dendritic	Adam10	0.161497	-0.242077	Adam10	Adam10	Adam10	0.754157	0.76064885	0.711656	0.631578947368421	Tspan5	0.095038	-0.796489	Tspan5	Tspan5	Tspan5	0.218812	0.120193	0.206349	0.1140350877192982	0.486484	0.44042093	-0.273382	-0.1238016484597459	0.832	0.489	0.165018	0.09142467	-0.0746319	-0.0173126506527074	0.00421291	0.0036564118	0.696271	0.6468164	1	1.0	0.427048	1.0	No significance	No significance
Adam17_Il6ra_HSC_Dendritic	HSC	HSC	Dendritic	Dendritic	Adam17	0.0046305	-0.669243	Adam17	Adam17	Adam17	0.447608	0.38321197	0.478528	0.3903508771929824	Il6ra	0.118174	-0.28969	Il6ra	Il6ra	Il6ra	0.465884	0.34540296	0.412698	0.2807017543859649	0.456746	0.36430746	-0.0962958	-0.1744946485697194	0.162	0.736	0.208534	0.13236254	0.0634058	-0.03063124715789	0.00628686	0.0053280373	0.720436	0.6878504	1	1.0	0.539849	0.9205317479579658	No significance	No significance
Adam17_Itgb1_HSC_Dendritic	HSC	HSC	Dendritic	Dendritic	Adam17	0.0046305	-0.669243	Adam17	Adam17	Adam17	0.447608	0.38321197	0.478528	0.3903508771929824	Itgb1	0.363803	-0.231377	Itgb1	Itgb1	Itgb1	0.962869	0.8258264	0.698413	0.5614035087719298	0.705239	0.6045192	0.330054	0.3007631633374832	0	0.0	0.430988	0.31646657	0.4503	0.3538627418415409	0.0144181	0.012276594	0.787448	0.7731046	0.115495	0.1567949372514852	0.706105	0.8958821638628084	No significance	No significance
Adam17_Met_HSC_Dendritic	HSC	Not detected	Dendritic	Not detected	Adam17	0.0046305	-0.669243	Not detected	Adam17	Not detected	0.447608	Not detected	0.478528	Not detected	Met	0.138201	-0.252479	Not detected	Met	Not detected	0.125031	Not detected	0.15873	Not detected	0.28632	Not detected	0.0601093	Not detected	0.015	Not detected	0.0559651	Not detected	1.15051	Not detected	0.0387406	Not detected	0.571736	Not detected	0.381118	Not detected	1	Not detected	No significance	Not detected
Adam17_Notch1_HSC_Dendritic	HSC	HSC	Dendritic	Dendritic	Adam17	0.0046305	-0.669243	Adam17	Adam17	Adam17	0.447608	0.38321197	0.478528	0.3903508771929824	Notch1	0.587403	1.20369	Notch1	Notch1	Notch1	0.0831108	0.15415613	0.111111	0.131578947368421	0.26536	0.26868406	-0.23377	-0.0402152568301217	0.914	0.39	0.0372011	0.059074476	-0.104569	0.0178920117184434	0.00205222	0.006258392	0.521173	0.5954919	1	1.0	0.953555	1.0	No significance	No significance
Adam17_Rhbdf2_HSC_Dendritic	HSC	HSC	Dendritic	Dendritic	Adam17	0.0046305	-0.669243	Adam17	Adam17	Adam17	0.447608	0.38321197	0.478528	0.3903508771929824	Rhbdf2	0.512902	-0.223618	Rhbdf2	Rhbdf2	Rhbdf2	0.152521	0.13405924	0.174603	0.131578947368421	0.300065	0.2586356	-0.0898412	-0.1263348200132187	0.433	0.741	0.0682699	0.051373105	0.0161576	-0.0449431332316554	0.00611828	0.0061792713	0.595875	0.57856226	1	1.0	1	1.0	No significance	No significance
Adam23_Itga4_HSC_Dendritic	HSC	Not detected	Dendritic	Not detected	Adam23	3.87706e-05	-1.1479	Not detected	Adam23	Not detected	0.272879	Not detected	0.141104	Not detected	Itga4	0.000184179	-0.613456	Not detected	Itga4	Not detected	1.89341	Not detected	0.936508	Not detected	1.08314	Not detected	0.816326	Not detected	0	Not detected	0.516671	Not detected	0.808764	Not detected	0.0164791	Not detected	0.802228	Not detected	0.0695079	Not detected	0.310702	Not detected	No significance	Not detected
Adam9_Itgav_HSC_Dendritic	HSC	HSC	Dendritic	Dendritic	Adam9	0.254914	0.65588	Adam9	Adam9	Adam9	0.241897	0.15033613	0.288344	0.1710526315789473	Itgav	0.18648	0.0342173	Itgav	Itgav	Itgav	0.393068	0.33172774	0.428571	0.2982456140350877	0.317482	0.24103194	0.0642617	-0.0496400512191914	0.021	0.403	0.0950819	0.049870666	0.200084	0.0148625874793472	0.0144515	0.008499246	0.63505	0.5749395	0.432708	1.0	1	1.0	No significance	No significance
Adam9_Itgb1_HSC_Dendritic	HSC	HSC	Dendritic	Dendritic	Adam9	0.254914	0.65588	Adam9	Adam9	Adam9	0.241897	0.15033613	0.288344	0.1710526315789473	Itgb1	0.363803	-0.231377	Itgb1	Itgb1	Itgb1	0.962869	0.8258264	0.698413	0.5614035087719298	0.602383	0.48808128	0.51536	0.3201306791169349	0	0.0	0.232915	0.12415155	0.606279	0.3543994589339606	0.0293991	0.013202367	0.731434	0.68093413	0.0316495	0.1245785692357861	0.634906	0.7075450219274	No significance	No significance
Ado_Adora2a_HSC_Dendritic	HSC	Not detected	Dendritic	Not detected	Ado	0.708227	-0.25633	Not detected	Ado	Not detected	0.129603	Not detected	0.153374	Not detected	Adora2a	0.000219399	-1.85959	Not detected	Adora2a	Not detected	0.452737	Not detected	0.31746	Not detected	0.29117	Not detected	0.520164	Not detected	0	Not detected	0.0586759	Not detected	0.758866	Not detected	0.037332	Not detected	0.577517	Not detected	0.0136912	Not detected	1	Not detected	No significance	Not detected
Agrp_Sdc3_HSC_Dendritic	HSC	HSC	Dendritic	Dendritic	Agrp	0.240297	-0.931224	Agrp	Agrp	Agrp	0.608624	0.27500182	0.533742	0.2675438596491228	Sdc3	0.770875	-0.171356	Sdc3	Sdc3	Sdc3	0.349511	0.3225573	0.31746	0.2894736842105263	0.479067	0.29877955	0.389116	0.2200087808655005	0	0.0	0.212721	0.08870385	0.856049	0.3170935243178473	0.0280274	0.019704992	0.722433	0.6433579	0.0353269	0.0887315486015103	0.555432	1.0	No significance	No significance
Alcam_Nrp1_HSC_Dendritic	HSC	HSC	Dendritic	Dendritic	Alcam	0.000409679	-1.29392	Alcam	Alcam	Alcam	0.465201	0.20879997	0.331288	0.1710526315789473	Nrp1	0.937306	0.0160956	Nrp1	Nrp1	Nrp1	0.127255	0.13085698	0.126984	0.131578947368421	0.296228	0.16982847	-0.254053	-0.5254445974599586	0.507	1.0	0.0591993	0.027322933	0.0544327	-0.0602480865375018	0.00429776	0.003149404	0.5786	0.500295	1	1.0	1	0.5320229085260297	No significance	No significance
Apoe_Abca1_HSC_Dendritic	HSC	Not detected	Dendritic	Not detected	Apoe	0.0272497	0.990736	Not detected	Apoe	Not detected	1.43028	Not detected	0.680982	Not detected	Abca1	0.042704	-1.03784	Not detected	Abca1	Not detected	0.123241	Not detected	0.142857	Not detected	0.776762	Not detected	0.58159	Not detected	0	Not detected	0.176269	Not detected	0.371456	Not detected	0.00993409	Not detected	0.703199	Not detected	0.369626	Not detected	0.401908	Not detected	No significance	Not detected
Apoe_Ldlr_HSC_Dendritic	HSC	Not detected	Dendritic	Not detected	Apoe	0.0272497	0.990736	Not detected	Apoe	Not detected	1.43028	Not detected	0.680982	Not detected	Ldlr	0.00828977	-0.482947	Not detected	Ldlr	Not detected	0.2053	Not detected	0.190476	Not detected	0.817792	Not detected	1.00379	Not detected	0	Not detected	0.293638	Not detected	0.814789	Not detected	0.0427779	Not detected	0.75357	Not detected	0.00996829	Not detected	0.781333	Not detected	No significance	Not detected
Apoe_Lrp5_HSC_Dendritic	HSC	HSC	Dendritic	Dendritic	Apoe	0.0272497	0.990736	Apoe	Apoe	Apoe	1.43028	0.5270304	0.680982	0.3157894736842105	Lrp5	0.358471	0.0138623	Lrp5	Lrp5	Lrp5	0.136896	0.11330141	0.174603	0.1228070175438596	0.78359	0.3201659	0.976098	0.1649137232228312	0	0.0	0.1958	0.05971329	1.04534	0.3416715264449576	0.0710206	0.02633373	0.714047	0.5967867	0.0076334	0.1145903927343493	0.484523	1.0	No significance	No significance
Apoe_Lrp6_HSC_Dendritic	HSC	HSC	Dendritic	Dendritic	Apoe	0.0272497	0.990736	Apoe	Apoe	Apoe	1.43028	0.5270304	0.680982	0.3157894736842105	Lrp6	0.266774	-0.253964	Lrp6	Lrp6	Lrp6	0.302964	0.24121995	0.31746	0.2280701754385964	0.866624	0.38412517	0.789547	0.0040387979585986	0	0.092	0.433325	0.12713026	0.521755	0.050997121182514	0.0215792	0.009487413	0.787901	0.6835042	0.050929	0.6649942860780206	0.429187	0.8050484754266023	No significance	No significance
Apoe_Lrp8_HSC_Dendritic	HSC	HSC	Dendritic	Dendritic	Apoe	0.0272497	0.990736	Apoe	Apoe	Apoe	1.43028	0.5270304	0.680982	0.3157894736842105	Lrp8	0.424004	0.739442	Lrp8	Lrp8	Lrp8	0.224845	0.32320303	0.174603	0.219298245614035	0.827565	0.42511672	1.14972	0.5175141830895829	0	0.0	0.321593	0.17033783	1.24567	1.086104133583467	0.105943	0.051579952	0.761916	0.7142689	0.0076334	0.0113832008956014	0.679586	0.6157810687403725	No significance	No significance
Apoe_Lsr_HSC_Dendritic	HSC	HSC	Dendritic	Dendritic	Apoe	0.0272497	0.990736	Apoe	Apoe	Apoe	1.43028	0.5270304	0.680982	0.3157894736842105	Lsr	0.162602	1.58154	Lsr	Lsr	Lsr	0.0857854	0.2019383	0.111111	0.1842105263157894	0.758035	0.36448437	0.914597	0.2491934267848497	0	0.0	0.122697	0.106427625	0.84383	0.4487355691536799	0.0674528	0.030232087	0.664058	0.66397285	0.00846168	0.0620845166718127	0.648266	0.9191506637145986	No significance	No significance
Apoe_Scarb1_HSC_Dendritic	HSC	HSC	Dendritic	Dendritic	Apoe	0.0272497	0.990736	Apoe	Apoe	Apoe	1.43028	0.5270304	0.680982	0.3157894736842105	Scarb1	0.371425	-0.342777	Scarb1	Scarb1	Scarb1	0.241964	0.19129722	0.253968	0.1929824561403508	0.836124	0.35916382	1.0446	0.1589052092267432	0	0.0	0.346077	0.10081945	0.925834	0.2665662099144434	0.035497	0.01721508	0.768508	0.6579073	0.0076334	0.1287384537706709	0.606192	0.9498562447325868	No significance	No significance
Apoe_Sorl1_HSC_Dendritic	HSC	HSC	Dendritic	Dendritic	Apoe	0.0272497	0.990736	Apoe	Apoe	Apoe	1.43028	0.5270304	0.680982	0.3157894736842105	Sorl1	0.340779	0.0471314	Sorl1	Sorl1	Sorl1	0.65548	0.5858667	0.555556	0.4298245614035088	1.04288	0.5564486	0.260165	-0.5331210784179524	0.005	1.0	0.937523	0.30876955	0.246568	-0.2196996131618311	0.0104716	0.0051958715	0.845299	0.77093786	0.318016	1.0	0.191872	0.8667997777834067	No significance	No significance
App_Aplp2_HSC_Dendritic	HSC	HSC	Dendritic	Dendritic	App	4.90482e-05	-0.847809	App	App	App	0.358671	0.2198176	0.251534	0.1666666666666666	Aplp2	0.00694887	-0.500307	Aplp2	Aplp2	Aplp2	0.392074	0.22077811	0.380952	0.1842105263157894	0.375373	0.22029784	0.437888	-0.0919366793318037	0	0.668	0.140626	0.048530914	0.528135	-0.019561778762119	0.00935218	0.0035679627	0.679097	0.57160854	0.435765	1.0	0.838951	1.0	No significance	No significance
App_Cd74_HSC_Dendritic	HSC	HSC	Dendritic	Dendritic	App	4.90482e-05	-0.847809	App	App	App	0.358671	0.2198176	0.251534	0.1666666666666666	Cd74	0.155588	-0.133928	Cd74	Cd74	Cd74	4.3265	4.232131	0.984127	0.9824561403508772	2.34259	2.2259743	0.753905	0.4387136864872796	0	0.0	1.55179	0.93029684	0.697047	0.3716339262656146	0.0102381	0.0076754256	0.875464	0.8538434	0.228521	0.5030701685450771	0.0261659	0.1116090784700609	Moderately significant	No significance
App_Lrp10_HSC_Dendritic	HSC	HSC	Dendritic	Dendritic	App	4.90482e-05	-0.847809	App	App	App	0.358671	0.2198176	0.251534	0.1666666666666666	Lrp10	0.921197	0.260954	Lrp10	Lrp10	Lrp10	0.378697	0.41005734	0.428571	0.3771929824561403	0.368684	0.31493747	0.21243	-0.1688035102856697	0.006	0.773	0.135828	0.09013782	0.303094	-0.0388801022161516	0.00489251	0.0036178983	0.675303	0.64519554	1	1.0	0.874144	1.0	No significance	No significance
App_Lrp6_HSC_Dendritic	HSC	HSC	Dendritic	Dendritic	App	4.90482e-05	-0.847809	App	App	App	0.358671	0.2198176	0.251534	0.1666666666666666	Lrp6	0.266774	-0.253964	Lrp6	Lrp6	Lrp6	0.302964	0.24121995	0.31746	0.2280701754385964	0.330818	0.23051877	0.240348	-0.1576279023348538	0	0.796	0.108665	0.05302439	0.322025	-0.0410987234161617	0.00676301	0.0040163444	0.650379	0.5824144	0.922501	1.0	1	1.0	No significance	No significance
App_Ncstn_HSC_Dendritic	HSC	HSC	Dendritic	Dendritic	App	4.90482e-05	-0.847809	App	App	App	0.358671	0.2198176	0.251534	0.1666666666666666	Ncstn	0.1057	-0.633347	Ncstn	Ncstn	Ncstn	0.246064	0.1552355	0.285714	0.1842105263157894	0.302368	0.18752655	0.284986	-0.2106326212055069	0	0.923	0.0882562	0.034123495	0.369244	-0.0762879470917299	0.00588224	0.0030799396	0.626375	0.528048	0.831784	1.0	1	0.7413740865219091	No significance	No significance
App_Notch2_HSC_Dendritic	HSC	HSC	Dendritic	Dendritic	App	4.90482e-05	-0.847809	App	App	App	0.358671	0.2198176	0.251534	0.1666666666666666	Notch2	0.0183944	-0.450788	Notch2	Notch2	Notch2	0.870787	0.61647785	0.68254	0.4824561403508772	0.614729	0.4181477	0.243522	-0.4873827425566343	0	1.0	0.312326	0.13551268	0.392737	-0.1985786604678666	0.00649571	0.0029199214	0.759255	0.6903699	0.766444	1.0	0.954747	0.6453065240305511	No significance	No significance
App_Rpsa_HSC_Dendritic	HSC	HSC	Dendritic	Dendritic	App	4.90482e-05	-0.847809	App	App	App	0.358671	0.2198176	0.251534	0.1666666666666666	Rpsa	0.475308	-0.123232	Rpsa	Rpsa	Rpsa	3.10112	2.9970896	0.984127	0.9649122807017544	1.7299	1.6084536	0.148434	-0.156571259498212	0.242	0.215	1.11228	0.658813	0.200461	0.028976935120138	0.006255	0.003961496	0.856148	0.8309727	1	1.0	0.0622986	0.2263162494533641	Less significant	No significance
Arf1_Insr_HSC_Dendritic	HSC	HSC	Dendritic	Dendritic	Arf1	0.704258	0.0460496	Arf1	Arf1	Arf1	0.866739	0.6263123	0.748466	0.5570175438596491	Insr	0.0318571	-0.519517	Insr	Insr	Insr	0.408682	0.23347507	0.31746	0.175438596491228	0.637711	0.4298937	0.255737	0.0149402769023504	0	0.472	0.354221	0.14622831	0.264234	-0.0075428178626036	0.00915055	0.0053501013	0.77057	0.6984444	0.463617	1.0	0.908415	0.5986786911144989	No significance	No significance
Arf1_Pld2_HSC_Dendritic	HSC	HSC	Dendritic	Dendritic	Arf1	0.704258	0.0460496	Arf1	Arf1	Arf1	0.866739	0.6263123	0.748466	0.5570175438596491	Pld2	0.825058	0.348174	Pld2	Pld2	Pld2	0.16562	0.16877343	0.174603	0.1578947368421052	0.51618	0.39754286	0.366112	0.2014339825904721	0	0.0	0.14355	0.105704874	0.904172	0.489290379447806	0.0427012	0.03105461	0.681335	0.66321224	0.042393	0.0884731763521421	0.501822	0.8783557931500856	No significance	No significance
Arf6_Smap1_HSC_Dendritic	HSC	HSC	Dendritic	Dendritic	Arf6	0.620058	0.93593	Arf6	Arf6	Arf6	0.348835	0.31580812	0.423313	0.3596491228070175	Smap1	0.0578368	-0.10484	Smap1	Smap1	Smap1	0.460144	0.34859198	0.47619	0.3070175438596491	0.404489	0.33220005	-0.0782865	-0.0885917384913094	0.304	0.74	0.160514	0.11008818	0.045682	-0.0319147874338228	0.0092281	0.0060898685	0.693336	0.6677348	1	1.0	0.701651	1.0	No significance	No significance
Arpc5_Ldlr_HSC_Dendritic	HSC	Not detected	Dendritic	Not detected	Arpc5	0.079629	0.390292	Not detected	Arpc5	Not detected	1.0931	Not detected	0.834356	Not detected	Ldlr	0.00828977	-0.482947	Not detected	Ldlr	Not detected	0.2053	Not detected	0.190476	Not detected	0.649198	Not detected	0.248939	Not detected	0	Not detected	0.224413	Not detected	0.428129	Not detected	0.017782	Not detected	0.727766	Not detected	0.109372	Not detected	0.604609	Not detected	No significance	Not detected
B2m_Hfe_HSC_Dendritic	HSC	HSC	Dendritic	Dendritic	B2m	0.456572	0.108027	B2m	B2m	B2m	2.68916	2.5756743	0.993865	0.9780701754385964	Hfe	0.0551822	0.93293	Hfe	Hfe	Hfe	0.335268	0.5812297	0.269841	0.3859649122807017	1.51221	1.578452	0.508801	0.3970319225977364	0	0.0	0.90159	1.4970584	1.57255	0.4905011373425798	0.0350928	0.025129551	0.842726	0.881106	0.0131216	0.0242161343297371	0.0997845	0.0340408012793103	Less significant	Moderately significant
B2m_Klrd1_HSC_Dendritic	HSC	HSC	Dendritic	Dendritic	B2m	0.456572	0.108027	B2m	B2m	B2m	2.68916	2.5756743	0.993865	0.9780701754385964	Klrd1	0.0708953	-0.658675	Klrd1	Klrd1	Klrd1	0.322603	0.1968625	0.285714	0.1666666666666666	1.50588	1.3862684	-0.0524042	-0.0669281062346926	0.204	0.992	0.867531	0.5070537	0.0703705	-0.0428090559211105	0.0082064	0.008636831	0.840157	0.8117811	0.93356	1.0	0.108952	0.3872724383789021	No significance	No significance
B2m_Tfrc_HSC_Dendritic	HSC	HSC	Dendritic	Dendritic	B2m	0.456572	0.108027	B2m	B2m	B2m	2.68916	2.5756743	0.993865	0.9780701754385964	Tfrc	0.359337	0.643591	Tfrc	Tfrc	Tfrc	0.200683	0.30306837	0.190476	0.2368421052631578	1.44492	1.4393713	0.177022	0.0075365396065806	0.012	0.919	0.539668	0.78060544	0.170744	0.0073183436190793	0.0116972	0.011863227	0.80566	0.8425535	0.461179	1.0	0.285927	0.1589718002709973	No significance	No significance
Btla_Cd79a_HSC_Dendritic	HSC	HSC	Dendritic	Dendritic	Btla	0.0431107	-0.556705	Btla	Btla	Btla	1.22889	0.58996457	0.699387	0.3903508771929824	Cd79a	0.00690717	-1.1228	Cd79a	Cd79a	Cd79a	0.718372	0.33230105	0.365079	0.1929824561403508	0.973631	0.46113282	-1.31783	-1.7334878468685435	1	1.0	0.882801	0.19604585	-0.540032	-0.7555330365803341	0.00437443	0.0018302819	0.841325	0.7283942	1	1.0	0.24735	0.4919771954391264	No significance	No significance
C1qb_C1qbp_HSC_Dendritic	HSC	Not detected	Dendritic	Not detected	C1qb	0.26703	-0.306275	Not detected	C1qb	Not detected	0.774603	Not detected	0.337423	Not detected	C1qbp	0.373128	-0.390685	Not detected	C1qbp	Not detected	0.443845	Not detected	0.428571	Not detected	0.609224	Not detected	1.30658	Not detected	0	Not detected	0.343804	Not detected	1.74364	Not detected	0.119318	Not detected	0.767921	Not detected	0.00469053	Not detected	1	Not detected	No significance	Not detected
Calr_Itgav_HSC_Dendritic	HSC	HSC	Dendritic	Dendritic	Calr	0.264483	0.271163	Calr	Calr	Calr	1.04789	0.94450295	0.711656	0.6754385964912281	Itgav	0.18648	0.0342173	Itgav	Itgav	Itgav	0.393068	0.33172774	0.428571	0.2982456140350877	0.720477	0.63811535	0.256026	0.1674203344128965	0	0.002	0.41189	0.31331784	0.259782	0.1692970858315022	0.00967909	0.009041626	0.783631	0.7722264	0.39716	0.3632849225454421	0.664689	0.8830517157271223	No significance	No significance
Ccl25_Ccr9_HSC_Dendritic	HSC	HSC	Dendritic	Dendritic	Ccl25	0.873518	0.209963	Ccl25	Ccl25	Ccl25	0.257104	0.14907777	0.306748	0.1710526315789473	Ccr9	0.0818077	1.44497	Ccr9	Ccr9	Ccr9	0.290566	0.5466325	0.269841	0.3684210526315789	0.273835	0.34785515	0.257833	0.7186248142720337	0	0.0	0.0747055	0.08149076	0.405601	1.3520913673690858	0.039041	0.09386122	0.606673	0.63356966	0.102579	0.0113832008956014	1	1.0	No significance	No significance
Cd14_Itga4_HSC_Dendritic	HSC	Not detected	Dendritic	Not detected	Cd14	DE data missing	-0.85561	Not detected	Cd14	Not detected	0.189943	Not detected	0.159509	Not detected	Itga4	0.000184179	-0.613456	Not detected	Itga4	Not detected	1.89341	Not detected	0.936508	Not detected	1.04168	Not detected	0.484456	Not detected	0	Not detected	0.359639	Not detected	0.794611	Not detected	0.0236006	Not detected	0.771909	Not detected	0.0162161	Not detected	0.571487	Not detected	No significance	Not detected
Cd14_Itgb1_HSC_Dendritic	HSC	Not detected	Dendritic	Not detected	Cd14	DE data missing	-0.85561	Not detected	Cd14	Not detected	0.189943	Not detected	0.159509	Not detected	Itgb1	0.363803	-0.231377	Not detected	Itgb1	Not detected	0.962869	Not detected	0.698413	Not detected	0.576406	Not detected	0.675672	Not detected	0	Not detected	0.18289	Not detected	0.978388	Not detected	0.0357847	Not detected	0.707032	Not detected	0.0076334	Not detected	0.431718	Not detected	No significance	Not detected
Cd14_Itgb2_HSC_Dendritic	HSC	Not detected	Dendritic	Not detected	Cd14	DE data missing	-0.85561	Not detected	Cd14	Not detected	0.189943	Not detected	0.159509	Not detected	Itgb2	0.648674	0.338008	Not detected	Itgb2	Not detected	0.560053	Not detected	0.539683	Not detected	0.374998	Not detected	0.277464	Not detected	0.001	Not detected	0.106378	Not detected	0.634774	Not detected	0.0137304	Not detected	0.647957	Not detected	0.136915	Not detected	0.841122	Not detected	No significance	Not detected
Cd14_Ripk1_HSC_Dendritic	HSC	Not detected	Dendritic	Not detected	Cd14	DE data missing	-0.85561	Not detected	Cd14	Not detected	0.189943	Not detected	0.159509	Not detected	Ripk1	0.767951	0.4542	Not detected	Ripk1	Not detected	0.247593	Not detected	0.31746	Not detected	0.218768	Not detected	0.225955	Not detected	0.002	Not detected	0.0470285	Not detected	0.553161	Not detected	0.0153062	Not detected	0.550317	Not detected	0.162428	Not detected	1	Not detected	No significance	Not detected
Cd14_Tlr1_HSC_Dendritic	HSC	Not detected	Dendritic	Not detected	Cd14	DE data missing	-0.85561	Not detected	Cd14	Not detected	0.189943	Not detected	0.159509	Not detected	Tlr1	0.0133053	-1.08586	Not detected	Tlr1	Not detected	0.207529	Not detected	0.238095	Not detected	0.198736	Not detected	0.199379	Not detected	0.007	Not detected	0.0394186	Not detected	0.504235	Not detected	0.0214598	Not detected	0.528392	Not detected	0.224721	Not detected	1	Not detected	No significance	Not detected
Cd200r1_Cd200_HSC_Dendritic	HSC	Not detected	Dendritic	Not detected	Cd200r1	0.341218	0.870288	Not detected	Cd200r1	Not detected	0.165069	Not detected	0.134969	Not detected	Cd200	0.120986	-0.879643	Not detected	Cd200	Not detected	0.404782	Not detected	0.301587	Not detected	0.284925	Not detected	0.441703	Not detected	0	Not detected	0.0668168	Not detected	0.384326	Not detected	0.0396838	Not detected	0.593282	Not detected	0.116619	Not detected	1	Not detected	No significance	Not detected
Cd22_Ptprc_HSC_Dendritic	HSC	HSC	Dendritic	Dendritic	Cd22	0.0320329	-0.984605	Cd22	Cd22	Cd22	0.842956	0.45279267	0.613497	0.3552631578947368	Ptprc	0.845578	-0.0742036	Ptprc	Ptprc	Ptprc	1.9987	1.9978625	0.888889	0.8596491228070176	1.42083	1.2253276	-0.358828	-0.6388024827444145	1	1.0	1.68482	0.9046175	-0.499337	-0.5058978815773798	0.00975568	0.006464309	0.879878	0.85208803	1	1.0	0.0638978	0.1198357037772367	Less significant	No significance
Cd274_Cd80_HSC_Dendritic	HSC	HSC	Dendritic	Dendritic	Cd274	0.0424742	-0.0732062	Cd274	Cd274	Cd274	0.252673	0.21108195	0.269939	0.2017543859649122	Cd80	0.00256878	-1.327	Cd80	Cd80	Cd80	0.548608	0.24278839	0.412698	0.2105263157894736	0.40064	0.22693518	0.514803	-0.1034742860284097	0	0.736	0.138618	0.05124825	0.849421	0.0245959308701563	0.0235714	0.00707623	0.677528	0.57826555	0.0163615	1.0	0.718237	1.0	No significance	No significance
Cd38_Pecam1_HSC_Dendritic	HSC	HSC	Dendritic	Dendritic	Cd38	0.493113	0.549218	Cd38	Cd38	Cd38	0.907972	0.6190988	0.588957	0.4122807017543859	Pecam1	0.288992	-0.308737	Pecam1	Pecam1	Pecam1	0.677002	0.5536802	0.47619	0.3771929824561403	0.792487	0.5863895	-0.417268	-0.5541359368802349	1	1.0	0.614699	0.34278274	-0.247034	-0.3205241413743034	0.00851379	0.0065518883	0.815648	0.78003407	1	1.0	0.495574	0.9761999921181292	No significance	No significance
Cd47_Sirpa_HSC_Dendritic	HSC	HSC	Dendritic	Dendritic	Cd47	0.876889	0.0132043	Cd47	Cd47	Cd47	1.37842	1.4658077	0.889571	0.8508771929824561	Sirpa	0.17633	-0.52503	Sirpa	Sirpa	Sirpa	0.482082	0.35190907	0.365079	0.2631578947368421	0.930252	0.90885836	0.343734	0.0695258819710109	0	0.002	0.664513	0.515831	0.517531	0.15285174887549	0.00860013	0.0077459286	0.821435	0.8130887	0.463403	0.5415830607399315	0.289282	0.3735102144989467	No significance	No significance
Ceacam1_Havcr2_HSC_Dendritic	HSC	Not detected	Dendritic	Not detected	Ceacam1	0.68206	0.611198	Not detected	Ceacam1	Not detected	0.0895875	Not detected	0.116564	Not detected	Havcr2	0.0952692	0.88588	Not detected	Havcr2	Not detected	0.481854	Not detected	0.349206	Not detected	0.285721	Not detected	0.595718	Not detected	0	Not detected	0.0431681	Not detected	1.83405	Not detected	0.0225694	Not detected	0.539697	Not detected	0.0197688	Not detected	1	Not detected	No significance	Not detected
Cklf_Lrp6_HSC_Dendritic	HSC	HSC	Dendritic	Dendritic	Cklf	0.120311	-0.00233052	Cklf	Cklf	Cklf	0.287388	0.2475991	0.361963	0.2894736842105263	Lrp6	0.266774	-0.253964	Lrp6	Lrp6	Lrp6	0.302964	0.24121995	0.31746	0.2280701754385964	0.295176	0.24440953	-0.152858	-0.1781523538122751	0.722	0.953	0.0870684	0.059725843	-0.0428135	-0.0840761249275688	0.0077738	0.0058972556	0.624788	0.596812	1	1.0	1	1.0	No significance	No significance
Clcf1_Sorl1_HSC_Dendritic	HSC	Not detected	Dendritic	Not detected	Clcf1	0.875192	-0.0917848	Not detected	Clcf1	Not detected	0.0885898	Not detected	0.116564	Not detected	Sorl1	0.340779	0.0471314	Not detected	Sorl1	Not detected	0.65548	Not detected	0.555556	Not detected	0.372035	Not detected	-0.647826	Not detected	1	Not detected	0.0580688	Not detected	-0.333285	Not detected	0.00470839	Not detected	0.576247	Not detected	1	Not detected	1	Not detected	No significance	Not detected
Col14a1_Cd44_HSC_Dendritic	HSC	Not detected	Dendritic	Not detected	Col14a1	DE data missing	-0.85561	Not detected	Col14a1	Not detected	0.184849	Not detected	0.134969	Not detected	Cd44	0.644798	0.0700518	Not detected	Cd44	Not detected	0.773382	Not detected	0.587302	Not detected	0.479116	Not detected	0.406151	Not detected	0	Not detected	0.142959	Not detected	1.12911	Not detected	0.0525124	Not detected	0.680887	Not detected	0.0310051	Not detected	0.50505	Not detected	No significance	Not detected
Copa_Cd74_HSC_Dendritic	HSC	HSC	Dendritic	Dendritic	Copa	0.407789	-0.113935	Copa	Copa	Copa	0.48527	0.49111316	0.539877	0.4824561403508772	Cd74	0.155588	-0.133928	Cd74	Cd74	Cd74	4.3265	4.232131	0.984127	0.9824561403508772	2.40589	2.361622	0.430416	0.554871192099176	0	0.0	2.09952	2.0784552	0.408642	0.4462098749395103	0.013619	0.015164344	0.89103	0.8972473	0.139509	0.0763670894660222	0.0116576	0.0130558955039086	Moderately significant	Moderately significant
Copa_P2ry6_HSC_Dendritic	HSC	HSC	Dendritic	Dendritic	Copa	0.407789	-0.113935	Copa	Copa	Copa	0.48527	0.49111316	0.539877	0.4824561403508772	P2ry6	0.166878	0.815396	P2ry6	P2ry6	P2ry6	0.159514	0.2630744	0.174603	0.2631578947368421	0.322392	0.3770938	0.146632	0.2705166726816906	0	0.0	0.0774075	0.1291993	1.17133	0.7645796977263972	0.034816	0.04403604	0.610904	0.68524784	0.123187	0.0528714667205199	1	0.8437750745134611	No significance	No significance
Entpd1_Adora2a_HSC_Dendritic	HSC	Not detected	Dendritic	Not detected	Entpd1	0.433913	-0.225532	Not detected	Entpd1	Not detected	0.510924	Not detected	0.349693	Not detected	Adora2a	0.000219399	-1.85959	Not detected	Adora2a	Not detected	0.452737	Not detected	0.31746	Not detected	0.481831	Not detected	0.753288	Not detected	0	Not detected	0.231314	Not detected	0.841302	Not detected	0.0283497	Not detected	0.730756	Not detected	0.00860001	Not detected	0.629191	Not detected	No significance	Not detected
Fam3c_Ffar2_HSC_Dendritic	HSC	HSC	Dendritic	Dendritic	Fam3c	0.587518	1.09131	Fam3c	Fam3c	Fam3c	0.389817	0.2431853	0.435583	0.2456140350877192	Ffar2	0.222977	-1.07227	Ffar2	Ffar2	Ffar2	0.351768	0.22666942	0.269841	0.1929824561403508	0.370792	0.23492736	0.351411	0.1138971924997949	0	0.005	0.137125	0.05512267	0.815974	0.250977901866555	0.0396264	0.015951507	0.676344	0.5871261	0.0470709	0.2828925913786095	0.864249	1.0	No significance	No significance
Fam3c_Lamp1_HSC_Dendritic	HSC	HSC	Dendritic	Dendritic	Fam3c	0.587518	1.09131	Fam3c	Fam3c	Fam3c	0.389817	0.2431853	0.435583	0.2456140350877192	Lamp1	0.10917	-0.601456	Lamp1	Lamp1	Lamp1	0.88566	0.646866	0.555556	0.4649122807017544	0.637738	0.44502565	0.454903	0.1395558971331789	0	0.028	0.345245	0.15730831	0.402387	0.0931581414043446	0.0136747	0.0085757235	0.768293	0.7060799	0.137928	0.4652136853617321	0.907773	0.5447192246136738	No significance	No significance
Fam3c_Lifr_HSC_Dendritic	HSC	HSC	Dendritic	Dendritic	Fam3c	0.587518	1.09131	Fam3c	Fam3c	Fam3c	0.389817	0.2431853	0.435583	0.2456140350877192	Lifr	0.193932	1.98319	Lifr	Lifr	Lifr	0.116439	0.30325654	0.142857	0.2017543859649122	0.253128	0.27322093	-0.025665	0.3126617847786571	0.237	0.0	0.0453899	0.07374753	0.17974	0.5443123130187458	0.0195919	0.04233959	0.545925	0.6219047	0.876483	0.0387374440375196	1	1.0	No significance	No significance
Fcer2a_Cr2_HSC_Dendritic	HSC	HSC	Dendritic	Dendritic	Fcer2a	0.00182449	-1.53085	Fcer2a	Fcer2a	Fcer2a	0.318343	0.1868025	0.294479	0.1666666666666666	Cr2	0.168873	-0.524645	Cr2	Cr2	Cr2	0.330702	0.21378057	0.222222	0.1403508771929824	0.324523	0.20029154	-1.06221	-1.3530183216570784	1	1.0	0.105277	0.039934747	-0.3854	-0.5412340207137142	0.00408573	0.0018160486	0.646769	0.5475905	1	1.0	1	0.9195581055013452	No significance	No significance
Fcer2a_Itgax_Itgb2_HSC_Dendritic	HSC	HSC	Dendritic	Dendritic	Fcer2a	0.00182449	-1.53085	Fcer2a	Fcer2a	Fcer2a	0.318343	0.1868025	0.294479	0.1666666666666666	Itgb2	0.648674	0.338008	Itgb2	Itgax_Itgb2	Itgax_Itgb2	0.560053	0.55416405	0.539683	0.4385964912280701	0.439198	0.37048328	-0.312019	-0.6400108359675505	0.794	1.0	0.178289	0.10351923	-0.0273114	-0.2677906734978604	0.00599606	0.0036834194	0.704387	0.6608749	1	1.0	0.57177	0.903139148285429	No significance	No significance
Fgf13_Fgfr2_HSC_Dendritic	HSC	Not detected	Dendritic	Not detected	Fgf13	0.406593	-0.218091	Not detected	Fgf13	Not detected	0.128737	Not detected	0.104294	Not detected	Fgfr2	0.0407711	-0.507478	Not detected	Fgfr2	Not detected	0.505375	Not detected	0.47619	Not detected	0.317056	Not detected	-0.720683	Not detected	1	Not detected	0.0650605	Not detected	-0.162809	Not detected	0.00301571	Not detected	0.590064	Not detected	1	Not detected	1	Not detected	No significance	Not detected
Gnai2_Adcy7_HSC_Dendritic	HSC	HSC	Dendritic	Dendritic	Gnai2	0.154046	-0.211158	Gnai2	Gnai2	Gnai2	1.47629	1.1535274	0.90184	0.8026315789473685	Adcy7	0.104232	-0.595422	Adcy7	Adcy7	Adcy7	0.452219	0.31409073	0.428571	0.2982456140350877	0.964254	0.73380905	-0.0509494	-0.3481681032013727	0.145	1.0	0.667606	0.36231226	0.0545294	-0.1745213647908018	0.0062009	0.003991329	0.821775	0.7847508	1	1.0	0.254363	0.6647819350501039	No significance	No significance
Gnai2_Adcy9_HSC_Dendritic	HSC	Not detected	Dendritic	Not detected	Gnai2	0.154046	-0.211158	Not detected	Gnai2	Not detected	1.47629	Not detected	0.90184	Not detected	Adcy9	0.161858	-0.979725	Not detected	Adcy9	Not detected	0.0815155	Not detected	0.111111	Not detected	0.778902	Not detected	0.181779	Not detected	0	Not detected	0.12034	Not detected	0.29272	Not detected	0.0100219	Not detected	0.661891	Not detected	0.359831	Not detected	0.667892	Not detected	No significance	Not detected
Gnai2_Igf1r_HSC_Dendritic	HSC	Not detected	Dendritic	Not detected	Gnai2	0.154046	-0.211158	Not detected	Gnai2	Not detected	1.47629	Not detected	0.90184	Not detected	Igf1r	0.0936612	-1.89097	Not detected	Igf1r	Not detected	0.251862	Not detected	0.15873	Not detected	0.864075	Not detected	0.106384	Not detected	0.003	Not detected	0.37182	Not detected	0.19699	Not detected	0.00346232	Not detected	0.774828	Not detected	1	Not detected	0.547343	Not detected	No significance	Not detected
Gnai2_Lpar3_HSC_Dendritic	HSC	Not detected	Dendritic	Not detected	Gnai2	0.154046	-0.211158	Not detected	Gnai2	Not detected	1.47629	Not detected	0.90184	Not detected	Lpar3	0.02794	-1.90728	Not detected	Lpar3	Not detected	0.191326	Not detected	0.174603	Not detected	0.833807	Not detected	0.397395	Not detected	0	Not detected	0.282452	Not detected	2.00349	Not detected	0.0894258	Not detected	0.749947	Not detected	0.0330232	Not detected	0.823732	Not detected	No significance	Not detected
Gnai2_Oprd1_HSC_Dendritic	HSC	Not detected	Dendritic	Not detected	Gnai2	0.154046	-0.211158	Not detected	Gnai2	Not detected	1.47629	Not detected	0.90184	Not detected	Oprd1	0.142258	-0.62832	Not detected	Oprd1	Not detected	0.252719	Not detected	0.174603	Not detected	0.864504	Not detected	0.510252	Not detected	0	Not detected	0.373086	Not detected	2.24817	Not detected	0.0903602	Not detected	0.775125	Not detected	0.0129873	Not detected	0.544419	Not detected	No significance	Not detected
Gnai2_Oprm1_HSC_Dendritic	HSC	Not detected	Dendritic	Not detected	Gnai2	0.154046	-0.211158	Not detected	Gnai2	Not detected	1.47629	Not detected	0.90184	Not detected	Oprm1	0.356055	0.286351	Not detected	Oprm1	Not detected	0.0624571	Not detected	0.111111	Not detected	0.769373	Not detected	-0.101656	Not detected	0.085	Not detected	0.0922047	Not detected	0.00878385	Not detected	0.0022186	Not detected	0.631482	Not detected	1	Not detected	0.710688	Not detected	No significance	Not detected
Gnai2_P2ry12_HSC_Dendritic	HSC	HSC	Dendritic	Dendritic	Gnai2	0.154046	-0.211158	Gnai2	Gnai2	Gnai2	1.47629	1.1535274	0.90184	0.8026315789473685	P2ry12	0.970435	1.15818	P2ry12	P2ry12	P2ry12	0.0899119	0.13393018	0.111111	0.1052631578947368	0.7831	0.6437288	0.197576	0.0562306197941647	0	0.274	0.132736	0.15449212	0.340393	0.2011129943843093	0.0105362	0.018962348	0.672773	0.70420194	0.310955	0.8656572439746116	0.570244	0.492128931356971	No significance	No significance
Gnai2_S1pr1_HSC_Dendritic	HSC	HSC	Dendritic	Dendritic	Gnai2	0.154046	-0.211158	Gnai2	Gnai2	Gnai2	1.47629	1.1535274	0.90184	0.8026315789473685	S1pr1	0.216755	-0.119295	S1pr1	S1pr1	S1pr1	0.199304	0.1562884	0.222222	0.1403508771929824	0.837797	0.6549079	-0.28418	-0.5998329430580346	0.829	1.0	0.294231	0.18028295	-0.0933316	-0.3257857550366617	0.00345294	0.0019920159	0.753758	0.72002393	1	1.0	0.778256	0.3752531233515908	No significance	No significance
Gnas_Adcy7_HSC_Dendritic	HSC	HSC	Dendritic	Dendritic	Gnas	0.969432	0.0906315	Gnas	Gnas	Gnas	1.64525	1.3746419	0.920245	0.8640350877192983	Adcy7	0.104232	-0.595422	Adcy7	Adcy7	Adcy7	0.452219	0.31409073	0.428571	0.2982456140350877	1.04874	0.8443663	-0.0668956	-0.2314621181788356	0.234	0.844	0.744015	0.43176228	0.0386853	-0.0755727473643496	0.00704653	0.0047710007	0.829573	0.79919237	1	1.0	0.188756	0.4966700904503585	No significance	No significance
Gnas_Adcy9_HSC_Dendritic	HSC	Not detected	Dendritic	Not detected	Gnas	0.969432	0.0906315	Not detected	Gnas	Not detected	1.64525	Not detected	0.920245	Not detected	Adcy9	0.161858	-0.979725	Not detected	Adcy9	Not detected	0.0815155	Not detected	0.111111	Not detected	0.863384	Not detected	0.165832	Not detected	0	Not detected	0.134114	Not detected	0.276876	Not detected	0.0113885	Not detected	0.673909	Not detected	0.247346	Not detected	0.560994	Not detected	No significance	Not detected
Gpi1_Amfr_HSC_Dendritic	HSC	HSC	Dendritic	Dendritic	Gpi1	0.492154	0.130356	Gpi1	Gpi1	Gpi1	0.679974	0.6437893	0.662577	0.5614035087719298	Amfr	0.0894262	-0.756618	Amfr	Amfr	Amfr	0.461071	0.30031016	0.412698	0.2982456140350877	0.570523	0.4720497	0.0672155	-0.1553569518380523	0.019	0.813	0.313516	0.19333647	0.161765	-0.0487028995281139	0.0065773	0.005387794	0.759602	0.72701555	0.976303	1.0	0.960132	0.4576212763322554	No significance	No significance
Grn_Sort1_HSC_Dendritic	HSC	HSC	Dendritic	Dendritic	Grn	1.89225e-05	1.64368	Grn	Grn	Grn	0.594966	0.49142778	0.447853	0.4078947368421052	Sort1	0.416331	0.0184343	Sort1	Sort1	Sort1	0.233988	0.2111745	0.238095	0.175438596491228	0.414477	0.35130113	0.820631	0.3713676834958634	0	0.0	0.139215	0.10377701	1.20811	0.3568771673089054	0.022956	0.009680155	0.677997	0.66115355	0.0182986	0.3021967233511626	0.662317	1.0	No significance	No significance
Grn_Tnfrsf1a_HSC_Dendritic	HSC	HSC	Dendritic	Dendritic	Grn	1.89225e-05	1.64368	Grn	Grn	Grn	0.594966	0.49142778	0.447853	0.4078947368421052	Tnfrsf1a	0.281358	-0.100463	Tnfrsf1a	Tnfrsf1a	Tnfrsf1a	0.141527	0.11650376	0.190476	0.1228070175438596	0.368247	0.30396578	0.648904	0.1191001315751299	0	0.001	0.0842038	0.057253186	0.842643	0.1767520009631387	0.0102252	0.0041388217	0.620858	0.5917147	0.13306	1.0	1	1.0	No significance	No significance
Grn_Tnfrsf1b_HSC_Dendritic	HSC	HSC	Dendritic	Dendritic	Grn	1.89225e-05	1.64368	Grn	Grn	Grn	0.594966	0.49142778	0.447853	0.4078947368421052	Tnfrsf1b	0.0166954	-0.769103	Tnfrsf1b	Tnfrsf1b	Tnfrsf1b	0.592428	0.31898937	0.380952	0.219298245614035	0.593697	0.4052086	1.14517	0.3302338169493315	0	0.0	0.352475	0.15676023	1.26725	0.2676335961091872	0.0292791	0.00779403	0.770133	0.7057176	0.0076334	0.5354817633683664	1	0.7023401593025339	No significance	No significance
Gsto1_Ryr1_HSC_Dendritic	HSC	Not detected	Dendritic	Not detected	Gsto1	0.299729	0.0113292	Not detected	Gsto1	Not detected	0.137444	Not detected	0.159509	Not detected	Ryr1	0.311486	-0.0810801	Not detected	Ryr1	Not detected	0.100465	Not detected	0.142857	Not detected	0.118954	Not detected	0.145124	Not detected	0	Not detected	0.0138083	Not detected	0.335752	Not detected	0.0169455	Not detected	0.398722	Not detected	0.242226	Not detected	0.15721	Not detected	No significance	Not detected
Gstp1_Traf2_HSC_Dendritic	HSC	HSC	Dendritic	Dendritic	Gstp1	0.223971	0.766333	Gstp1	Gstp1	Gstp1	0.402264	0.46678218	0.417178	0.4605263157894737	Traf2	0.396996	0.0183853	Traf2	Traf2	Traf2	0.195972	0.1767732	0.222222	0.1578947368421052	0.299118	0.3217777	0.107772	0.1544928383381401	0.005	0.0	0.0788324	0.082514584	0.172225	0.1840774137057361	0.0127588	0.012497344	0.61307	0.63501775	0.458266	0.232586958052307	1	1.0	No significance	No significance
H2-Aa_Cd4_HSC_Dendritic	HSC	HSC	Dendritic	Dendritic	H2-Aa	0.649091	-0.0234154	H2-Aa	H2-Aa	H2-Aa	2.5571	1.3117715	0.944785	0.5833333333333334	Cd4	0.642049	0.627779	Cd4	Cd4	Cd4	0.181381	0.22139074	0.206349	0.1578947368421052	1.36924	0.7665811	-0.0655991	-0.3305899372970623	0.001	1.0	0.46381	0.29041407	0.196347	-0.0333650233880734	0.0179294	0.011896564	0.793526	0.7654815	0.997935	1.0	0.385891	0.8023133757933638	No significance	No significance
H2-Ab1_Cd4_HSC_Dendritic	HSC	HSC	Dendritic	Dendritic	H2-Ab1	0.147856	0.279186	H2-Ab1	H2-Ab1	H2-Ab1	2.46123	1.3519024	0.932515	0.6228070175438597	Cd4	0.642049	0.627779	Cd4	Cd4	Cd4	0.181381	0.22139074	0.206349	0.1578947368421052	1.32131	0.78664654	0.0418153	-0.1907659475740352	0	0.995	0.446422	0.29929867	0.232195	0.0063698117572589	0.0181526	0.012639294	0.790378	0.76817554	0.512563	1.0	0.408795	0.8325248312547986	No significance	No significance
H2-DMa_Cd4_HSC_Dendritic	HSC	HSC	Dendritic	Dendritic	H2-DMa	0.220263	0.392373	H2-DMa	H2-DMa	H2-DMa	1.11609	0.5619836	0.815951	0.4649122807017544	Cd4	0.642049	0.627779	Cd4	Cd4	Cd4	0.181381	0.22139074	0.206349	0.1578947368421052	0.648736	0.39168715	0.114321	-0.0150171935234642	0	0.357	0.202438	0.12441796	0.2538	0.0915093797868661	0.0211047	0.013423716	0.717438	0.681167	0.301088	0.965800100578319	0.511546	0.7642654824599147	No significance	No significance
H2-DMb1_Cd4_HSC_Dendritic	HSC	HSC	Dendritic	Dendritic	H2-DMb1	0.586397	0.16054	H2-DMb1	H2-DMb1	H2-DMb1	0.435302	0.24326107	0.478528	0.25	Cd4	0.642049	0.627779	Cd4	Cd4	Cd4	0.181381	0.22139074	0.206349	0.1578947368421052	0.308342	0.23232591	0.0294372	0.0564184183969477	0.012	0.058	0.0789557	0.053855747	0.156647	0.1231404579404412	0.0176075	0.01244841	0.613255	0.5843049	0.5624	0.5100530404887781	1	1.0	No significance	No significance
H2-DMb2_Cd4_HSC_Dendritic	HSC	HSC	Dendritic	Dendritic	H2-DMb2	0.041114	-0.614182	H2-DMb2	H2-DMb2	H2-DMb2	0.797738	0.45028776	0.607362	0.3684210526315789	Cd4	0.642049	0.627779	Cd4	Cd4	Cd4	0.181381	0.22139074	0.206349	0.1578947368421052	0.48956	0.33583924	-0.116842	-0.178458440769416	0.246	0.984	0.144695	0.09968954	0.0510756	0.0021598038917826	0.0180959	0.0123927165	0.682197	0.65663785	1	1.0	0.494715	1.0	No significance	No significance
H2-Eb1_Cd4_HSC_Dendritic	HSC	HSC	Dendritic	Dendritic	H2-Eb1	0.854143	0.061975	H2-Eb1	H2-Eb1	H2-Eb1	2.28044	1.1808474	0.90184	0.5701754385964912	Cd4	0.642049	0.627779	Cd4	Cd4	Cd4	0.181381	0.22139074	0.206349	0.1578947368421052	1.23091	0.70111907	-0.0166903	-0.2646859178138615	0.001	0.999	0.41363	0.26142868	0.191263	-0.0272264289568514	0.0174947	0.011853827	0.783988	0.75591224	0.762553	1.0	0.464347	0.6927690833071589	No significance	No significance
H2-K1_Aplp2_HSC_Dendritic	HSC	HSC	Dendritic	Dendritic	H2-K1	0.0745648	-0.244935	H2-K1	H2-K1	H2-K1	2.39445	2.0141373	0.969325	0.9078947368421052	Aplp2	0.00694887	-0.500307	Aplp2	Aplp2	Aplp2	0.392074	0.22077811	0.380952	0.1842105263157894	1.39326	1.1174576	0.0135631	-0.2814526521009451	0.866	1.0	0.938802	0.4446774	-0.0416422	-0.31758673759237	0.0100104	0.0054623447	0.845388	0.801547	1	1.0	0.091676	0.4751255898784927	Less significant	No significance
H2-K1_Cd8a_HSC_Dendritic	HSC	HSC	Dendritic	Dendritic	H2-K1	0.0745648	-0.244935	H2-K1	H2-K1	H2-K1	2.39445	2.0141373	0.969325	0.9078947368421052	Cd8a	0.241741	0.439991	Cd8a	Cd8a	Cd8a	0.327163	0.45277062	0.238095	0.3157894736842105	1.36081	1.233454	0.0715045	0.1376710470587194	0.96	0.992	0.783374	0.9119422	-0.0895594	0.1724221693862762	0.0146211	0.016689532	0.833186	0.8525955	1	1.0	0.135204	0.1170641101092814	No significance	No significance
H2-M3_Cd4_HSC_Dendritic	HSC	HSC	Dendritic	Dendritic	H2-M3	0.595611	0.527504	H2-M3	H2-M3	H2-M3	0.380608	0.23589368	0.417178	0.2587719298245614	Cd4	0.642049	0.627779	Cd4	Cd4	Cd4	0.181381	0.22139074	0.206349	0.1578947368421052	0.280995	0.22864221	0.0255881	0.0790433474443696	0.067	0.022	0.0690352	0.052224677	0.111691	0.137857904680246	0.0161738	0.011585739	0.597217	0.5805653	0.687145	0.3958372805353528	1	1.0	No significance	No significance
H2-M3_Cd8a_HSC_Dendritic	HSC	HSC	Dendritic	Dendritic	H2-M3	0.595611	0.527504	H2-M3	H2-M3	H2-M3	0.380608	0.23589368	0.417178	0.2587719298245614	Cd8a	0.241741	0.439991	Cd8a	Cd8a	Cd8a	0.327163	0.45277062	0.238095	0.3157894736842105	0.353885	0.34433216	0.26913	0.3983711970654935	0.002	0.0	0.124521	0.10680573	0.230062	0.4833459862600957	0.0228426	0.020289505	0.665702	0.66436833	0.313377	0.0255312835109206	0.949811	1.0	No significance	No significance
H2-M3_Klrd1_HSC_Dendritic	HSC	HSC	Dendritic	Dendritic	H2-M3	0.595611	0.527504	H2-M3	H2-M3	H2-M3	0.380608	0.23589368	0.417178	0.2587719298245614	Klrd1	0.0708953	-0.658675	Klrd1	Klrd1	Klrd1	0.322603	0.1968625	0.285714	0.1666666666666666	0.351605	0.2163781	-0.0579115	0.0416564909640638	0.133	0.042	0.122785	0.04643862	0.100408	0.1199737887927067	0.0122982	0.009662674	0.664138	0.56620455	0.958587	0.4691221023877592	0.966187	1.0	No significance	No significance
H2-Ob_Cd4_HSC_Dendritic	HSC	HSC	Dendritic	Dendritic	H2-Ob	0.31081	-0.324883	H2-Ob	H2-Ob	H2-Ob	0.891528	0.46205127	0.680982	0.3815789473684211	Cd4	0.642049	0.627779	Cd4	Cd4	Cd4	0.181381	0.22139074	0.206349	0.1578947368421052	0.536455	0.341721	-0.118962	-0.2134265427238104	0.244	0.999	0.161707	0.10229387	0.0489612	-0.0272153456561614	0.0173746	0.012116717	0.694123	0.6595392	1	1.0	0.408952	1.0	No significance	No significance
H2-T23_Cd8a_HSC_Dendritic	HSC	HSC	Dendritic	Dendritic	H2-T23	0.814434	0.193922	H2-T23	H2-T23	H2-T23	0.887138	0.68815	0.748466	0.5877192982456141	Cd8a	0.241741	0.439991	Cd8a	Cd8a	Cd8a	0.327163	0.45277062	0.238095	0.3157894736842105	0.607151	0.5704603	0.159562	0.2004510759818373	0.021	0.023	0.290238	0.3115741	0.179093	0.3542204191008868	0.0159839	0.014478166	0.752488	0.7717352	0.437946	0.4006839864176252	0.872321	0.8774634261108805	No significance	No significance
Hras_Insr_HSC_Dendritic	HSC	HSC	Dendritic	Dendritic	Hras	0.979431	0.324288	Hras	Hras	Hras	0.210023	0.22357222	0.276074	0.25	Insr	0.0318571	-0.519517	Insr	Insr	Insr	0.408682	0.23347507	0.31746	0.175438596491228	0.309353	0.22852364	0.173097	0.1684667695295916	0.022	0.06	0.0858327	0.05219854	0.214391	0.1733736223685985	0.0147275	0.011854561	0.623111	0.5805043	0.348913	0.5148438624910849	1	1.0	No significance	No significance
Hsp90b1_Tlr1_HSC_Dendritic	HSC	Not detected	Dendritic	Not detected	Hsp90b1	0.00045744	0.944202	Not detected	Hsp90b1	Not detected	1.2785	Not detected	0.785276	Not detected	Tlr1	0.0133053	-1.08586	Not detected	Tlr1	Not detected	0.207529	Not detected	0.238095	Not detected	0.743017	Not detected	0.442672	Not detected	0	Not detected	0.265327	Not detected	0.275589	Not detected	0.0118782	Not detected	0.744036	Not detected	0.232735	Not detected	0.77273	Not detected	No significance	Not detected
Hsp90b1_Tlr7_HSC_Dendritic	HSC	HSC	Dendritic	Dendritic	Hsp90b1	0.00045744	0.944202	Hsp90b1	Hsp90b1	Hsp90b1	1.2785	1.279334	0.785276	0.7763157894736842	Tlr7	0.234705	0.622085	Tlr7	Tlr7	Tlr7	0.148295	0.24653848	0.126984	0.1929824561403508	0.7134	0.76293623	0.487739	0.2801620643015101	0	0.0	0.189596	0.31540504	0.267738	0.1917765053238422	0.00639321	0.008166388	0.710748	0.7728098	1	0.4738018711211288	0.458601	0.7757535789342911	No significance	No significance
Hspa8_Ldlr_HSC_Dendritic	HSC	Not detected	Dendritic	Not detected	Hspa8	4.14362e-06	0.773972	Not detected	Hspa8	Not detected	2.0089	Not detected	0.944785	Not detected	Ldlr	0.00828977	-0.482947	Not detected	Ldlr	Not detected	0.2053	Not detected	0.190476	Not detected	1.1071	Not detected	0.361491	Not detected	0	Not detected	0.412427	Not detected	0.485926	Not detected	0.0193078	Not detected	0.783741	Not detected	0.064508	Not detected	0.466245	Not detected	No significance	Not detected
Icam1_Il2rg_HSC_Dendritic	HSC	HSC	Dendritic	Dendritic	Icam1	0.00262947	-0.892107	Icam1	Icam1	Icam1	0.357684	0.17368937	0.374233	0.1929824561403508	Il2rg	0.0399305	-0.681	Il2rg	Il2rg	Il2rg	0.473858	0.29509205	0.428571	0.2894736842105263	0.415771	0.2343907	-0.0822903	-0.3387347188028932	0.569	1.0	0.169491	0.05125435	0.0440817	-0.1950579520189456	0.00900645	0.003602148	0.699091	0.5782801	1	1.0	0.658617	1.0	No significance	No significance
Icam1_Itgal_Itgb2_HSC_Dendritic	HSC	HSC	Dendritic	Dendritic	Icam1	0.00262947	-0.892107	Icam1	Icam1	Icam1	0.357684	0.17368937	0.374233	0.1929824561403508	Itgal	0.339236	0.744034	Itgal	Itgal_Itgb2	Itgal_Itgb2	0.374118	0.51068896	0.396825	0.4210526315789473	0.365901	0.34218916	-0.156353	-0.4660106401679919	0.62	0.999	0.133816	0.08870124	0.0389005	-0.144618932228754	0.00464167	0.0032418794	0.673664	0.64335454	1	1.0	0.891282	1.0	No significance	No significance
Icam1_Itgax_Itgb2_HSC_Dendritic	HSC	HSC	Dendritic	Dendritic	Icam1	0.00262947	-0.892107	Icam1	Icam1	Icam1	0.357684	0.17368937	0.374233	0.1929824561403508	Itgb2	0.648674	0.338008	Itgb2	Itgax_Itgb2	Itgax_Itgb2	0.560053	0.55416405	0.539683	0.4385964912280701	0.458868	0.3639267	0.133549	-0.2002259526315587	0.001	0.797	0.200322	0.096252404	0.277872	-0.0379662733794526	0.00770953	0.004255117	0.716372	0.6526717	0.704815	1.0	0.505753	0.986052440818718	No significance	No significance
Icam2_Itgal_Itgb2_HSC_Dendritic	HSC	HSC	Dendritic	Dendritic	Icam2	0.797555	0.39086	Icam2	Icam2	Icam2	0.169395	0.1306415	0.220859	0.1666666666666666	Itgal	0.339236	0.744034	Itgal	Itgal_Itgb2	Itgal_Itgb2	0.374118	0.51068896	0.396825	0.4210526315789473	0.271757	0.32066524	-0.355983	-0.5200308865685375	0.993	1.0	0.0633738	0.06671718	-0.169602	-0.1922166022324855	0.00368596	0.0040871645	0.586884	0.61005604	1	1.0	1	1.0	No significance	No significance
Icosl_Icos_HSC_Dendritic	HSC	Not detected	Dendritic	Not detected	Icosl	1.31246e-05	-1.12303	Not detected	Icosl	Not detected	0.19896	Not detected	0.226994	Not detected	Icos	5.44818e-05	-1.76226	Not detected	Icos	Not detected	0.419824	Not detected	0.333333	Not detected	0.309392	Not detected	0.150159	Not detected	0.009	Not detected	0.0835283	Not detected	0.263616	Not detected	0.0181305	Not detected	0.61991	Not detected	0.24959	Not detected	1	Not detected	No significance	Not detected
Igf1_Igf1r_HSC_Dendritic	HSC	Not detected	Dendritic	Not detected	Igf1	0.182405	-1.52081	Not detected	Igf1	Not detected	0.398637	Not detected	0.226994	Not detected	Igf1r	0.0936612	-1.89097	Not detected	Igf1r	Not detected	0.251862	Not detected	0.15873	Not detected	0.325249	Not detected	0.603886	Not detected	0	Not detected	0.100401	Not detected	1.38297	Not detected	0.0328498	Not detected	0.641335	Not detected	0.0076334	Not detected	1	Not detected	No significance	Not detected
Igf1_Insr_HSC_Dendritic	HSC	Not detected	Dendritic	Not detected	Igf1	0.182405	-1.52081	Not detected	Igf1	Not detected	0.398637	Not detected	0.226994	Not detected	Insr	0.0318571	-0.519517	Not detected	Insr	Not detected	0.408682	Not detected	0.31746	Not detected	0.40366	Not detected	0.711664	Not detected	0	Not detected	0.162916	Not detected	1.40196	Not detected	0.0770507	Not detected	0.694913	Not detected	0.0076334	Not detected	0.704807	Not detected	No significance	Not detected
Il16_Cd4_HSC_Dendritic	HSC	HSC	Dendritic	Dendritic	Il16	0.990186	0.732141	Il16	Il16	Il16	0.597664	0.37306333	0.595092	0.3640350877192982	Cd4	0.642049	0.627779	Cd4	Cd4	Cd4	0.181381	0.22139074	0.206349	0.1578947368421052	0.389522	0.29722703	-0.0273704	-0.0796804188410241	0.081	0.87	0.108405	0.08259276	0.0916377	0.0240462852918513	0.0143956	0.00924674	0.650107	0.6351275	0.815197	1.0	0.773103	1.0	No significance	No significance
Il16_Cd9_HSC_Dendritic	HSC	HSC	Dendritic	Dendritic	Il16	0.990186	0.732141	Il16	Il16	Il16	0.597664	0.37306333	0.595092	0.3640350877192982	Cd9	0.68042	0.303803	Cd9	Cd9	Cd9	0.591958	0.59522474	0.492063	0.4210526315789473	0.594811	0.48414403	0.313823	-0.2641737813300359	0	0.848	0.353791	0.22205652	0.408638	-0.076102403545137	0.00988756	0.0047575524	0.770463	0.74054104	0.374182	1.0	1	0.5413175826808999	No significance	No significance
Irak4_Tlr7_HSC_Dendritic	HSC	HSC	Dendritic	Dendritic	Irak4	0.750597	0.485054	Irak4	Irak4	Irak4	0.304393	0.15673272	0.325153	0.1798245614035087	Tlr7	0.234705	0.622085	Tlr7	Tlr7	Tlr7	0.148295	0.24653848	0.126984	0.1929824561403508	0.226344	0.2016356	0.0413441	-0.1982403768155267	0.241	0.976	0.0451399	0.038640648	0.0406614	-0.1045712637773258	0.0050935	0.0038482992	0.54524	0.543507	1	1.0	1	0.8804460661726865	No significance	No significance
Itgb2_Cd226_HSC_Dendritic	HSC	Not detected	Dendritic	Not detected	Itgb2	0.648674	0.338008	Not detected	Itgb2	Not detected	0.513124	Not detected	0.490798	Not detected	Cd226	0.0869169	-1.34567	Not detected	Cd226	Not detected	0.125056	Not detected	0.111111	Not detected	0.31909	Not detected	-0.376244	Not detected	0.908	Not detected	0.0641693	Not detected	-0.084208	Not detected	0.00220963	Not detected	0.588395	Not detected	1	Not detected	1	Not detected	No significance	Not detected
Lamb3_Cd44_HSC_Dendritic	HSC	HSC	Dendritic	Dendritic	Lamb3	0.361125	-0.506436	Lamb3	Lamb3	Lamb3	0.267913	0.18522973	0.306748	0.1798245614035087	Cd44	0.644798	0.0700518	Cd44	Cd44	Cd44	0.773382	0.73830545	0.587302	0.5	0.520648	0.46176758	-0.203171	-0.5942282913838854	0.377	1.0	0.207199	0.13675612	0.008787	-0.2796075268708017	0.00441509	0.0027984832	0.719789	0.69134533	1	1.0	0.534574	0.6005824119667684	No significance	No significance
Lamb3_Dag1_HSC_Dendritic	HSC	HSC	Dendritic	Dendritic	Lamb3	0.361125	-0.506436	Lamb3	Lamb3	Lamb3	0.267913	0.18522973	0.306748	0.1798245614035087	Dag1	0.18836	-0.396345	Dag1	Dag1	Dag1	0.157175	0.107396685	0.190476	0.1140350877192982	0.212544	0.1463132	-0.407642	-0.433885831790568	1	1.0	0.0421092	0.01989306	-0.202965	-0.2577368186091174	0.00665473	0.0027457918	0.536611	0.46070668	1	1.0	1	0.263247833460473	No significance	No significance
Lamc1_Cd44_HSC_Dendritic	HSC	HSC	Dendritic	Dendritic	Lamc1	0.835701	0.525758	Lamc1	Lamc1	Lamc1	0.0995872	0.11827134	0.122699	0.1271929824561403	Cd44	0.644798	0.0700518	Cd44	Cd44	Cd44	0.773382	0.73830545	0.587302	0.5	0.436485	0.4282884	0.0492626	-0.3082581929364666	0.008	0.974	0.077019	0.08732038	0.145811	-0.1050725632554136	0.00494883	0.0056769284	0.610306	0.64155245	1	1.0	1	1.0	No significance	No significance
Lamc1_Dag1_HSC_Dendritic	HSC	HSC	Dendritic	Dendritic	Lamc1	0.835701	0.525758	Lamc1	Lamc1	Lamc1	0.0995872	0.11827134	0.122699	0.1271929824561403	Dag1	0.18836	-0.396345	Dag1	Dag1	Dag1	0.157175	0.107396685	0.190476	0.1140350877192982	0.128381	0.112834014	-0.155209	-0.1479157333431491	0.807	0.942	0.0156526	0.01270195	-0.0659405	-0.0832018549937293	0.00745922	0.0055700396	0.413841	0.40569147	1	1.0	0.22387	0.0608395157477502	No significance	Less significant
Lgals1_Itgb1_HSC_Dendritic	HSC	HSC	Dendritic	Dendritic	Lgals1	0.00360281	2.31707	Lgals1	Lgals1	Lgals1	0.370837	0.6535239	0.337423	0.3991228070175439	Itgb1	0.363803	-0.231377	Itgb1	Itgb1	Itgb1	0.962869	0.8258264	0.698413	0.5614035087719298	0.666853	0.73967516	0.36634	0.714132456203871	0	0.0	0.357068	0.5396973	0.511684	0.510789555861051	0.0178812	0.013685262	0.771277	0.8165013	0.054402	0.1112685899417559	0.816449	0.6483401729457764	No significance	No significance
Lgals1_Ptprc_HSC_Dendritic	HSC	HSC	Dendritic	Dendritic	Lgals1	0.00360281	2.31707	Lgals1	Lgals1	Lgals1	0.370837	0.6535239	0.337423	0.3991228070175439	Ptprc	0.845578	-0.0742036	Ptprc	Ptprc	Ptprc	1.9987	1.9978625	0.888889	0.8596491228070176	1.18477	1.3256931	-0.399811	0.054245425906034	1	0.998	0.741194	1.305651	-0.491916	-0.1823129434034222	0.00684104	0.0072953464	0.829304	0.8737517	1	1.0	0.153993	0.0850234444228707	No significance	Less significant
Lgals3bp_Itgb1_HSC_Dendritic	HSC	HSC	Dendritic	Dendritic	Lgals3bp	0.122142	1.40364	Lgals3bp	Lgals3bp	Lgals3bp	0.242017	0.1855745	0.226994	0.2280701754385964	Itgb1	0.363803	-0.231377	Itgb1	Itgb1	Itgb1	0.962869	0.8258264	0.698413	0.5614035087719298	0.602443	0.50570047	0.661307	0.386068505163062	0	0.0	0.233031	0.15325232	0.745753	0.4325637999920954	0.0399494	0.0140186725	0.731483	0.7033621	0.0146311	0.1019514390733576	0.635561	0.4999064629923249	No significance	No significance
Lin7c_Abca1_HSC_Dendritic	HSC	Not detected	Dendritic	Not detected	Lin7c	0.101618	-0.787984	Not detected	Lin7c	Not detected	0.240246	Not detected	0.312883	Not detected	Abca1	0.042704	-1.03784	Not detected	Abca1	Not detected	0.123241	Not detected	0.142857	Not detected	0.181743	Not detected	-0.247479	Not detected	0.962	Not detected	0.029608	Not detected	-0.0998948	Not detected	0.00442681	Not detected	0.492649	Not detected	1	Not detected	0.711192	Not detected	No significance	Not detected
Lman1_Mcfd2_HSC_Dendritic	HSC	HSC	Dendritic	Dendritic	Lman1	0.128098	0.339259	Lman1	Lman1	Lman1	0.308838	0.2794138	0.349693	0.3070175438596491	Mcfd2	0.291058	-0.518907	Mcfd2	Mcfd2	Mcfd2	0.122849	0.08226206	0.15873	0.1052631578947368	0.215843	0.18083793	0.20052	0.111889346570311	0	0.0	0.0379404	0.022985155	0.335634	0.2045633368101326	0.0137341	0.009652098	0.523628	0.47869813	0.160079	0.3053215234752014	0.971372	0.3638903261101525	No significance	No significance
Lrpap1_Ldlr_HSC_Dendritic	HSC	Not detected	Dendritic	Not detected	Lrpap1	0.498388	-0.33687	Not detected	Lrpap1	Not detected	0.111337	Not detected	0.153374	Not detected	Ldlr	0.00828977	-0.482947	Not detected	Ldlr	Not detected	0.2053	Not detected	0.190476	Not detected	0.158319	Not detected	0.1443	Not detected	0.001	Not detected	0.0228576	Not detected	0.298251	Not detected	0.0203188	Not detected	0.460387	Not detected	0.24363	Not detected	0.480499	Not detected	No significance	Not detected
Lrpap1_Lrp8_HSC_Dendritic	HSC	HSC	Dendritic	Dendritic	Lrpap1	0.498388	-0.33687	Lrpap1	Lrpap1	Lrpap1	0.111337	0.14834921	0.153374	0.1842105263157894	Lrp8	0.424004	0.739442	Lrp8	Lrp8	Lrp8	0.224845	0.32320303	0.174603	0.219298245614035	0.168091	0.23577613	0.290225	0.5184973196721141	0	0.0	0.0250337	0.047946915	0.729129	1.092970678886215	0.0503212	0.05585409	0.471701	0.57012564	0.0783449	0.0113832008956014	0.558504	1.0	No significance	No significance
Lrpap1_Sorl1_HSC_Dendritic	HSC	HSC	Dendritic	Dendritic	Lrpap1	0.498388	-0.33687	Lrpap1	Lrpap1	Lrpap1	0.111337	0.14834921	0.153374	0.1842105263157894	Sorl1	0.340779	0.0471314	Sorl1	Sorl1	Sorl1	0.65548	0.5858667	0.555556	0.4298245614035088	0.383409	0.36710796	-0.599326	-0.5321379418354212	1	1.0	0.0729795	0.08691286	-0.269969	-0.2128330678590829	0.00497385	0.0056264238	0.603881	0.6410144	1	1.0	1	1.0	No significance	No significance
Lrpap1_Sort1_HSC_Dendritic	HSC	HSC	Dendritic	Dendritic	Lrpap1	0.498388	-0.33687	Lrpap1	Lrpap1	Lrpap1	0.111337	0.14834921	0.153374	0.1842105263157894	Sort1	0.416331	0.0184343	Sort1	Sort1	Sort1	0.233988	0.2111745	0.238095	0.175438596491228	0.172663	0.17976186	0.202966	0.1346998057452171	0	0.001	0.0260516	0.03132757	0.522694	0.1924349108694517	0.0136638	0.010491105	0.47667	0.51738447	0.154663	0.2446987010345119	0.592119	0.6664031888430059	No significance	No significance
Lta_Ltb_Ltbr_HSC_Dendritic	HSC	Not detected	Dendritic	Not detected	Lta	0.197724	1.02892	Not detected	Lta_Ltb	Not detected	0.0896432	Not detected	0.116564	Not detected	Ltbr	0.922294	0.00972772	Not detected	Ltbr	Not detected	0.0854038	Not detected	0.111111	Not detected	0.0875235	Not detected	0.112816	Not detected	0	Not detected	0.00765587	Not detected	0.4555	Not detected	0.019371	Not detected	0.330552	Not detected	0.305709	Not detected	0.0225425	Not detected	Moderately significant	Not detected
Lta_Ripk1_HSC_Dendritic	HSC	Not detected	Dendritic	Not detected	Lta	0.197724	1.02892	Not detected	Lta	Not detected	0.0896432	Not detected	0.116564	Not detected	Ripk1	0.767951	0.4542	Not detected	Ripk1	Not detected	0.247593	Not detected	0.31746	Not detected	0.168618	Not detected	-0.00544427	Not detected	0.165	Not detected	0.0221951	Not detected	0.0976193	Not detected	0.0155152	Not detected	0.456735	Not detected	0.753995	Not detected	0.454546	Not detected	No significance	Not detected
Lta_Tnfrsf1a_HSC_Dendritic	HSC	Not detected	Dendritic	Not detected	Lta	0.197724	1.02892	Not detected	Lta	Not detected	0.0896432	Not detected	0.116564	Not detected	Tnfrsf1a	0.281358	-0.100463	Not detected	Tnfrsf1a	Not detected	0.141527	Not detected	0.190476	Not detected	0.115585	Not detected	0.0748626	Not detected	0.004	Not detected	0.0126869	Not detected	0.211211	Not detected	0.0116329	Not detected	0.388614	Not detected	0.403621	Not detected	0.122811	Not detected	No significance	Not detected
Lta_Tnfrsf1b_HSC_Dendritic	HSC	Not detected	Dendritic	Not detected	Lta	0.197724	1.02892	Not detected	Lta	Not detected	0.0896432	Not detected	0.116564	Not detected	Tnfrsf1b	0.0166954	-0.769103	Not detected	Tnfrsf1b	Not detected	0.592428	Not detected	0.380952	Not detected	0.341036	Not detected	0.571128	Not detected	0	Not detected	0.0531071	Not detected	0.635814	Not detected	0.0333098	Not detected	0.565307	Not detected	0.0266091	Not detected	1	Not detected	No significance	Not detected
Ltb_Cd40_HSC_Dendritic	HSC	HSC	Dendritic	Dendritic	Ltb	0.0330954	-0.494693	Ltb	Ltb	Ltb	0.968396	0.82053304	0.644172	0.4736842105263157	Cd40	0.109738	-0.26217	Cd40	Cd40	Cd40	0.47613	0.35009706	0.428571	0.2982456140350877	0.722263	0.58531505	-0.237697	-0.4174027679976848	1	1.0	0.461082	0.2872662	-0.148236	-0.3400639753463099	0.0136857	0.007816093	0.793042	0.7645018	1	1.0	0.657865	0.7893552884706585	No significance	No significance
Ltb_Tnfrsf1a_HSC_Dendritic	HSC	HSC	Dendritic	Dendritic	Ltb	0.0330954	-0.494693	Ltb	Ltb	Ltb	0.968396	0.82053304	0.644172	0.4736842105263157	Tnfrsf1a	0.281358	-0.100463	Tnfrsf1a	Tnfrsf1a	Tnfrsf1a	0.141527	0.11650376	0.190476	0.1228070175438596	0.554961	0.4685184	-0.346082	-0.6332745956512389	1	1.0	0.137054	0.09559518	-0.190328	-0.4413473245967498	0.00394512	0.002209631	0.676287	0.6518947	1	1.0	0.543385	0.9935457230696902	No significance	No significance
Ly86_Cd180_HSC_Dendritic	HSC	HSC	Dendritic	Dendritic	Ly86	0.00813421	-0.568004	Ly86	Ly86	Ly86	1.49398	0.84200716	0.852761	0.543859649122807	Cd180	0.833648	0.0141047	Cd180	Cd180	Cd180	0.69502	0.6749251	0.555556	0.4912280701754385	1.0945	0.7584661	0.0327785	-0.0986561644105451	0	0.494	1.03834	0.5682918	0.211219	0.0059899730571305	0.0165933	0.014284365	0.85186	0.82033724	0.548228	1.0	0.159718	0.600043928445483	No significance	No significance
Mfng_Notch1_HSC_Dendritic	HSC	Not detected	Dendritic	Not detected	Mfng	0.35918	-0.660879	Not detected	Mfng	Not detected	0.095478	Not detected	0.116564	Not detected	Notch1	0.587403	1.20369	Not detected	Notch1	Not detected	0.0831108	Not detected	0.111111	Not detected	0.0892944	Not detected	-0.214249	Not detected	0.989	Not detected	0.00793525	Not detected	-0.167645	Not detected	0.001745	Not detected	0.334529	Not detected	1	Not detected	0.027129	Not detected	Moderately significant	Not detected
Mfng_Notch2_HSC_Dendritic	HSC	Not detected	Dendritic	Not detected	Mfng	0.35918	-0.660879	Not detected	Mfng	Not detected	0.095478	Not detected	0.116564	Not detected	Notch2	0.0183944	-0.450788	Not detected	Notch2	Not detected	0.870787	Not detected	0.68254	Not detected	0.483132	Not detected	-0.117845	Not detected	0.325	Not detected	0.083141	Not detected	-0.005707	Not detected	0.00635958	Not detected	0.619362	Not detected	1	Not detected	1	Not detected	No significance	Not detected
Mif_Cd44_Cd74_HSC_Dendritic	HSC	HSC	Dendritic	Dendritic	Mif	0.0599899	0.906807	Mif	Mif	Mif	0.933227	1.1308054	0.644172	0.7149122807017544	Cd44	0.644798	0.0700518	Cd44	Cd44_Cd74	Cd44_Cd74	0.773382	0.73830545	0.587302	0.5	0.853305	0.9345554	0.411039	0.2052929405611351	0	0.001	0.721742	0.83487976	0.395045	0.2403338649872692	0.00990854	0.00908217	0.827414	0.84696084	0.371554	0.3581013038985307	0.387659	0.3104463750091707	No significance	No significance
Mif_Cd74_Cxcr4_HSC_Dendritic	HSC	HSC	Dendritic	Dendritic	Mif	0.0599899	0.906807	Mif	Mif	Mif	0.933227	1.1308054	0.644172	0.7149122807017544	Cxcr4	0.932731	0.343664	Cxcr4	Cd74_Cxcr4	Cd74_Cxcr4	0.144385	0.17871135	0.15873	0.1578947368421052	0.538806	0.65475833	0.0223109	0.1402691786095247	0.217	0.0	0.134744	0.20208776	0.0196144	0.1398334821434707	0.00420232	0.0060494556	0.674424	0.73138636	1	0.9239167916662891	0.557532	0.4605178902046307	No significance	No significance
Mrc1_Ptprc_HSC_Dendritic	HSC	Not detected	Dendritic	Not detected	Mrc1	0.0993	-1.87966	Not detected	Mrc1	Not detected	0.698862	Not detected	0.276074	Not detected	Ptprc	0.845578	-0.0742036	Not detected	Ptprc	Not detected	1.9987	Not detected	0.888889	Not detected	1.34878	Not detected	0.831305	Not detected	0.813	Not detected	1.39682	Not detected	0.898668	Not detected	0.042987	Not detected	0.869614	Not detected	0.105927	Not detected	0.0777682	Not detected	Less significant	Not detected
Nampt_Adora2a_HSC_Dendritic	HSC	Not detected	Dendritic	Not detected	Nampt	0.547536	0.255686	Not detected	Nampt	Not detected	0.487578	Not detected	0.460123	Not detected	Adora2a	0.000219399	-1.85959	Not detected	Adora2a	Not detected	0.452737	Not detected	0.31746	Not detected	0.470158	Not detected	0.724241	Not detected	0	Not detected	0.220745	Not detected	0.944848	Not detected	0.046138	Not detected	0.72613	Not detected	0.0076334	Not detected	0.589205	Not detected	No significance	Not detected
Nampt_Insr_HSC_Dendritic	HSC	HSC	Dendritic	Dendritic	Nampt	0.547536	0.255686	Nampt	Nampt	Nampt	0.487578	0.44934198	0.460123	0.4298245614035088	Insr	0.0318571	-0.519517	Insr	Insr	Insr	0.408682	0.23347507	0.31746	0.175438596491228	0.44813	0.34140852	0.33302	-0.0270691899023639	0	0.339	0.199265	0.10491015	0.326765	0.0100013641631123	0.0123601	0.0058539514	0.715834	0.6623689	0.19361	0.989149727074375	0.541468	1.0	No significance	No significance
Ntng2_Lrrc4_HSC_Dendritic	HSC	Not detected	Dendritic	Not detected	Ntng2	0.00252315	-0.865751	Not detected	Ntng2	Not detected	0.165281	Not detected	0.171779	Not detected	Lrrc4	0.525276	0.538204	Not detected	Lrrc4	Not detected	0.196414	Not detected	0.222222	Not detected	0.180848	Not detected	0.0929236	Not detected	0.043	Not detected	0.0324635	Not detected	0.147738	Not detected	0.00604981	Not detected	0.504158	Not detected	1	Not detected	0.807616	Not detected	No significance	Not detected
Nucb2_Erap1_HSC_Dendritic	HSC	HSC	Dendritic	Dendritic	Nucb2	0.0558234	0.666875	Nucb2	Nucb2	Nucb2	0.146531	0.12947032	0.214724	0.1491228070175438	Erap1	0.0211955	-0.582613	Erap1	Erap1	Erap1	0.411056	0.25488982	0.428571	0.2543859649122807	0.278794	0.19218007	0.0457065	0.0160931653824767	0.046	0.216	0.0602326	0.033000667	0.158262	0.0713524097306922	0.0139297	0.009582256	0.580708	0.52387697	0.49895	0.7825398725314587	1	0.715720860644281	No significance	No significance
Pkm_Cd44_HSC_Dendritic	HSC	HSC	Dendritic	Dendritic	Pkm	0.357109	0.462935	Pkm	Pkm	Pkm	0.753489	0.6691304	0.662577	0.5482456140350878	Cd44	0.644798	0.0700518	Cd44	Cd44	Cd44	0.773382	0.73830545	0.587302	0.5	0.763436	0.70371795	0.280584	-0.330543104726925	0	0.925	0.582735	0.4940226	0.40059	-0.0753623865458864	0.00571705	0.0039029347	0.8116	0.809784	0.730659	1.0	0.561121	0.7506940205535988	No significance	No significance
Psap_Sort1_HSC_Dendritic	HSC	HSC	Dendritic	Dendritic	Psap	2.6603e-06	0.984168	Psap	Psap	Psap	1.56302	1.263242	0.773006	0.7192982456140351	Sort1	0.416331	0.0184343	Sort1	Sort1	Sort1	0.233988	0.2111745	0.238095	0.175438596491228	0.898504	0.73720825	1.21652	0.3737642536622939	0	0.0	0.365727	0.2667645	1.03031	0.2437062440338692	0.0148691	0.008006244	0.773384	0.7577714	0.103211	0.498437551870168	0.557067	0.71433032950851	No significance	No significance
Psen1_Cd44_HSC_Dendritic	HSC	HSC	Dendritic	Dendritic	Psen1	0.100297	-0.310351	Psen1	Psen1	Psen1	0.40644	0.24503072	0.460123	0.293859649122807	Cd44	0.644798	0.0700518	Cd44	Cd44	Cd44	0.773382	0.73830545	0.587302	0.5	0.589911	0.49166808	0.100119	-0.4157644319965189	0.002	0.995	0.314334	0.18090752	0.230416	-0.167564681815741	0.0060459	0.003099221	0.75984	0.72037244	1	1.0	0.964238	0.4024759392636041	No significance	No significance
Psen1_Ncstn_HSC_Dendritic	HSC	HSC	Dendritic	Dendritic	Psen1	0.100297	-0.310351	Psen1	Psen1	Psen1	0.40644	0.24503072	0.460123	0.293859649122807	Ncstn	0.1057	-0.633347	Ncstn	Ncstn	Ncstn	0.246064	0.1552355	0.285714	0.1842105263157894	0.326252	0.20013312	-0.041472	-0.2491956379927919	0.13	0.998	0.10001	0.038037464	0.07466	-0.1309899426402895	0.00767384	0.0038124488	0.640886	0.5415546	0.88181	1.0	1	0.8623234542786535	No significance	No significance
Psen1_Notch1_HSC_Dendritic	HSC	HSC	Dendritic	Dendritic	Psen1	0.100297	-0.310351	Psen1	Psen1	Psen1	0.40644	0.24503072	0.460123	0.293859649122807	Notch1	0.587403	1.20369	Notch1	Notch1	Notch1	0.0831108	0.15415613	0.111111	0.131578947368421	0.244776	0.19959342	-0.179341	-0.1647448491433726	0.737	0.961	0.0337796	0.037772987	-0.0637846	-0.0762537381105708	0.00232521	0.0037908447	0.509124	0.5406883	1	1.0	0.851106	0.8530210159134757	No significance	No significance
Psen1_Notch2_HSC_Dendritic	HSC	HSC	Dendritic	Dendritic	Psen1	0.100297	-0.310351	Psen1	Psen1	Psen1	0.40644	0.24503072	0.460123	0.293859649122807	Notch2	0.0183944	-0.450788	Notch2	Notch2	Notch2	0.870787	0.61647785	0.68254	0.4824561403508772	0.638614	0.43075427	-0.0829366	-0.5259457593439194	0.103	1.0	0.353923	0.151056	0.098153	-0.2532806560164262	0.00847415	0.0036143733	0.770496	0.701854	1	1.0	0.904354	0.5955722129282364	No significance	No significance
Ptdss1_Jmjd6_HSC_Dendritic	HSC	Not detected	Dendritic	Not detected	Ptdss1	0.542712	-0.168818	Not detected	Ptdss1	Not detected	0.219383	Not detected	0.245399	Not detected	Jmjd6	0.0331961	-1.24748	Not detected	Jmjd6	Not detected	0.119561	Not detected	0.174603	Not detected	0.169472	Not detected	-0.0253281	Not detected	0.27	Not detected	0.0262296	Not detected	0.0367551	Not detected	0.00820348	Not detected	0.47752	Not detected	1	Not detected	0.599679	Not detected	No significance	Not detected
Ptdss1_Scarb1_HSC_Dendritic	HSC	HSC	Dendritic	Dendritic	Ptdss1	0.542712	-0.168818	Ptdss1	Ptdss1	Ptdss1	0.219383	0.11232193	0.245399	0.1491228070175438	Scarb1	0.371425	-0.342777	Scarb1	Scarb1	Scarb1	0.241964	0.19129722	0.253968	0.1929824561403508	0.230673	0.15180957	0.224444	0.0516501768494073	0.001	0.011	0.0530827	0.021486873	0.443774	0.165392960792564	0.0174911	0.011857671	0.56525	0.47029445	0.136915	0.331801088187988	1	0.3199924049065334	No significance	No significance
Ptpn6_Cd300lf_HSC_Dendritic	HSC	HSC	Dendritic	Dendritic	Ptpn6	0.679436	0.215206	Ptpn6	Ptpn6	Ptpn6	1.14701	0.8416441	0.822086	0.6403508771929824	Cd300lf	0.203394	-0.979976	Cd300lf	Cd300lf	Cd300lf	0.26021	0.15761653	0.222222	0.1491228070175438	0.703612	0.49963033	0.14702	-0.4073962908498597	0	0.983	0.298465	0.13265702	0.29497	-0.1254252339172567	0.00667731	0.0032258914	0.755081	0.68808895	0.947306	1.0	0.764352	0.6337448011213542	No significance	No significance
Ptpn6_Clec12a_HSC_Dendritic	HSC	HSC	Dendritic	Dendritic	Ptpn6	0.679436	0.215206	Ptpn6	Ptpn6	Ptpn6	1.14701	0.8416441	0.822086	0.6403508771929824	Clec12a	0.002988	1.26487	Clec12a	Clec12a	Clec12a	0.319676	0.65426296	0.31746	0.5175438596491229	0.733345	0.74795353	0.338139	0.3412241212624551	0	0.0	0.366673	0.55065656	0.73872	0.5094252379280834	0.0125403	0.016782135	0.77361	0.81800246	0.184878	0.0527431367206578	0.634449	0.6284518283889369	No significance	No significance
Reln_Lrp8_HSC_Dendritic	HSC	Not detected	Dendritic	Not detected	Reln	DE data missing	-0.85561	Not detected	Reln	Not detected	0.140214	Not detected	0.104294	Not detected	Lrp8	0.424004	0.739442	Not detected	Lrp8	Not detected	0.224845	Not detected	0.174603	Not detected	0.182529	Not detected	0.567947	Not detected	0	Not detected	0.0315264	Not detected	1.17206	Not detected	0.079982	Not detected	0.500496	Not detected	0.00803415	Not detected	0.774522	Not detected	No significance	Not detected
Selplg_Esam_HSC_Dendritic	HSC	Not detected	Dendritic	Not detected	Selplg	0.184146	-0.329585	Not detected	Selplg	Not detected	0.320309	Not detected	0.294479	Not detected	Esam	0.288798	-0.914595	Not detected	Esam	Not detected	0.127316	Not detected	0.126984	Not detected	0.223813	Not detected	-0.283388	Not detected	0.998	Not detected	0.0407804	Not detected	1.07217	Not detected	0.0235753	Not detected	0.532622	Not detected	1	Not detected	1	Not detected	No significance	Not detected
Selplg_Itgb2_HSC_Dendritic	HSC	HSC	Dendritic	Dendritic	Selplg	0.184146	-0.329585	Selplg	Selplg	Selplg	0.320309	0.40607938	0.294479	0.337719298245614	Itgb2	0.648674	0.338008	Itgb2	Itgb2	Itgb2	0.560053	0.55416405	0.539683	0.4385964912280701	0.440181	0.48012173	-0.412376	-0.5961692902600907	0.969	0.999	0.17939	0.2250346	-0.0778201	-0.1840312447503294	0.00201177	0.002284097	0.705028	0.74181885	1	1.0	0.567656	0.551565547604411	No significance	No significance
Selplg_Sell_HSC_Dendritic	HSC	HSC	Dendritic	Dendritic	Selplg	0.184146	-0.329585	Selplg	Selplg	Selplg	0.320309	0.40607938	0.294479	0.337719298245614	Sell	0.890756	1.08628	Sell	Sell	Sell	0.40212	0.5485765	0.380952	0.3245614035087719	0.361215	0.47732794	-1.05726	-0.8854131501238715	1	1.0	0.128803	0.2227656	-0.565082	-0.4556654800025107	0.00107338	0.0019284965	0.669454	0.7408472	1	1.0	0.914898	0.5437458771082821	No significance	No significance
Sema4d_Cd72_HSC_Dendritic	HSC	HSC	Dendritic	Dendritic	Sema4d	0.258197	-0.292367	Sema4d	Sema4d	Sema4d	0.777875	0.43924233	0.631902	0.425438596491228	Cd72	0.234702	-0.259451	Cd72	Cd72	Cd72	0.228026	0.17084037	0.238095	0.1578947368421052	0.502951	0.30504134	-0.439938	-0.7424280412170909	0.998	1.0	0.177376	0.07504032	-0.208333	-0.4175471889910548	0.00489324	0.0023048494	0.703852	0.6239456	1	1.0	0.406149	1.0	No significance	No significance
Sema4d_Met_HSC_Dendritic	HSC	Not detected	Dendritic	Not detected	Sema4d	0.258197	-0.292367	Not detected	Sema4d	Not detected	0.777875	Not detected	0.631902	Not detected	Met	0.138201	-0.252479	Not detected	Met	Not detected	0.125031	Not detected	0.15873	Not detected	0.451453	Not detected	0.107279	Not detected	0.029	Not detected	0.0972588	Not detected	1.15108	Not detected	0.044905	Not detected	0.637669	Not detected	0.356129	Not detected	0.900555	Not detected	No significance	Not detected
Sema4d_Plxnb2_HSC_Dendritic	HSC	HSC	Dendritic	Dendritic	Sema4d	0.258197	-0.292367	Sema4d	Sema4d	Sema4d	0.777875	0.43924233	0.631902	0.425438596491228	Plxnb2	0.177753	1.4567	Plxnb2	Plxnb2	Plxnb2	0.079101	0.18628673	0.126984	0.1929824561403508	0.428488	0.31276453	0.0159651	-0.2593454251483806	0.187	1.0	0.0615308	0.08182502	0.254328	0.0041680031479072	0.00821095	0.008033229	0.583302	0.6340447	0.771159	1.0	1	1.0	No significance	No significance
Sema7a_Plxnc1_HSC_Dendritic	HSC	Not detected	Dendritic	Not detected	Sema7a	0.651468	0.858281	Not detected	Sema7a	Not detected	0.183975	Not detected	0.214724	Not detected	Plxnc1	2.28836e-07	-1.16773	Not detected	Plxnc1	Not detected	1.85728	Not detected	0.84127	Not detected	1.02063	Not detected	1.41576	Not detected	0	Not detected	0.341693	Not detected	1.4159	Not detected	0.0763732	Not detected	0.767372	Not detected	0.0076334	Not detected	0.620075	Not detected	No significance	Not detected
Sirpa_Cd47_HSC_Dendritic	HSC	HSC	Dendritic	Dendritic	Sirpa	0.17633	-0.52503	Sirpa	Sirpa	Sirpa	0.738744	0.27692488	0.374233	0.2017543859649122	Cd47	0.876889	0.0132043	Cd47	Cd47	Cd47	1.72543	1.6451226	0.904762	0.8421052631578947	1.23209	0.96102375	1.11446	0.2447033730524243	0	0.0	1.27465	0.45557538	1.07542	0.1947320573086153	0.0164965	0.0068411054	0.864337	0.80346566	0.0693315	0.7161159066682896	0.107043	0.4587285503485949	No significance	No significance
Slpi_Cd4_HSC_Dendritic	HSC	HSC	Dendritic	Dendritic	Slpi	0.994158	1.15193	Slpi	Slpi	Slpi	0.643641	0.25271195	0.349693	0.1491228070175438	Cd4	0.642049	0.627779	Cd4	Cd4	Cd4	0.181381	0.22139074	0.206349	0.1578947368421052	0.412511	0.23705134	0.717058	-0.3616337944719206	0	0.478	0.116745	0.055948086	0.484373	0.089911764823288	0.0112687	0.0046045566	0.658489	0.5889264	0.254021	1.0	0.695889	1.0	No significance	No significance
Slpi_Plscr1_HSC_Dendritic	HSC	HSC	Dendritic	Dendritic	Slpi	0.994158	1.15193	Slpi	Slpi	Slpi	0.643641	0.25271195	0.349693	0.1491228070175438	Plscr1	0.124336	-0.802435	Plscr1	Plscr1	Plscr1	0.173687	0.099899	0.190476	0.1052631578947368	0.408664	0.17630547	0.880384	-0.521294801158823	0	0.974	0.111792	0.025245672	0.679701	-0.0659550845217035	0.00830377	0.0017319596	0.653598	0.49041215	0.245851	1.0	0.742148	0.4556897877261708	No significance	No significance
Sptan1_Ptpra_HSC_Dendritic	HSC	HSC	Dendritic	Dendritic	Sptan1	0.185736	-0.349132	Sptan1	Sptan1	Sptan1	0.415238	0.29152277	0.466258	0.2982456140350877	Ptpra	0.00659171	-0.4755	Ptpra	Ptpra	Ptpra	0.689183	0.4472121	0.619048	0.3596491228070175	0.552211	0.36936742	-0.0548531	-0.2176620878041623	0.14	0.993	0.286175	0.13037251	0.0773773	-0.1233619676041153	0.0087248	0.004732112	0.751172	0.68622184	0.946012	1.0	0.858829	0.8897890637764948	No significance	No significance
St6gal1_Cd22_HSC_Dendritic	HSC	HSC	Dendritic	Dendritic	St6gal1	0.235617	-0.22252	St6gal1	St6gal1	St6gal1	1.41774	0.46632406	0.809816	0.3464912280701754	Cd22	0.0320329	-0.984605	Cd22	Cd22	Cd22	0.289504	0.14111672	0.238095	0.1140350877192982	0.853623	0.30372038	-0.525181	-1.1288289230311226	0.999	1.0	0.410442	0.06580612	-0.253922	-0.5807684455340516	0.00555394	0.0015633855	0.783332	0.6084194	1	1.0	0.470394	1.0	No significance	No significance
Tgfb1_Acvr1_Tgfbr1_Tgfbr2_HSC_Dendritic	HSC	HSC	Dendritic	Dendritic	Tgfb1	0.127642	0.732467	Tgfb1	Tgfb1	Tgfb1	0.792405	0.67062515	0.687117	0.5745614035087719	Acvr1	0.153414	-0.452375	Acvr1	Acvr1_Tgfbr1_Tgfbr2	Acvr1_Tgfbr1_Tgfbr2	0.196031	0.12658001	0.206349	0.1228070175438596	0.494218	0.39860258	0.364285	0.179939860953189	0	0.0	0.155336	0.08488774	1.3309	0.5613684899965502	0.0668794	0.045282807	0.689839	0.63829726	0.0429783	0.1020146298813102	0.435847	1.0	No significance	No significance
Tgfb1_Acvr1_Tgfbr2_HSC_Dendritic	HSC	HSC	Dendritic	Dendritic	Tgfb1	0.127642	0.732467	Tgfb1	Tgfb1	Tgfb1	0.792405	0.67062515	0.687117	0.5745614035087719	Acvr1	0.153414	-0.452375	Acvr1	Acvr1_Tgfbr2	Acvr1_Tgfbr2	0.196031	0.12658001	0.206349	0.1228070175438596	0.494218	0.39860258	0.364285	0.179939860953189	0	0.0	0.155336	0.08488774	1.3309	0.5613684899965502	0.0668794	0.045282807	0.689839	0.63829726	0.0429783	0.1020146298813102	0.435847	1.0	No significance	No significance
Tgfb1_Acvr1b_Tgfbr2_HSC_Dendritic	HSC	Not detected	Dendritic	Not detected	Tgfb1	0.127642	0.732467	Not detected	Tgfb1	Not detected	0.792405	Not detected	0.687117	Not detected	Acvr1b	0.476824	0.43818	Not detected	Acvr1b_Tgfbr2	Not detected	0.113635	Not detected	0.111111	Not detected	0.45302	Not detected	0.163518	Not detected	0	Not detected	0.0900452	Not detected	0.199836	Not detected	0.0116918	Not detected	0.62872	Not detected	0.385117	Not detected	0.98714	Not detected	No significance	Not detected
Tgfb1_Acvrl1_HSC_Dendritic	HSC	HSC	Dendritic	Dendritic	Tgfb1	0.127642	0.732467	Tgfb1	Tgfb1	Tgfb1	0.792405	0.67062515	0.687117	0.5745614035087719	Acvrl1	0.651561	1.37744	Acvrl1	Acvrl1	Acvrl1	0.100308	0.18375559	0.15873	0.1666666666666666	0.446357	0.42719036	0.223045	0.2240935173930128	0	0.0	0.0794849	0.12323112	0.506217	0.4552074185722481	0.0384928	0.038618434	0.614047	0.68012524	0.132703	0.0734796345058503	1	0.7139415223440528	No significance	No significance
Tgfb1_Cxcr4_HSC_Dendritic	HSC	HSC	Dendritic	Dendritic	Tgfb1	0.127642	0.732467	Tgfb1	Tgfb1	Tgfb1	0.792405	0.67062515	0.687117	0.5745614035087719	Cxcr4	0.932731	0.343664	Cxcr4	Cxcr4	Cxcr4	0.144385	0.17871135	0.15873	0.1578947368421052	0.468395	0.42466825	-0.108242	-0.2972817591801768	0.431	0.984	0.114412	0.119848326	-0.0106073	-0.1187150057637565	0.00344518	0.0038018709	0.656216	0.6770899	1	1.0	0.715928	0.7401115759519745	No significance	No significance
Tgfb1_Itgb1_HSC_Dendritic	HSC	HSC	Dendritic	Dendritic	Tgfb1	0.127642	0.732467	Tgfb1	Tgfb1	Tgfb1	0.792405	0.67062515	0.687117	0.5745614035087719	Itgb1	0.363803	-0.231377	Itgb1	Itgb1	Itgb1	0.962869	0.8258264	0.698413	0.5614035087719298	0.877637	0.7482258	0.564851	0.3597400057921849	0	0.0	0.762982	0.55381995	0.625492	0.4090670509083095	0.0219492	0.013695226	0.831345	0.8184285	0.0284303	0.1109012156288453	0.353052	0.6271892509219534	No significance	No significance
Tgfb1_Lpp_HSC_Dendritic	HSC	HSC	Dendritic	Dendritic	Tgfb1	0.127642	0.732467	Tgfb1	Tgfb1	Tgfb1	0.792405	0.67062515	0.687117	0.5745614035087719	Lpp	0.000287661	-1.23042	Lpp	Lpp	Lpp	1.26701	0.72191936	0.746032	0.4912280701754385	1.02971	0.69627225	0.370636	0.0265615793839888	0	0.118	1.00398	0.48413727	0.308197	0.0780515446131779	0.0156531	0.01078237	0.849724	0.8082224	0.189165	0.6290425491114097	0.201107	0.7710364015806112	No significance	No significance
Tgfb1_Tgfbr1_Tgfbr2_HSC_Dendritic	HSC	HSC	Dendritic	Dendritic	Tgfb1	0.127642	0.732467	Tgfb1	Tgfb1	Tgfb1	0.792405	0.67062515	0.687117	0.5745614035087719	Tgfbr2	0.351915	0.0869898	Tgfbr2	Tgfbr1_Tgfbr2	Tgfbr1_Tgfbr2	0.370045	0.33579457	0.396825	0.2894736842105263	0.581225	0.5032098	-0.589622	-0.518044687175602	1	1.0	0.293225	0.22519228	-0.306005	-0.2580339770468426	0.00441418	0.004395108	0.75344	0.74188596	1	1.0	0.88289	0.5522205788171412	No significance	No significance
Tgm2_Itga4_HSC_Dendritic	HSC	Not detected	Dendritic	Not detected	Tgm2	0.272834	0.0114338	Not detected	Tgm2	Not detected	0.172529	Not detected	0.159509	Not detected	Itga4	0.000184179	-0.613456	Not detected	Itga4	Not detected	1.89341	Not detected	0.936508	Not detected	1.03297	Not detected	0.458123	Not detected	0	Not detected	0.326668	Not detected	0.743588	Not detected	0.0158749	Not detected	0.763334	Not detected	0.0808124	Not detected	0.663518	Not detected	No significance	Not detected
Tgm2_Itgb1_HSC_Dendritic	HSC	Not detected	Dendritic	Not detected	Tgm2	0.272834	0.0114338	Not detected	Tgm2	Not detected	0.172529	Not detected	0.159509	Not detected	Itgb1	0.363803	-0.231377	Not detected	Itgb1	Not detected	0.962869	Not detected	0.698413	Not detected	0.567699	Not detected	0.649339	Not detected	0	Not detected	0.166123	Not detected	0.927366	Not detected	0.0240705	Not detected	0.696975	Not detected	0.0145702	Not detected	0.389125	Not detected	No significance	Not detected
Tgm2_Sdc4_HSC_Dendritic	HSC	Not detected	Dendritic	Not detected	Tgm2	0.272834	0.0114338	Not detected	Tgm2	Not detected	0.172529	Not detected	0.159509	Not detected	Sdc4	0.740913	0.299646	Not detected	Sdc4	Not detected	0.178677	Not detected	0.206349	Not detected	0.175603	Not detected	0.108417	Not detected	0.116	Not detected	0.030827	Not detected	0.406485	Not detected	0.0113455	Not detected	0.497692	Not detected	0.614272	Not detected	0.750246	Not detected	No significance	Not detected
Timp2_Cd44_HSC_Dendritic	HSC	Not detected	Dendritic	Not detected	Timp2	0.12132	1.62168	Not detected	Timp2	Not detected	0.19611	Not detected	0.184049	Not detected	Cd44	0.644798	0.0700518	Not detected	Cd44	Not detected	0.773382	Not detected	0.587302	Not detected	0.484746	Not detected	0.270881	Not detected	0	Not detected	0.151668	Not detected	0.391013	Not detected	0.00719256	Not detected	0.687277	Not detected	0.756893	Not detected	0.454001	Not detected	No significance	Not detected
Timp2_Itgb1_HSC_Dendritic	HSC	Not detected	Dendritic	Not detected	Timp2	0.12132	1.62168	Not detected	Timp2	Not detected	0.19611	Not detected	0.184049	Not detected	Itgb1	0.363803	-0.231377	Not detected	Itgb1	Not detected	0.962869	Not detected	0.698413	Not detected	0.57949	Not detected	0.555245	Not detected	0	Not detected	0.188829	Not detected	0.651681	Not detected	0.0194343	Not detected	0.710331	Not detected	0.0378694	Not detected	0.455444	Not detected	No significance	Not detected
Tnf_Fas_HSC_Dendritic	HSC	Not detected	Dendritic	Not detected	Tnf	0.790414	0.528291	Not detected	Tnf	Not detected	0.12193	Not detected	0.153374	Not detected	Fas	0.00427193	-1.81605	Not detected	Fas	Not detected	0.275212	Not detected	0.222222	Not detected	0.198571	Not detected	0.276112	Not detected	0	Not detected	0.0335567	Not detected	0.31979	Not detected	0.0185599	Not detected	0.508297	Not detected	0.176523	Not detected	0.843713	Not detected	No significance	Not detected
Tnf_Ffar2_HSC_Dendritic	HSC	Not detected	Dendritic	Not detected	Tnf	0.790414	0.528291	Not detected	Tnf	Not detected	0.12193	Not detected	0.153374	Not detected	Ffar2	0.222977	-1.07227	Not detected	Ffar2	Not detected	0.351768	Not detected	0.269841	Not detected	0.236849	Not detected	0.51064	Not detected	0	Not detected	0.0428912	Not detected	0.957134	Not detected	0.0631179	Not detected	0.538898	Not detected	0.012965	Not detected	1	Not detected	No significance	Not detected
Tnf_Icos_HSC_Dendritic	HSC	Not detected	Dendritic	Not detected	Tnf	0.790414	0.528291	Not detected	Tnf	Not detected	0.12193	Not detected	0.153374	Not detected	Icos	5.44818e-05	-1.76226	Not detected	Icos	Not detected	0.419824	Not detected	0.333333	Not detected	0.270877	Not detected	0.373998	Not detected	0	Not detected	0.0511893	Not detected	0.462724	Not detected	0.0482986	Not detected	0.560782	Not detected	0.0727821	Not detected	1	Not detected	No significance	Not detected
Tnf_Notch1_HSC_Dendritic	HSC	Not detected	Dendritic	Not detected	Tnf	0.790414	0.528291	Not detected	Tnf	Not detected	0.12193	Not detected	0.153374	Not detected	Notch1	0.587403	1.20369	Not detected	Notch1	Not detected	0.0831108	Not detected	0.111111	Not detected	0.102521	Not detected	-0.0959945	Not detected	0.701	Not detected	0.0101337	Not detected	0.0060936	Not detected	0.00421477	Not detected	0.362278	Not detected	1	Not detected	0.0604685	Not detected	Less significant	Not detected
Tnf_Ptprs_HSC_Dendritic	HSC	Not detected	Dendritic	Not detected	Tnf	0.790414	0.528291	Not detected	Tnf	Not detected	0.12193	Not detected	0.153374	Not detected	Ptprs	0.523919	0.405022	Not detected	Ptprs	Not detected	0.331001	Not detected	0.301587	Not detected	0.226466	Not detected	0.385347	Not detected	0	Not detected	0.0403591	Not detected	0.92163	Not detected	0.0867927	Not detected	0.531329	Not detected	0.0363777	Not detected	1	Not detected	No significance	Not detected
Tnf_Tnfrsf1a_HSC_Dendritic	HSC	Not detected	Dendritic	Not detected	Tnf	0.790414	0.528291	Not detected	Tnf	Not detected	0.12193	Not detected	0.153374	Not detected	Tnfrsf1a	0.281358	-0.100463	Not detected	Tnfrsf1a	Not detected	0.141527	Not detected	0.190476	Not detected	0.131729	Not detected	0.0984188	Not detected	0.002	Not detected	0.0172564	Not detected	0.249327	Not detected	0.00949633	Not detected	0.42572	Not detected	0.418761	Not detected	0.277392	Not detected	No significance	Not detected
Tnf_Tnfrsf1b_HSC_Dendritic	HSC	Not detected	Dendritic	Not detected	Tnf	0.790414	0.528291	Not detected	Tnf	Not detected	0.12193	Not detected	0.153374	Not detected	Tnfrsf1b	0.0166954	-0.769103	Not detected	Tnfrsf1b	Not detected	0.592428	Not detected	0.380952	Not detected	0.357179	Not detected	0.594684	Not detected	0	Not detected	0.072235	Not detected	0.673931	Not detected	0.027192	Not detected	0.602654	Not detected	0.0211484	Not detected	1	Not detected	No significance	Not detected
Tnf_Tradd_HSC_Dendritic	HSC	Not detected	Dendritic	Not detected	Tnf	0.790414	0.528291	Not detected	Tnf	Not detected	0.12193	Not detected	0.153374	Not detected	Tradd	0.595848	-1.19257	Not detected	Tradd	Not detected	0.12518	Not detected	0.111111	Not detected	0.123555	Not detected	0.0871279	Not detected	0.135	Not detected	0.0152632	Not detected	0.102674	Not detected	0.0148217	Not detected	0.410789	Not detected	0.727837	Not detected	0.212028	Not detected	No significance	Not detected
Tnf_Traf2_HSC_Dendritic	HSC	Not detected	Dendritic	Not detected	Tnf	0.790414	0.528291	Not detected	Tnf	Not detected	0.12193	Not detected	0.153374	Not detected	Traf2	0.396996	0.0183853	Not detected	Traf2	Not detected	0.195972	Not detected	0.222222	Not detected	0.158951	Not detected	0.0797403	Not detected	0.029	Not detected	0.023895	Not detected	0.168738	Not detected	0.0186261	Not detected	0.465905	Not detected	0.468359	Not detected	0.518894	Not detected	No significance	Not detected
Tnf_Trpm2_HSC_Dendritic	HSC	Not detected	Dendritic	Not detected	Tnf	0.790414	0.528291	Not detected	Tnf	Not detected	0.12193	Not detected	0.153374	Not detected	Trpm2	0.88022	0.31132	Not detected	Trpm2	Not detected	0.47612	Not detected	0.396825	Not detected	0.299025	Not detected	0.495942	Not detected	0	Not detected	0.0580535	Not detected	0.830321	Not detected	0.0293496	Not detected	0.576215	Not detected	0.0144264	Not detected	1	Not detected	No significance	Not detected
Trf_Hfe_HSC_Dendritic	HSC	HSC	Dendritic	Dendritic	Trf	0.528242	-0.206161	Trf	Trf	Trf	0.584769	0.13287722	0.306748	0.1008771929824561	Hfe	0.0551822	0.93293	Hfe	Hfe	Hfe	0.335268	0.5812297	0.269841	0.3859649122807017	0.460019	0.35705346	1.30542	0.6456694168149255	0	0.0	0.196055	0.07723218	2.70069	0.7608134015160373	0.149086	0.029946342	0.714179	0.62731725	0.00229248	0.0113832008956014	0.501822	1.0	No significance	No significance
Trf_Ldlr_HSC_Dendritic	HSC	Not detected	Dendritic	Not detected	Trf	0.528242	-0.206161	Not detected	Trf	Not detected	0.584769	Not detected	0.306748	Not detected	Ldlr	0.00828977	-0.482947	Not detected	Ldlr	Not detected	0.2053	Not detected	0.190476	Not detected	0.395035	Not detected	1.03002	Not detected	0	Not detected	0.120053	Not detected	1.463	Not detected	0.0635561	Not detected	0.661624	Not detected	0.0076334	Not detected	0.741603	Not detected	No significance	Not detected
Trf_Tfrc_HSC_Dendritic	HSC	HSC	Dendritic	Dendritic	Trf	0.528242	-0.206161	Trf	Trf	Trf	0.584769	0.13287722	0.306748	0.1008771929824561	Tfrc	0.359337	0.643591	Tfrc	Tfrc	Tfrc	0.200683	0.30306837	0.190476	0.2368421052631578	0.392726	0.21797279	0.973641	0.2561740338237698	0	0.0	0.117353	0.04027088	1.29888	0.2776306077925368	0.0496935	0.01413715	0.659073	0.5486285	0.0076334	0.1179481309523478	0.75329	0.9270849058402866	No significance	No significance
Txlna_Stx4a_HSC_Dendritic	HSC	HSC	Dendritic	Dendritic	Txlna	0.396744	0.53288	Txlna	Txlna	Txlna	0.234638	0.24037409	0.325153	0.2763157894736842	Stx4a	0.699004	0.120349	Stx4a	Stx4a	Stx4a	0.290799	0.32660982	0.301587	0.3157894736842105	0.262719	0.28349197	0.119815	0.1458256060418738	0.006	0.0	0.0682325	0.07850854	0.197496	0.2128247194471786	0.0161387	0.01577213	0.595809	0.6292313	0.389958	0.1878496160983547	1	1.0	No significance	No significance
Vcam1_Itga4_Itgb1_HSC_Dendritic	HSC	Not detected	Dendritic	Not detected	Vcam1	0.00333557	-1.25326	Not detected	Vcam1	Not detected	1.15355	Not detected	0.368098	Not detected	Itgb1	0.363803	-0.231377	Not detected	Itga4_Itgb1	Not detected	0.962869	Not detected	0.698413	Not detected	1.05821	Not detected	2.27845	Not detected	0	Not detected	1.11072	Not detected	2.06421	Not detected	0.10678	Not detected	0.856061	Not detected	0.00217635	Not detected	0.182121	Not detected	No significance	Not detected
Vcam1_Itga4_Itgb7_HSC_Dendritic	HSC	Not detected	Dendritic	Not detected	Vcam1	0.00333557	-1.25326	Not detected	Vcam1	Not detected	1.15355	Not detected	0.368098	Not detected	Itgb7	0.239094	0.0766391	Not detected	Itga4_Itgb7	Not detected	0.477506	Not detected	0.444444	Not detected	0.81553	Not detected	1.68139	Not detected	0	Not detected	0.550829	Not detected	1.54278	Not detected	0.0502174	Not detected	0.807257	Not detected	0.0076334	Not detected	0.446553	Not detected	No significance	Not detected
Vegfb_Nrp1_HSC_Dendritic	HSC	HSC	Dendritic	Dendritic	Vegfb	0.107002	-0.976043	Vegfb	Vegfb	Vegfb	0.119495	0.10832839	0.177914	0.1403508771929824	Nrp1	0.937306	0.0160956	Nrp1	Nrp1	Nrp1	0.127255	0.13085698	0.126984	0.131578947368421	0.123375	0.11959268	0.0714792	0.1307600168862008	0.004	0.0	0.0152064	0.014175525	0.252023	0.3010897556335176	0.0162524	0.026973255	0.410338	0.41898903	0.41116	0.1475370859312452	0.206754	0.0931796047601301	No significance	Less significant
Vim_Cd44_HSC_Dendritic	HSC	HSC	Dendritic	Dendritic	Vim	1.03493e-05	-1.09633	Vim	Vim	Vim	0.612242	0.7613246	0.423313	0.4692982456140351	Cd44	0.644798	0.0700518	Cd44	Cd44	Cd44	0.773382	0.73830545	0.587302	0.5	0.692812	0.749815	0.125601	-0.2710553032620795	0.011	0.812	0.473497	0.5620901	0.191672	-0.0500604117889936	0.00379422	0.004457379	0.795214	0.81952727	1	1.0	0.740602	0.6219378776925661	No significance	No significance
Ybx1_Notch1_HSC_Dendritic	HSC	HSC	Dendritic	Dendritic	Ybx1	0.695433	0.00519333	Ybx1	Ybx1	Ybx1	1.66071	1.6279677	0.907975	0.8464912280701754	Notch1	0.587403	1.20369	Notch1	Notch1	Notch1	0.0831108	0.15415613	0.111111	0.131578947368421	0.871909	0.8910619	0.312649	0.416118677136964	0	0.0	0.138023	0.2509612	0.315078	0.375081259005985	0.00333534	0.008857457	0.677057	0.75212276	1	0.3805595717686537	0.53794	0.6527866837885814	No significance	No significance

## Sheet: Follicular_B_Cell
interaction_id	source_control	source_KO	target_control	target_KO	ligand_control	ligand_p_val	ligand_avg_log2FC	ligand_KO	ligand_complex_control	ligand_complex_KO	ligand_means_control	ligand_means_KO	ligand_props_control	ligand_props_KO	receptor_control	receptor_p_val	receptor_avg_log2FC	receptor_KO	receptor_complex_control	receptor_complex_KO	receptor_means_control	receptor_means_KO	receptor_props_control	receptor_props_KO	lr_means_control	lr_means_KO	lr_logfc_control	lr_logfc_KO	cellphone_pvals_control	cellphone_pvals_KO	expr_prod_control	expr_prod_KO	scaled_weight_control	scaled_weight_KO	spec_weight_control	spec_weight_KO	lrscore_control	lrscore_KO	specificity_rank_control	specificity_rank_KO	magnitude_rank_control	magnitude_rank_KO	Significance_in_control	Significance_in_KO
Actr2_Adrb2_HSC_Follicular_B_Cell	HSC	HSC	Follicular_B_Cell	Follicular_B_Cell	Actr2	0.000331793	0.227841	Actr2	Actr2	Actr2	1.20922	1.0848905	0.840491	0.7763157894736842	Adrb2	0.226836	-0.159904	Adrb2	Adrb2	Adrb2	0.208026	0.19081056	0.142676	0.1350071056371388	0.708621	0.6378505	0.0883498	-0.2246553858582285	0.012	1.0	0.251548	0.20700856	0.114181	-0.1281841564325579	0.00879913	0.00586354	0.738925	0.73374295	0.678435	1.0	0.714332	0.479942748424019	No significance	No significance
Ada_Dpp4_HSC_Follicular_B_Cell	HSC	Not detected	Follicular_B_Cell	Not detected	Ada	0.31925	0.461744	Not detected	Ada	Not detected	0.273431	Not detected	0.251534	Not detected	Dpp4	0.642688	-0.127387	Not detected	Dpp4	Not detected	0.58579	Not detected	0.353202	Not detected	0.42961	Not detected	0.244558	Not detected	0	Not detected	0.160173	Not detected	0.670769	Not detected	0.0246211	Not detected	0.69311	Not detected	0.113	Not detected	0.603183	Not detected	No significance	Not detected
Adam10_Cd44_HSC_Follicular_B_Cell	HSC	HSC	Follicular_B_Cell	Follicular_B_Cell	Adam10	0.193183	-0.288434	Adam10	Adam10	Adam10	0.754157	0.76064885	0.711656	0.631578947368421	Cd44	1.95545e-10	1.47433	Cd44	Cd44	Cd44	0.179168	0.48373622	0.119848	0.3254381809568925	0.466663	0.6221925	-0.523641	-0.5261839872119908	1	1.0	0.135121	0.3679534	-0.11467	-0.0635329882513801	0.00151899	0.004197764	0.67473	0.7860528	1	1.0	0.554683	1.0	No significance	No significance
Adam10_Notch2_HSC_Follicular_B_Cell	HSC	HSC	Follicular_B_Cell	Follicular_B_Cell	Adam10	0.193183	-0.288434	Adam10	Adam10	Adam10	0.754157	0.76064885	0.711656	0.631578947368421	Notch2	0.64148	0.0153473	Notch2	Notch2	Notch2	0.99422	1.0095387	0.563729	0.5883467550923733	0.874188	0.88509375	0.234985	0.1653601415033289	0	0.0	0.749798	0.7679044	0.201894	0.1859697218391616	0.0104928	0.012235774	0.83012	0.84146243	0.380462	0.2288794120783528	0.358185	0.3649327545762929	No significance	No significance
Adam10_Tspan14_HSC_Follicular_B_Cell	HSC	HSC	Follicular_B_Cell	Follicular_B_Cell	Adam10	0.193183	-0.288434	Adam10	Adam10	Adam10	0.754157	0.76064885	0.711656	0.631578947368421	Tspan14	0.25481	-0.190705	Tspan14	Tspan14	Tspan14	0.28348	0.2519995	0.192137	0.1776409284699194	0.518818	0.5063242	-0.0752136	0.003667721194846	0.409	0.019	0.213788	0.19168313	-0.00470188	0.064003430295045	0.00570391	0.005850023	0.722935	0.72616243	1	0.9904128071716128	0.561597	0.4176545585074033	No significance	No significance
Adam10_Tspan5_HSC_Follicular_B_Cell	HSC	HSC	Follicular_B_Cell	Follicular_B_Cell	Adam10	0.193183	-0.288434	Adam10	Adam10	Adam10	0.754157	0.76064885	0.711656	0.631578947368421	Tspan5	0.994995	-0.0350788	Tspan5	Tspan5	Tspan5	0.306617	0.31768543	0.185162	0.2027475130270014	0.530387	0.53916717	-0.104709	0.1680414585988502	0.59	0.0	0.231237	0.24164705	-0.0118476	0.1406186249860274	0.00590347	0.009664363	0.730723	0.74858046	1	0.3190714326132591	0.628865	0.6164859921546468	No significance	No significance
Adam17_Rhbdf2_HSC_Follicular_B_Cell	HSC	HSC	Follicular_B_Cell	Follicular_B_Cell	Adam17	0.323449	-0.491555	Adam17	Adam17	Adam17	0.447608	0.38321197	0.478528	0.3903508771929824	Rhbdf2	0.635373	0.110738	Rhbdf2	Rhbdf2	Rhbdf2	0.16094	0.19035637	0.1078	0.1392704879204168	0.304274	0.28678417	-0.0177166	-0.0294657554981393	0.339	0.363	0.0720382	0.07294684	0.0266453	0.0148908689941111	0.00645599	0.008774208	0.602327	0.6206203	1	0.9712917314032176	1	1.0	No significance	No significance
Adam23_Itga4_HSC_Follicular_B_Cell	HSC	Not detected	Follicular_B_Cell	Not detected	Adam23	DE data missing	1.83046	Not detected	Adam23	Not detected	0.272879	Not detected	0.141104	Not detected	Itga4	0.695065	-0.118929	Not detected	Itga4	Not detected	1.19694	Not detected	0.645529	Not detected	0.734911	Not detected	0.408554	Not detected	0.001	Not detected	0.326621	Not detected	0.455152	Not detected	0.0104175	Not detected	0.763321	Not detected	0.322955	Not detected	0.663908	Not detected	No significance	Not detected
Adam9_Itgav_HSC_Follicular_B_Cell	HSC	HSC	Follicular_B_Cell	Follicular_B_Cell	Adam9	0.96602	-0.222353	Adam9	Adam9	Adam9	0.241897	0.15033613	0.288344	0.1710526315789473	Itgav	0.760822	-0.142871	Itgav	Itgav	Itgav	0.270018	0.2552115	0.176284	0.1762198010421601	0.255957	0.20277381	0.0536877	-0.1175840128640958	0.061	0.991	0.0653164	0.03836751	0.0977168	-0.0474239315536783	0.00992745	0.006538812	0.590539	0.54262686	0.75376	1.0	1	0.8724042644240433	No significance	No significance
Apoe_Abca1_HSC_Follicular_B_Cell	HSC	HSC	Follicular_B_Cell	Follicular_B_Cell	Apoe	1.69184e-05	-0.831948	Apoe	Apoe	Apoe	1.43028	0.5270304	0.680982	0.3157894736842105	Abca1	0.567385	-0.204773	Abca1	Abca1	Abca1	0.448776	0.3978888	0.280279	0.2520132638559924	0.93953	0.46245962	1.05789	0.1417861099919047	0	0.001	0.641877	0.2096995	0.638514	0.1193467135498072	0.0361746	0.013933843	0.818879	0.7350027	0.0263428	0.3738887994239386	0.277435	0.4912191442299727	No significance	No significance
Apoe_Lrp6_HSC_Follicular_B_Cell	HSC	HSC	Follicular_B_Cell	Follicular_B_Cell	Apoe	1.69184e-05	-0.831948	Apoe	Apoe	Apoe	1.43028	0.5270304	0.680982	0.3157894736842105	Lrp6	0.0388515	0.000489735	Lrp6	Lrp6	Lrp6	0.238759	0.24883537	0.159797	0.1752723827569872	0.834522	0.3879329	0.782025	0.0567867018264526	0	0.027	0.341493	0.13114381	0.46533	0.0582591459702541	0.017006	0.009786935	0.767319	0.68685645	0.0717719	0.6262701083393513	0.620648	0.786033869937533	No significance	No significance
Apoe_Sorl1_HSC_Follicular_B_Cell	HSC	HSC	Follicular_B_Cell	Follicular_B_Cell	Apoe	1.69184e-05	-0.831948	Apoe	Apoe	Apoe	1.43028	0.5270304	0.680982	0.3157894736842105	Sorl1	1.21293e-06	-0.610008	Sorl1	Sorl1	Sorl1	1.64777	1.2355099	0.815472	0.674088109900521	1.53903	0.8812702	1.13424	-0.0207664313981384	0	0.0	2.35678	0.6511513	0.750321	0.1011714783165931	0.0263239	0.010957357	0.896516	0.8301496	0.0143046	0.454904640764995	0.0413255	0.3711631490193071	Moderately significant	No significance
App_Aplp2_HSC_Follicular_B_Cell	HSC	HSC	Follicular_B_Cell	Follicular_B_Cell	App	0.0191433	1.14296	App	App	App	0.358671	0.2198176	0.251534	0.1666666666666666	Aplp2	0.128378	-0.0629801	Aplp2	Aplp2	Aplp2	0.165779	0.16466193	0.112873	0.11747986736144	0.262225	0.19223976	0.261246	-0.1930748509725773	0	0.981	0.0594603	0.036195587	0.291933	-0.0760541736330619	0.00395435	0.0026610773	0.579136	0.53538704	1	1.0	1	0.803637378437738	No significance	No significance
App_Cd74_HSC_Follicular_B_Cell	HSC	HSC	Follicular_B_Cell	Follicular_B_Cell	App	0.0191433	1.14296	App	App	App	0.358671	0.2198176	0.251534	0.1666666666666666	Cd74	1.61326e-12	-0.355522	Cd74	Cd74	Cd74	4.48291	4.2185526	0.999366	0.9976314542870678	2.42079	2.219185	0.879187	0.5342189451797277	0	0.0	1.60789	0.9273121	0.735485	0.3680794126516743	0.0106083	0.0076507996	0.877387	0.8536427	0.200083	0.5103860031050432	0.0233685	0.1133794955770495	Moderately significant	No significance
App_Lrp10_HSC_Follicular_B_Cell	HSC	HSC	Follicular_B_Cell	Follicular_B_Cell	App	0.0191433	1.14296	App	App	App	0.358671	0.2198176	0.251534	0.1666666666666666	Lrp10	0.380983	0.0580871	Lrp10	Lrp10	Lrp10	0.379998	0.4037886	0.251744	0.275698720985315	0.369335	0.3118031	0.306982	-0.1249079085398106	0	0.92	0.136294	0.08875984	0.304135	-0.0436834273863893	0.00490931	0.00356259	0.675678	0.64343023	1	1.0	0.870905	1.0	No significance	No significance
App_Lrp6_HSC_Follicular_B_Cell	HSC	HSC	Follicular_B_Cell	Follicular_B_Cell	App	0.0191433	1.14296	App	App	App	0.358671	0.2198176	0.251534	0.1666666666666666	Lrp6	0.0388515	0.000489735	Lrp6	Lrp6	Lrp6	0.238759	0.24883537	0.159797	0.1752723827569872	0.298715	0.23432648	0.232826	-0.1048799984669998	0	0.846	0.085636	0.054698393	0.2656	-0.0338366986284216	0.00532977	0.004143142	0.622841	0.5861892	1	1.0	1	1.0	No significance	No significance
App_Ncstn_HSC_Follicular_B_Cell	HSC	HSC	Follicular_B_Cell	Follicular_B_Cell	App	0.0191433	1.14296	App	App	App	0.358671	0.2198176	0.251534	0.1666666666666666	Ncstn	0.22091	-0.22261	Ncstn	Ncstn	Ncstn	0.177458	0.1563761	0.123018	0.113216485078162	0.268065	0.18809685	0.281459	-0.1784124699971332	0	0.972	0.0636492	0.03437422	0.295808	-0.0750778547530375	0.00424219	0.0031025696	0.587409	0.52896005	1	1.0	1	0.7480708296247466	No significance	No significance
App_Notch2_HSC_Follicular_B_Cell	HSC	HSC	Follicular_B_Cell	Follicular_B_Cell	App	0.0191433	1.14296	App	App	App	0.358671	0.2198176	0.251534	0.1666666666666666	Notch2	0.64148	0.0153473	Notch2	Notch2	Notch2	0.99422	1.0095387	0.563729	0.5883467550923733	0.676446	0.61467814	0.533159	-0.1024719498908123	0	0.231	0.356598	0.22191435	0.464964	0.0117440623204698	0.00741646	0.0047816373	0.771161	0.7404795	0.570344	1.0	0.791615	0.5409942432284272	No significance	No significance
App_Rpsa_HSC_Follicular_B_Cell	HSC	HSC	Follicular_B_Cell	Follicular_B_Cell	App	0.0191433	1.14296	App	App	App	0.358671	0.2198176	0.251534	0.1666666666666666	Rpsa	0.00351661	-0.115428	Rpsa	Rpsa	Rpsa	3.31151	3.212737	0.995561	0.993841781146376	1.83509	1.7162774	0.238972	-0.0185236486983725	0	0.0	1.18775	0.70621616	0.340346	0.1259224997996389	0.00667937	0.0042465343	0.860143	0.8357963	0.93162	1.0	0.0537755	0.1953974034878564	Less significant	No significance
Arf1_Insr_HSC_Follicular_B_Cell	HSC	HSC	Follicular_B_Cell	Follicular_B_Cell	Arf1	0.667897	0.0653643	Arf1	Arf1	Arf1	0.866739	0.6263123	0.748466	0.5570175438596491	Insr	0.00223479	-0.423332	Insr	Insr	Insr	0.350557	0.27262995	0.225111	0.1828517290383704	0.608648	0.44947112	0.219083	0.0026502777822264	0	0.185	0.303842	0.1707515	0.217832	0.0270142905233551	0.00784911	0.006247339	0.756729	0.7145164	0.679302	0.8636740964230998	0.924965	0.5297618586894541	No significance	No significance
Arf6_Smap1_HSC_Follicular_B_Cell	HSC	HSC	Follicular_B_Cell	Follicular_B_Cell	Arf6	0.899424	0.156663	Arf6	Arf6	Arf6	0.348835	0.31580812	0.423313	0.3596491228070175	Smap1	0.32328	-0.305212	Smap1	Smap1	Smap1	0.397268	0.3352908	0.260621	0.2335386072951208	0.373052	0.32554945	-0.0413886	-0.1149049102677473	0.639	0.922	0.138581	0.105887555	-0.0013382	-0.0422756150488468	0.00796715	0.0058574984	0.677499	0.66340506	1	1.0	0.851637	1.0	No significance	No significance
Arpc5_Adrb2_HSC_Follicular_B_Cell	HSC	HSC	Follicular_B_Cell	Follicular_B_Cell	Arpc5	0.813333	0.159734	Arpc5	Arpc5	Arpc5	1.0931	0.90654385	0.834356	0.7105263157894737	Adrb2	0.226836	-0.159904	Adrb2	Adrb2	Adrb2	0.208026	0.19081056	0.142676	0.1350071056371388	0.650561	0.5486772	0.184199	-0.2470870214125904	0	0.998	0.227392	0.17297815	0.208964	-0.0960959131485946	0.00923312	0.005765855	0.72907	0.7158359	0.451841	1.0	0.615132	0.4018128890893918	No significance	No significance
Bsg_Slc16a7_HSC_Follicular_B_Cell	HSC	Not detected	Follicular_B_Cell	Not detected	Bsg	0.922645	-0.0810355	Not detected	Bsg	Not detected	0.531965	Not detected	0.558282	Not detected	Slc16a7	0.739118	-0.67171	Not detected	Slc16a7	Not detected	0.197305	Not detected	0.126823	Not detected	0.364635	Not detected	0.272874	Not detected	0	Not detected	0.104959	Not detected	0.226216	Not detected	0.0121628	Not detected	0.646425	Not detected	0.321839	Not detected	0.89787	Not detected	No significance	Not detected
Btla_Cd79a_HSC_Follicular_B_Cell	HSC	HSC	Follicular_B_Cell	Follicular_B_Cell	Btla	2.24039e-11	-0.726863	Btla	Btla	Btla	1.22889	0.58996457	0.699387	0.3903508771929824	Cd79a	0.237414	-0.120766	Cd79a	Cd79a	Cd79a	2.94773	2.865599	0.989854	0.9857887257224064	2.08831	1.7277818	0.138134	0.1543106703648591	0	0.0	3.62243	1.6906018	0.232274	0.1565793790981637	0.0179498	0.01578344	0.914825	0.8873283	0.308188	0.2848760140334787	0.00618194	0.0230721247899821	Highly significant	Moderately significant
C1qb_C1qbp_HSC_Follicular_B_Cell	HSC	Not detected	Follicular_B_Cell	Not detected	C1qb	DE data missing	-1.01584	Not detected	C1qb	Not detected	0.774603	Not detected	0.337423	Not detected	C1qbp	0.0540677	0.257688	Not detected	C1qbp	Not detected	0.226628	Not detected	0.151554	Not detected	0.500615	Not detected	1.16134	Not detected	0	Not detected	0.175547	Not detected	1.53821	Not detected	0.0609237	Not detected	0.70277	Not detected	0.0076334	Not detected	0.399257	Not detected	No significance	Not detected
Calr_Itgav_HSC_Follicular_B_Cell	HSC	HSC	Follicular_B_Cell	Follicular_B_Cell	Calr	0.729941	-0.100492	Calr	Calr	Calr	1.04789	0.94450295	0.711656	0.6754385964912281	Itgav	0.760822	-0.142871	Itgav	Itgav	Itgav	0.270018	0.2552115	0.176284	0.1762198010421601	0.658952	0.5998572	0.245452	0.099476372767992	0	0.001	0.282948	0.24104802	0.157415	0.1070105667984766	0.00664904	0.0069560865	0.750111	0.74834687	0.955404	0.6864894626608992	0.837516	0.6136697093335722	No significance	No significance
Cd14_Itga4_HSC_Follicular_B_Cell	HSC	Not detected	Follicular_B_Cell	Not detected	Cd14	0.31925	3.80692	Not detected	Cd14	Not detected	0.189943	Not detected	0.159509	Not detected	Itga4	0.695065	-0.118929	Not detected	Itga4	Not detected	1.19694	Not detected	0.645529	Not detected	0.693443	Not detected	0.0766835	Not detected	0.259	Not detected	0.227351	Not detected	0.440999	Not detected	0.0149194	Not detected	0.729052	Not detected	0.917829	Not detected	0.614652	Not detected	No significance	Not detected
Cd14_Ripk1_HSC_Follicular_B_Cell	HSC	Not detected	Follicular_B_Cell	Not detected	Cd14	0.31925	3.80692	Not detected	Cd14	Not detected	0.189943	Not detected	0.159509	Not detected	Ripk1	0.139965	0.0866549	Not detected	Ripk1	Not detected	0.165984	Not detected	0.114141	Not detected	0.177963	Not detected	0.211888	Not detected	0	Not detected	0.0315274	Not detected	0.468413	Not detected	0.0102611	Not detected	0.5005	Not detected	0.337219	Not detected	0.7749	Not detected	No significance	Not detected
Cd14_Tlr1_HSC_Follicular_B_Cell	HSC	Not detected	Follicular_B_Cell	Not detected	Cd14	0.31925	3.80692	Not detected	Cd14	Not detected	0.189943	Not detected	0.159509	Not detected	Tlr1	0.357425	0.303269	Not detected	Tlr1	Not detected	0.219477	Not detected	0.151554	Not detected	0.20471	Not detected	0.282592	Not detected	0	Not detected	0.0416881	Not detected	0.516496	Not detected	0.0226954	Not detected	0.535361	Not detected	0.0833546	Not detected	1	Not detected	No significance	Not detected
Cd200r1_Cd200_HSC_Follicular_B_Cell	HSC	Not detected	Follicular_B_Cell	Not detected	Cd200r1	DE data missing	0.911511	Not detected	Cd200r1	Not detected	0.165069	Not detected	0.134969	Not detected	Cd200	0.185895	-0.596507	Not detected	Cd200	Not detected	0.354074	Not detected	0.221306	Not detected	0.259571	Not detected	0.41252	Not detected	0	Not detected	0.0584465	Not detected	0.3354	Not detected	0.0347125	Not detected	0.577039	Not detected	0.160777	Not detected	1	Not detected	No significance	Not detected
Cd22_Ptprc_HSC_Follicular_B_Cell	HSC	HSC	Follicular_B_Cell	Follicular_B_Cell	Cd22	0.655261	0.00102805	Cd22	Cd22	Cd22	0.842956	0.45279267	0.613497	0.3552631578947368	Ptprc	0.306729	-0.148589	Ptprc	Ptprc	Ptprc	2.60118	2.4731476	0.970831	0.9583135954523924	1.72207	1.4629701	-0.151275	-0.4821115903719086	0.824	1.0	2.19268	1.1198231	-0.0594115	-0.2216138090469654	0.0126964	0.008002148	0.89312	0.8650379	1	1.0	0.0197922	0.0757407424663065	Moderately significant	Less significant
Cd38_Pecam1_HSC_Follicular_B_Cell	HSC	HSC	Follicular_B_Cell	Follicular_B_Cell	Cd38	0.74311	0.0995638	Cd38	Cd38	Cd38	0.907972	0.6190988	0.588957	0.4122807017543859	Pecam1	0.155337	-0.274286	Pecam1	Pecam1	Pecam1	1.46288	1.3109307	0.724794	0.6925627664613927	1.18542	0.96501476	0.240419	0.1287520832292233	0	0.008	1.32825	0.8115956	0.164974	0.0720845924806717	0.0183967	0.015512696	0.866734	0.84511864	0.479118	0.5549416698035126	0.121513	0.2757188861297516	No significance	No significance
Cd48_Cd2_HSC_Follicular_B_Cell	HSC	HSC	Follicular_B_Cell	Follicular_B_Cell	Cd48	0.55271	-0.00212301	Cd48	Cd48	Cd48	0.920195	0.5654925	0.766871	0.5043859649122807	Cd2	0.930226	-0.0989277	Cd2	Cd2	Cd2	0.587208	0.5702715	0.363982	0.3694931312174325	0.753701	0.567882	-0.0265776	0.0201421684968639	0.309	0.268	0.540346	0.32248425	0.0259537	0.0269937096699781	0.0118441	0.010252423	0.805758	0.7747525	1	0.8570135084574332	0.58304	0.91432750511642	No significance	No significance
Cklf_Lrp6_HSC_Follicular_B_Cell	HSC	HSC	Follicular_B_Cell	Follicular_B_Cell	Cklf	0.917238	-0.160907	Cklf	Cklf	Cklf	0.287388	0.2475991	0.361963	0.2894736842105263	Lrp6	0.0388515	0.000489735	Lrp6	Lrp6	Lrp6	0.238759	0.24883537	0.159797	0.1752723827569872	0.263074	0.24821723	-0.16038	-0.125404449944421	0.994	0.995	0.0686165	0.061611414	-0.0992384	-0.0768141001398287	0.00612634	0.0060834344	0.596485	0.60054594	1	1.0	1	1.0	No significance	No significance
Clcf1_Sorl1_HSC_Follicular_B_Cell	HSC	Not detected	Follicular_B_Cell	Not detected	Clcf1	0.644474	0.225332	Not detected	Clcf1	Not detected	0.0885898	Not detected	0.116564	Not detected	Sorl1	1.21293e-06	-0.610008	Not detected	Sorl1	Not detected	1.64777	Not detected	0.815472	Not detected	0.868179	Not detected	0.226248	Not detected	0	Not detected	0.145975	Not detected	0.170467	Not detected	0.0118361	Not detected	0.683151	Not detected	0.462153	Not detected	0.487401	Not detected	No significance	Not detected
Col14a1_Cd44_HSC_Follicular_B_Cell	HSC	Not detected	Follicular_B_Cell	Not detected	Col14a1	0.31925	-3.3188	Not detected	Col14a1	Not detected	0.184849	Not detected	0.134969	Not detected	Cd44	1.95545e-10	1.47433	Not detected	Cd44	Not detected	0.179168	Not detected	0.119848	Not detected	0.182009	Not detected	-0.245893	Not detected	1	Not detected	0.0331192	Not detected	0.752509	Not detected	0.0121655	Not detected	0.506657	Not detected	1	Not detected	0.83222	Not detected	No significance	Not detected
Copa_Cd74_HSC_Follicular_B_Cell	HSC	HSC	Follicular_B_Cell	Follicular_B_Cell	Copa	0.0212271	0.192759	Copa	Copa	Copa	0.48527	0.49111316	0.539877	0.4824561403508772	Cd74	1.61326e-12	-0.355522	Cd74	Cd74	Cd74	4.48291	4.2185526	0.999366	0.9976314542870678	2.48409	2.354833	0.555698	0.6503764507916241	0	0.0	2.17543	2.0717866	0.44708	0.4426553613255701	0.0141114	0.01511569	0.892742	0.89709914	0.124172	0.0773891747057199	0.0107681	0.0131688161379673	Moderately significant	Moderately significant
Fam3c_Lamp1_HSC_Follicular_B_Cell	HSC	HSC	Follicular_B_Cell	Follicular_B_Cell	Fam3c	0.690968	-0.435513	Fam3c	Fam3c	Fam3c	0.389817	0.2431853	0.435583	0.2456140350877192	Lamp1	0.517961	0.212004	Lamp1	Lamp1	Lamp1	0.316546	0.37116522	0.214331	0.2595926101373756	0.353181	0.30717525	-0.13306	-0.2215049924827041	0.955	1.0	0.123395	0.09026192	-0.0690742	-0.1024742288785341	0.00488751	0.0049206642	0.664691	0.645353	1	1.0	0.956468	1.0	No significance	No significance
Fcer2a_Cr2_HSC_Follicular_B_Cell	HSC	HSC	Follicular_B_Cell	Follicular_B_Cell	Fcer2a	0.67275	0.0460059	Fcer2a	Fcer2a	Fcer2a	0.318343	0.1868025	0.294479	0.1666666666666666	Cr2	0.148389	0.181522	Cr2	Cr2	Cr2	1.05881	1.159614	0.549144	0.5926101373756514	0.688577	0.67320824	-0.410194	-0.501305499103019	0.862	0.998	0.337065	0.21661879	-0.0713785	-0.1399557967795202	0.0130813	0.009850827	0.766152	0.73815215	1	1.0	0.754581	0.5174300795616966	No significance	No significance
Fgf13_Fgfr2_HSC_Follicular_B_Cell	HSC	Not detected	Follicular_B_Cell	Not detected	Fgf13	0.000144466	-2.00223	Not detected	Fgf13	Not detected	0.128737	Not detected	0.104294	Not detected	Fgfr2	0.354153	-0.0717323	Not detected	Fgfr2	Not detected	0.406715	Not detected	0.270133	Not detected	0.267726	Not detected	-0.705866	Not detected	1	Not detected	0.0523594	Not detected	-0.24177	Not detected	0.00242698	Not detected	0.563564	Not detected	1	Not detected	1	Not detected	No significance	Not detected
Gnai2_Adcy7_HSC_Follicular_B_Cell	HSC	HSC	Follicular_B_Cell	Follicular_B_Cell	Gnai2	0.0694556	-0.0911274	Gnai2	Gnai2	Gnai2	1.47629	1.1535274	0.90184	0.8026315789473685	Adcy7	0.462218	0.00235208	Adcy7	Adcy7	Adcy7	0.430724	0.4461734	0.279645	0.300805305542397	0.953506	0.7998504	-0.0219276	-0.1722561155906302	0.085	0.989	0.635873	0.51467323	0.0399604	-0.0808739349649311	0.00590615	0.0056697787	0.818181	0.81291795	1	1.0	0.263382	0.502499919372803	No significance	No significance
Gnai2_S1pr1_HSC_Follicular_B_Cell	HSC	HSC	Follicular_B_Cell	Follicular_B_Cell	Gnai2	0.0694556	-0.0911274	Gnai2	Gnai2	Gnai2	1.47629	1.1535274	0.90184	0.8026315789473685	S1pr1	0.216691	0.613791	S1pr1	S1pr1	S1pr1	0.443366	0.65196097	0.281547	0.4126006631927996	0.959827	0.9027442	0.0259812	-0.0480783820871445	0.017	0.65	0.654536	0.7520548	0.0716675	-0.0100315178464278	0.0076813	0.008309744	0.820323	0.84006625	0.884624	1.0	0.258446	0.3459859474338242	No significance	No significance
Gnai2_S1pr4_HSC_Follicular_B_Cell	HSC	HSC	Follicular_B_Cell	Follicular_B_Cell	Gnai2	0.0694556	-0.0911274	Gnai2	Gnai2	Gnai2	1.47629	1.1535274	0.90184	0.8026315789473685	S1pr4	0.0393416	0.264027	S1pr4	S1pr4	S1pr4	0.246125	0.29856852	0.163602	0.2074846044528659	0.861207	0.72604793	0.181054	0.0336727800900082	0	0.442	0.363352	0.34440696	0.172904	0.0364393182273815	0.0083066	0.009728005	0.772812	0.7804394	0.597986	1.0	0.56186	0.6895828811604456	No significance	No significance
Gnas_Adcy7_HSC_Follicular_B_Cell	HSC	HSC	Follicular_B_Cell	Follicular_B_Cell	Gnas	0.480211	-0.118564	Gnas	Gnas	Gnas	1.64525	1.3746419	0.920245	0.8640350877192983	Adcy7	0.462218	0.00235208	Adcy7	Adcy7	Adcy7	0.430724	0.4461734	0.279645	0.300805305542397	1.03799	0.91040766	-0.0378738	-0.0555501305680931	0.164	0.209	0.70865	0.61332864	0.0241162	0.018074682461521	0.00671158	0.006777321	0.826103	0.825889	1	0.8535470895514087	0.196466	0.3355787037724105	No significance	No significance
Gnas_Adrb2_HSC_Follicular_B_Cell	HSC	HSC	Follicular_B_Cell	Follicular_B_Cell	Gnas	0.480211	-0.118564	Gnas	Gnas	Gnas	1.64525	1.3746419	0.920245	0.8640350877192983	Adrb2	0.226836	-0.159904	Adrb2	Adrb2	Adrb2	0.208026	0.19081056	0.142676	0.1350071056371388	0.926639	0.7827262	0.227329	-0.0478713052650299	0	0.058	0.342255	0.2622962	0.225588	0.047066789501531	0.0101257	0.0072661643	0.767518	0.7562177	0.348913	0.6906640554399606	0.61874	0.6971608849114301	No significance	No significance
Gpi1_Amfr_HSC_Follicular_B_Cell	HSC	HSC	Follicular_B_Cell	Follicular_B_Cell	Gpi1	0.16008	0.110465	Gpi1	Gpi1	Gpi1	0.679974	0.6437893	0.662577	0.5614035087719298	Amfr	0.862499	-0.0497184	Amfr	Amfr	Amfr	0.291818	0.2881566	0.196576	0.2041686404547607	0.485896	0.46597296	-0.0438316	-0.1173760523990514	0.331	0.948	0.198429	0.18551213	0.0129191	-0.0592304714572844	0.00416286	0.0051697497	0.715406	0.7228968	1	1.0	0.496104	0.4762227675525894	No significance	No significance
H2-K1_Aplp2_HSC_Follicular_B_Cell	HSC	HSC	Follicular_B_Cell	Follicular_B_Cell	H2-K1	0.424523	-0.00126878	H2-K1	H2-K1	H2-K1	2.39445	2.0141373	0.969325	0.9078947368421052	Aplp2	0.128378	-0.0629801	Aplp2	Aplp2	Aplp2	0.165779	0.16466193	0.112873	0.11747986736144	1.28011	1.0893996	-0.163079	-0.3825908237417187	1	1.0	0.39695	0.33165172	-0.277844	-0.3740791324633128	0.00423264	0.0040739556	0.780482	0.77718896	1	1.0	0.49681	0.7272050327699617	No significance	No significance
Hras_Insr_HSC_Follicular_B_Cell	HSC	HSC	Follicular_B_Cell	Follicular_B_Cell	Hras	0.578983	-0.0200367	Hras	Hras	Hras	0.210023	0.22357222	0.276074	0.25	Insr	0.00223479	-0.423332	Insr	Insr	Insr	0.350557	0.27262995	0.225111	0.1828517290383704	0.28029	0.24810109	0.136442	0.1561767704094676	0	0.0	0.0736251	0.060952485	0.167989	0.2079307307545574	0.0126329	0.013842627	0.604934	0.5992555	0.470166	0.193635186977281	1	1.0	No significance	No significance
Hsp90b1_Tlr1_HSC_Follicular_B_Cell	HSC	HSC	Follicular_B_Cell	Follicular_B_Cell	Hsp90b1	0.00866443	0.418723	Hsp90b1	Hsp90b1	Hsp90b1	1.2785	1.279334	0.785276	0.7763157894736842	Tlr1	0.357425	0.303269	Tlr1	Tlr1	Tlr1	0.219477	0.27246192	0.151554	0.1942207484604453	0.748991	0.7758979	0.525885	0.416991286930512	0	0.0	0.280603	0.34856978	0.287849	0.2553273020013526	0.0125621	0.013747853	0.74933	0.781467	0.214821	0.1397429491418652	0.830408	0.6783326391566383	No significance	No significance
Hspa8_Adrb2_HSC_Follicular_B_Cell	HSC	HSC	Follicular_B_Cell	Follicular_B_Cell	Hspa8	3.18345e-31	1.22283	Hspa8	Hspa8	Hspa8	2.0089	2.4553244	0.944785	0.9385964912280702	Adrb2	0.226836	-0.159904	Adrb2	Adrb2	Adrb2	0.208026	0.19081056	0.142676	0.1350071056371388	1.10846	1.3230674	0.296751	0.1002035224910307	0	0.0	0.417902	0.46850184	0.26676	0.1287517478972487	0.0100254	0.007786254	0.784857	0.8056653	0.359427	0.536478425447523	0.455418	0.4392073525273005	No significance	No significance
Icam1_Il2rg_HSC_Follicular_B_Cell	HSC	HSC	Follicular_B_Cell	Follicular_B_Cell	Icam1	0.67393	0.235003	Icam1	Icam1	Icam1	0.357684	0.17368937	0.374233	0.1929824561403508	Il2rg	0.110319	0.120885	Il2rg	Il2rg	Il2rg	0.598117	0.658215	0.379201	0.4282330648981525	0.477901	0.41595218	0.126934	0.089680851164056	0.007	0.015	0.213937	0.11432494	0.129567	0.0514808404676489	0.0113682	0.008034741	0.723004	0.67191064	0.608702	0.66148647736555	0.562655	0.7908112912226795	No significance	No significance
Igf1_Insr_HSC_Follicular_B_Cell	HSC	Not detected	Follicular_B_Cell	Not detected	Igf1	DE data missing	-0.488778	Not detected	Igf1	Not detected	0.398637	Not detected	0.226994	Not detected	Insr	0.00223479	-0.423332	Not detected	Insr	Not detected	0.350557	Not detected	0.225111	Not detected	0.374597	Not detected	0.675009	Not detected	0	Not detected	0.139745	Not detected	1.35556	Not detected	0.0660922	Not detected	0.678412	Not detected	0.0076334	Not detected	0.842704	Not detected	No significance	Not detected
Lamb3_Cd44_HSC_Follicular_B_Cell	HSC	HSC	Follicular_B_Cell	Follicular_B_Cell	Lamb3	0.227436	-0.0369623	Lamb3	Lamb3	Lamb3	0.267913	0.18522973	0.306748	0.1798245614035087	Cd44	1.95545e-10	1.47433	Cd44	Cd44	Cd44	0.179168	0.48373622	0.119848	0.3254381809568925	0.223541	0.33448297	-0.855215	-1.0110429547807835	1	1.0	0.0480015	0.08960233	-0.367814	-0.4045034883736922	0.00102284	0.0018335604	0.552849	0.6445132	1	1.0	1	1.0	No significance	No significance
Lamb3_Dag1_HSC_Follicular_B_Cell	HSC	HSC	Follicular_B_Cell	Follicular_B_Cell	Lamb3	0.227436	-0.0369623	Lamb3	Lamb3	Lamb3	0.267913	0.18522973	0.306748	0.1798245614035087	Dag1	0.397624	0.0630241	Dag1	Dag1	Dag1	0.1739	0.19741629	0.113507	0.1383230696352439	0.220907	0.19132301	-0.296247	-0.2614743005986371	1	1.0	0.0465901	0.036567368	-0.184595	-0.1563305051034055	0.00736288	0.005047307	0.549157	0.5366578	1	1.0	1	0.8196361963202126	No significance	No significance
Lamc1_Cd44_HSC_Follicular_B_Cell	HSC	HSC	Follicular_B_Cell	Follicular_B_Cell	Lamc1	0.584038	0.0182369	Lamc1	Lamc1	Lamc1	0.0995872	0.11827134	0.122699	0.1271929824561403	Cd44	1.95545e-10	1.47433	Cd44	Cd44	Cd44	0.179168	0.48373622	0.119848	0.3254381809568925	0.139378	0.30100378	-0.602781	-0.7250728563333647	1	1.0	0.0178429	0.057212133	-0.23079	-0.2299685247583041	0.00114649	0.0037195117	0.42981	0.591628	1	1.0	0.298521	1.0	No significance	No significance
Lamc1_Dag1_HSC_Follicular_B_Cell	HSC	HSC	Follicular_B_Cell	Follicular_B_Cell	Lamc1	0.584038	0.0182369	Lamc1	Lamc1	Lamc1	0.0995872	0.11827134	0.122699	0.1271929824561403	Dag1	0.397624	0.0630241	Dag1	Dag1	Dag1	0.1739	0.19741629	0.113507	0.1383230696352439	0.136744	0.15784381	-0.0438139	0.0244957978487817	0.889	0.247	0.0173182	0.02334869	-0.0475704	0.0182044585119825	0.00825298	0.010238832	0.426157	0.48065645	1	0.8521351596776547	0.278689	0.3805745147599207	No significance	No significance
Lgals1_Cd69_HSC_Follicular_B_Cell	HSC	HSC	Follicular_B_Cell	Follicular_B_Cell	Lgals1	0.0953154	1.2655	Lgals1	Lgals1	Lgals1	0.370837	0.6535239	0.337423	0.3991228070175439	Cd69	0.334694	-0.249874	Cd69	Cd69	Cd69	0.202723	0.18510246	0.124921	0.1245855045002368	0.28678	0.4193132	-0.0549678	0.4555855059785595	0.188	0.0	0.0751773	0.120968886	0.0315357	0.2088403891953644	0.0126243	0.015913842	0.607424	0.6781065	1	0.192061019429772	1	0.7278338053067566	No significance	No significance
Lgals1_Ptprc_HSC_Follicular_B_Cell	HSC	HSC	Follicular_B_Cell	Follicular_B_Cell	Lgals1	0.0953154	1.2655	Lgals1	Lgals1	Lgals1	0.370837	0.6535239	0.337423	0.3991228070175439	Ptprc	0.306729	-0.148589	Ptprc	Ptprc	Ptprc	2.60118	2.4731476	0.970831	0.9583135954523924	1.48601	1.5633358	-0.192258	0.2109363182785399	0.903	0.001	0.964614	1.6162611	-0.0519907	0.1019711291269921	0.00890316	0.009030887	0.847152	0.88506067	1	0.4317428160574671	0.086558	0.036035276868165	Less significant	Moderately significant
Lin7c_Abca1_HSC_Follicular_B_Cell	HSC	HSC	Follicular_B_Cell	Follicular_B_Cell	Lin7c	0.370699	0.180726	Lin7c	Lin7c	Lin7c	0.240246	0.1706025	0.312883	0.1973684210526315	Abca1	0.567385	-0.204773	Abca1	Abca1	Abca1	0.448776	0.3978888	0.280279	0.2520132638559924	0.344511	0.28424567	0.228825	0.0139060993118746	0	0.217	0.107816	0.067880824	0.167163	0.0070611009694139	0.01612	0.009379359	0.649488	0.61211073	0.472475	0.929117311870054	1	1.0	No significance	No significance
Lrpap1_Sorl1_HSC_Follicular_B_Cell	HSC	HSC	Follicular_B_Cell	Follicular_B_Cell	Lrpap1	0.104485	-0.141187	Lrpap1	Lrpap1	Lrpap1	0.111337	0.14834921	0.153374	0.1842105263157894	Sorl1	1.21293e-06	-0.610008	Sorl1	Sorl1	Sorl1	1.64777	1.2355099	0.815472	0.674088109900521	0.879552	0.6919295	0.274749	-0.0197832948156072	0	0.0	0.183458	0.18328692	0.233783	0.1080380236193413	0.0125034	0.011865331	0.707354	0.7216866	0.305083	0.4512146409971146	0.434383	0.3850874589942782	No significance	No significance
Lta_Ripk1_HSC_Follicular_B_Cell	HSC	Not detected	Follicular_B_Cell	Not detected	Lta	0.0320623	0.42007	Not detected	Lta	Not detected	0.0896432	Not detected	0.116564	Not detected	Ripk1	0.139965	0.0866549	Not detected	Ripk1	Not detected	0.165984	Not detected	0.114141	Not detected	0.127814	Not detected	-0.0195107	Not detected	0.783	Not detected	0.0148793	Not detected	0.0128713	Not detected	0.0104013	Not detected	0.40771	Not detected	1	Not detected	0.197949	Not detected	No significance	Not detected
Ltb_Cd40_HSC_Follicular_B_Cell	HSC	HSC	Follicular_B_Cell	Follicular_B_Cell	Ltb	0.00176031	0.230341	Ltb	Ltb	Ltb	0.968396	0.82053304	0.644172	0.4736842105263157	Cd40	0.0287203	0.165847	Cd40	Cd40	Cd40	0.370894	0.42390287	0.240964	0.2851729038370441	0.669645	0.62221795	-0.221346	-0.2727649371193406	1	1.0	0.359172	0.3478263	-0.242372	-0.2774442445248343	0.0106608	0.009463846	0.771795	0.78128463	1	1.0	0.809183	0.992576680795034	No significance	No significance
Ly86_Cd180_HSC_Follicular_B_Cell	HSC	HSC	Follicular_B_Cell	Follicular_B_Cell	Ly86	9.4313e-07	-0.550957	Ly86	Ly86	Ly86	1.49398	0.84200716	0.852761	0.543859649122807	Cd180	0.576731	-0.195544	Cd180	Cd180	Cd180	0.752374	0.6888333	0.43754	0.4206537186167693	1.12317	0.7654202	0.218241	0.0209007391025309	0	0.418	1.12403	0.58000255	0.245051	0.0145628323540867	0.0179626	0.014578723	0.856794	0.8218355	0.283882	1.0	0.146005	0.581080167855965	No significance	No significance
Mfng_Notch2_HSC_Follicular_B_Cell	HSC	Not detected	Follicular_B_Cell	Not detected	Mfng	0.451689	-0.0331627	Not detected	Mfng	Not detected	0.095478	Not detected	0.116564	Not detected	Notch2	0.64148	0.0153473	Not detected	Notch2	Not detected	0.99422	Not detected	0.563729	Not detected	0.544849	Not detected	0.171793	Not detected	0	Not detected	0.0949261	Not detected	0.0665194	Not detected	0.00726104	Not detected	0.63486	Not detected	0.911094	Not detected	0.928759	Not detected	No significance	Not detected
Mif_Cd44_Cd74_HSC_Follicular_B_Cell	HSC	HSC	Follicular_B_Cell	Follicular_B_Cell	Mif	0.061186	0.340832	Mif	Mif	Mif	0.933227	1.1308054	0.644172	0.7149122807017544	Cd44	1.95545e-10	1.47433	Cd44	Cd44_Cd74	Cd44_Cd74	0.179168	0.48373622	0.119848	0.3254381809568925	0.556198	0.80727077	-0.241005	-0.2115217228357629	0.367	0.057	0.167205	0.5470115	0.0184438	0.1154379034843787	0.0022955	0.005950619	0.697661	0.81750757	1	1.0	0.385591	0.4839318045569276	No significance	No significance
Mif_Cd74_Cxcr4_HSC_Follicular_B_Cell	HSC	HSC	Follicular_B_Cell	Follicular_B_Cell	Mif	0.061186	0.340832	Mif	Mif	Mif	0.933227	1.1308054	0.644172	0.7149122807017544	Cxcr4	0.0994395	0.316312	Cxcr4	Cd74_Cxcr4	Cd74_Cxcr4	0.466272	0.55671763	0.299937	0.3533870203694931	0.69975	0.8437615	0.432851	0.5997397935898079	0	0.0	0.435137	0.6295393	0.275617	0.402239647967024	0.0135708	0.01884513	0.788249	0.82775664	0.232638	0.0470582726343354	0.720484	0.4235659925316154	No significance	No significance
Mrc1_Ptprc_HSC_Follicular_B_Cell	HSC	Not detected	Follicular_B_Cell	Not detected	Mrc1	0.31925	0.240286	Not detected	Mrc1	Not detected	0.698862	Not detected	0.276074	Not detected	Ptprc	0.306729	-0.148589	Not detected	Ptprc	Not detected	2.60118	Not detected	0.970831	Not detected	1.65002	Not detected	1.03886	Not detected	0	Not detected	1.81787	Not detected	1.33859	Not detected	0.0559447	Not detected	0.883837	Not detected	0.0076334	Not detected	0.0271321	Not detected	Moderately significant	Not detected
Nampt_Insr_HSC_Follicular_B_Cell	HSC	HSC	Follicular_B_Cell	Follicular_B_Cell	Nampt	0.0557587	0.193834	Nampt	Nampt	Nampt	0.487578	0.44934198	0.460123	0.4298245614035088	Insr	0.00223479	-0.423332	Insr	Insr	Insr	0.350557	0.27262995	0.225111	0.1828517290383704	0.419068	0.36098596	0.296365	-0.0393591890224879	0	0.092	0.170924	0.12250408	0.280362	0.0445584725490711	0.0106022	0.0068356874	0.699976	0.67948127	0.305916	0.7184721100127421	0.644288	0.9381462234640088	No significance	No significance
Nucb2_Erap1_HSC_Follicular_B_Cell	HSC	HSC	Follicular_B_Cell	Follicular_B_Cell	Nucb2	0.537534	-0.270929	Nucb2	Nucb2	Nucb2	0.146531	0.12947032	0.214724	0.1491228070175438	Erap1	0.719673	-0.207242	Erap1	Erap1	Erap1	0.244433	0.2272257	0.161699	0.1634296541923259	0.195482	0.178348	-0.0478828	0.0079019564493039	0.93	0.266	0.0358171	0.029418984	0.0163293	0.0451298921505176	0.00828324	0.008542258	0.51644	0.509533	1	0.854198759779298	0.91616	0.6028926960180192	No significance	No significance
Pkm_Cd44_HSC_Follicular_B_Cell	HSC	HSC	Follicular_B_Cell	Follicular_B_Cell	Pkm	0.24548	0.163645	Pkm	Pkm	Pkm	0.753489	0.6691304	0.662577	0.5482456140350878	Cd44	1.95545e-10	1.47433	Cd44	Cd44	Cd44	0.179168	0.48373622	0.119848	0.3254381809568925	0.466329	0.5764333	-0.37146	-0.7473577681238232	0.546	1.0	0.135001	0.3236826	0.0239886	-0.2002583480487769	0.00132446	0.0025571948	0.674633	0.775076	1	1.0	0.555732	0.9198410330352638	No significance	No significance
Psen1_Cd44_HSC_Follicular_B_Cell	HSC	HSC	Follicular_B_Cell	Follicular_B_Cell	Psen1	0.694247	-0.15609	Psen1	Psen1	Psen1	0.40644	0.24503072	0.460123	0.293859649122807	Cd44	1.95545e-10	1.47433	Cd44	Cd44	Cd44	0.179168	0.48373622	0.119848	0.3254381809568925	0.292804	0.36438346	-0.551925	-0.8325790953934171	1	1.0	0.0728213	0.11853023	-0.146185	-0.2924606433186315	0.00140065	0.0020306034	0.603621	0.6758798	1	1.0	1	0.9200710702968002	No significance	No significance
Psen1_Ncstn_HSC_Follicular_B_Cell	HSC	HSC	Follicular_B_Cell	Follicular_B_Cell	Psen1	0.694247	-0.15609	Psen1	Psen1	Psen1	0.40644	0.24503072	0.460123	0.293859649122807	Ncstn	0.22091	-0.22261	Ncstn	Ncstn	Ncstn	0.177458	0.1563761	0.123018	0.113216485078162	0.291949	0.20070341	-0.0449992	-0.2169754867844182	0.391	1.0	0.0721262	0.038316946	0.0012235	-0.1297798503015971	0.00553427	0.0038404611	0.602473	0.5424632	1	1.0	1	0.8691818675639098	No significance	No significance
[truncated: 18 more rows]

## Sheet: HSC
interaction_id	source_control	source_KO	target_control	target_KO	ligand_control	ligand_p_val	ligand_avg_log2FC	ligand_KO	ligand_complex_control	ligand_complex_KO	ligand_means_control	ligand_means_KO	ligand_props_control	ligand_props_KO	receptor_control	receptor_p_val	receptor_avg_log2FC	receptor_KO	receptor_complex_control	receptor_complex_KO	receptor_means_control	receptor_means_KO	receptor_props_control	receptor_props_KO	lr_means_control	lr_means_KO	lr_logfc_control	lr_logfc_KO	cellphone_pvals_control	cellphone_pvals_KO	expr_prod_control	expr_prod_KO	scaled_weight_control	scaled_weight_KO	spec_weight_control	spec_weight_KO	lrscore_control	lrscore_KO	specificity_rank_control	specificity_rank_KO	magnitude_rank_control	magnitude_rank_KO	Significance_in_control	Significance_in_KO
[truncated: 201 more rows]

[truncated: 6 more sheets: Macrophage, Marginal_Zone_B_Cell, Memory_B_Cell, Neutrophil, Neutrophil_Precursor, Plasma]
