# Supplementary material for: Lineage-specific CK2α deletion reshapes the transcriptome of hematopoietic stem cells toward an immune-primed state
Source: bioRxiv. 2026 Apr 15:2026.04.10.717787. Preprint. [Version 1] doi: 10.64898/2026.04.10.717787 (PMC13104887; doi:10.64898/2026.04.10.717787)
Supplement: Supplement 10 [file media-10.xlsx]

## Sheet: Activated_Neutrophil
interaction_id	source_control	source_KO	target_control	target_KO	ligand_control	ligand_p_val	ligand_avg_log2FC	ligand_KO	ligand_complex_control	ligand_complex_KO	ligand_means_control	ligand_means_KO	ligand_props_control	ligand_props_KO	receptor_control	receptor_p_val	receptor_avg_log2FC	receptor_KO	receptor_complex_control	receptor_complex_KO	receptor_means_control	receptor_means_KO	receptor_props_control	receptor_props_KO	lr_means_control	lr_means_KO	lr_logfc_control	lr_logfc_KO	cellphone_pvals_control	cellphone_pvals_KO	expr_prod_control	expr_prod_KO	scaled_weight_control	scaled_weight_KO	spec_weight_control	spec_weight_KO	lrscore_control	lrscore_KO	specificity_rank_control	specificity_rank_KO	magnitude_rank_control	magnitude_rank_KO	Significance_in_control	Significance_in_KO
Actr2_Adrb2_Activated_Neutrophil_HSC	Activated_Neutrophil	Activated_Neutrophil	HSC	HSC	Actr2	0.788921	0.261964	Actr2	Actr2	Actr2	1.17357	1.3398799	0.769231	0.8571428571428571	Adrb2	0.449657	0.679474	Adrb2	Adrb2	Adrb2	0.122939	0.109958306	0.147239	0.1052631578947368	0.648257	0.7249191	-0.115162	-0.1989534415309113	0.466	0.568	0.144278	0.14733092	-0.0061081	-0.0543920352432039	0.00504685	0.0041731647	0.681884	0.6992349	1	1.0	0.497077	0.5303993460598475	No significance	No significance
Adam10_Axl_Activated_Neutrophil_HSC	Activated_Neutrophil	Not detected	HSC	Not detected	Adam10	0.36038	-0.503469	Not detected	Adam10	Not detected	0.886207	Not detected	0.769231	Not detected	Axl	DE data missing	-0.106915	Not detected	Axl	Not detected	0.540058	Not detected	0.282209	Not detected	0.713133	Not detected	0.849503	Not detected	0	Not detected	0.478604	Not detected	1.51436	Not detected	0.0954115	Not detected	0.796086	Not detected	0.0076334	Not detected	0.684706	Not detected	No significance	Not detected
Adam10_Cadm1_Activated_Neutrophil_HSC	Activated_Neutrophil	Not detected	HSC	Not detected	Adam10	0.36038	-0.503469	Not detected	Adam10	Not detected	0.886207	Not detected	0.769231	Not detected	Cadm1	DE data missing	-0.106915	Not detected	Cadm1	Not detected	0.528736	Not detected	0.276074	Not detected	0.707471	Not detected	0.888956	Not detected	0	Not detected	0.468569	Not detected	1.29494	Not detected	0.0464721	Not detected	0.794361	Not detected	0.0076334	Not detected	0.700339	Not detected	No significance	Not detected
Adam10_Cd44_Activated_Neutrophil_HSC	Activated_Neutrophil	Activated_Neutrophil	HSC	HSC	Adam10	0.36038	-0.503469	Adam10	Adam10	Adam10	0.886207	0.64138067	0.769231	0.5714285714285714	Cd44	0.349884	-0.175615	Cd44	Cd44	Cd44	0.937658	0.8758743	0.668712	0.6798245614035088	0.911932	0.7586275	0.41963	-0.2047006788251518	0	0.389	0.830959	0.56176883	0.45556	0.0453216812101915	0.00934138	0.0064088907	0.837244	0.81948495	0.437478	1.0	0.307908	0.5994223075331104	No significance	No significance
Adam10_Il6ra_Activated_Neutrophil_HSC	Activated_Neutrophil	Activated_Neutrophil	HSC	HSC	Adam10	0.36038	-0.503469	Adam10	Adam10	Adam10	0.886207	0.64138067	0.769231	0.5714285714285714	Il6ra	0.0995833	0.964888	Il6ra	Il6ra	Il6ra	0.366013	0.16974719	0.312883	0.1447368421052631	0.62611	0.40556392	0.00748408	-0.3236470671905406	0.157	0.762	0.324363	0.10887256	0.151245	-0.0999354457258231	0.00713165	0.0027646595	0.762694	0.6665019	0.831651	1.0	0.949489	0.8466033254859751	No significance	No significance
Adam10_Notch1_Activated_Neutrophil_HSC	Activated_Neutrophil	Activated_Neutrophil	HSC	HSC	Adam10	0.36038	-0.503469	Adam10	Adam10	Adam10	0.886207	0.64138067	0.769231	0.5714285714285714	Notch1	0.0420469	-0.913692	Notch1	Notch1	Notch1	0.119797	0.0699749	0.147239	0.1008771929824561	0.503002	0.35567778	-0.0340774	-0.1685457548454072	0.196	0.469	0.106165	0.044880547	0.0978565	-0.0280452294149962	0.00427121	0.002999453	0.647729	0.56200886	1	1.0	0.798974	1.0	No significance	No significance
Adam10_Notch2_Activated_Neutrophil_HSC	Activated_Neutrophil	Activated_Neutrophil	HSC	HSC	Adam10	0.36038	-0.503469	Adam10	Adam10	Adam10	0.886207	0.64138067	0.769231	0.5714285714285714	Notch2	0.325504	0.707264	Notch2	Notch2	Notch2	0.633507	0.46600586	0.527607	0.4122807017543859	0.759857	0.5536933	-0.121426	-0.4912312267699434	0.336	0.972	0.561418	0.29888716	0.0803378	-0.1884038451037874	0.00785661	0.004762462	0.808734	0.768053	1	1.0	0.570373	0.831448276989913	No significance	No significance
Adam10_Tspan14_Activated_Neutrophil_HSC	Activated_Neutrophil	Activated_Neutrophil	HSC	HSC	Adam10	0.36038	-0.503469	Adam10	Adam10	Adam10	0.886207	0.64138067	0.769231	0.5714285714285714	Tspan14	0.063742	0.933154	Tspan14	Tspan14	Tspan14	0.427685	0.2987896	0.460123	0.3157894736842105	0.656946	0.47008514	0.0679264	-0.1460037361735541	0.082	0.412	0.379017	0.19163787	0.204467	0.0180909529660491	0.0101122	0.005848642	0.776496	0.72613895	0.528446	1.0	0.844012	0.4634267015265949	No significance	No significance
Adam10_Tspan5_Activated_Neutrophil_HSC	Activated_Neutrophil	Activated_Neutrophil	HSC	HSC	Adam10	0.36038	-0.503469	Adam10	Adam10	Adam10	0.886207	0.64138067	0.769231	0.5714285714285714	Tspan5	0.0468156	-1.83161	Tspan5	Tspan5	Tspan5	0.382039	0.30545354	0.374233	0.3026315789473684	0.634123	0.4734171	-0.0735901	-0.113110229357617	0.181	0.353	0.338566	0.19591199	0.131597	0.0473021442717436	0.00864357	0.0078352485	0.76655	0.7283267	1	0.9594794684604124	0.921698	0.4531555244633861	No significance	No significance
Adam17_Il6ra_Activated_Neutrophil_HSC	Activated_Neutrophil	Activated_Neutrophil	HSC	HSC	Adam17	0.928173	-0.0588146	Adam17	Adam17	Adam17	0.397796	0.36042136	0.307692	0.2857142857142857	Il6ra	0.0995833	0.964888	Il6ra	Il6ra	Il6ra	0.366013	0.16974719	0.312883	0.1447368421052631	0.381905	0.26508427	-0.124172	-0.3074087359162474	0.614	0.938	0.145599	0.061180513	-0.0479644	-0.1695618615554109	0.0043895	0.0024627212	0.682871	0.5997038	1	1.0	0.808173	1.0	No significance	No significance
Adam17_Itgb1_Activated_Neutrophil_HSC	Activated_Neutrophil	Activated_Neutrophil	HSC	HSC	Adam17	0.928173	-0.0588146	Adam17	Adam17	Adam17	0.397796	0.36042136	0.307692	0.2857142857142857	Itgb1	0.10781	1.6725	Itgb1	Itgb1	Itgb1	0.557242	0.43644083	0.496933	0.4210526315789473	0.477519	0.3984311	0.0206688	-0.0706540126368967	0.194	0.297	0.221669	0.15730259	0.119396	0.0575944634008637	0.00741563	0.0061021927	0.726545	0.70607615	0.786209	0.9051689988624032	0.593735	0.7343516145865837	No significance	No significance
Adam17_Notch1_Activated_Neutrophil_HSC	Activated_Neutrophil	Activated_Neutrophil	HSC	HSC	Adam17	0.928173	-0.0588146	Adam17	Adam17	Adam17	0.397796	0.36042136	0.307692	0.2857142857142857	Notch1	0.0420469	-0.913692	Notch1	Notch1	Notch1	0.119797	0.0699749	0.147239	0.1008771929824561	0.258797	0.21519813	-0.165733	-0.152307423571114	0.697	0.666	0.0476548	0.025220448	-0.101353	-0.0976716452445841	0.00262891	0.0026718723	0.551953	0.49028724	1	1.0	1	0.4529673315292107	No significance	No significance
Adam17_Rhbdf2_Activated_Neutrophil_HSC	Activated_Neutrophil	Activated_Neutrophil	HSC	HSC	Adam17	0.928173	-0.0588146	Adam17	Adam17	Adam17	0.397796	0.36042136	0.307692	0.2857142857142857	Rhbdf2	0.880575	-0.223392	Rhbdf2	Rhbdf2	Rhbdf2	0.153759	0.08997439	0.165644	0.1140350877192982	0.275777	0.22519788	-0.0687918	-0.1612398241236507	0.569	0.709	0.0611647	0.032428693	-0.019697	-0.1101768326608087	0.00548151	0.003900595	0.582576	0.521696	1	1.0	1	0.6962478680484379	No significance	No significance
Agrp_Sdc3_Activated_Neutrophil_HSC	Activated_Neutrophil	Activated_Neutrophil	HSC	HSC	Agrp	0.50605	-0.586817	Agrp	Agrp	Agrp	0.422656	0.2839802	0.384615	0.2857142857142857	Sdc3	DE data missing	-0.106915	Sdc3	Sdc3	Sdc3	0.47408	0.23412494	0.282209	0.1491228070175438	0.448368	0.25905257	0.537787	0.2893081978919984	0.038	0.191	0.200373	0.06648684	1.03038	0.1964820369906438	0.0264005	0.014769629	0.716398	0.60964465	0.153089	0.7459076757129194	0.540584	1.0	No significance	No significance
Alcam_Nrp1_Activated_Neutrophil_HSC	Activated_Neutrophil	Not detected	HSC	Not detected	Alcam	0.941662	0.36659	Not detected	Alcam	Not detected	1.37628	Not detected	0.846154	Not detected	Nrp1	0.373735	1.00167	Not detected	Nrp1	Not detected	0.134597	Not detected	0.104294	Not detected	0.75544	Not detected	0.452921	Not detected	0	Not detected	0.185243	Not detected	0.546763	Not detected	0.0134483	Not detected	0.708355	Not detected	0.146726	Not detected	0.441029	Not detected	No significance	Not detected
Anxa1_Dysf_Activated_Neutrophil_HSC	Activated_Neutrophil	Not detected	HSC	Not detected	Anxa1	0.067462	-0.998675	Not detected	Anxa1	Not detected	0.909857	Not detected	0.769231	Not detected	Dysf	DE data missing	-0.106915	Not detected	Dysf	Not detected	0.18528	Not detected	0.110429	Not detected	0.547568	Not detected	0.855466	Not detected	0	Not detected	0.168578	Not detected	1.86745	Not detected	0.138242	Not detected	0.698523	Not detected	0.0076334	Not detected	0.378934	Not detected	No significance	Not detected
Anxa1_Fpr1_Activated_Neutrophil_HSC	Activated_Neutrophil	Not detected	HSC	Not detected	Anxa1	0.067462	-0.998675	Not detected	Anxa1	Not detected	0.909857	Not detected	0.769231	Not detected	Fpr1	0.968693	-0.259044	Not detected	Fpr1	Not detected	0.131348	Not detected	0.104294	Not detected	0.520602	Not detected	0.688549	Not detected	0	Not detected	0.119508	Not detected	1.21899	Not detected	0.0246958	Not detected	0.661115	Not detected	0.0128416	Not detected	0.67435	Not detected	No significance	Not detected
App_Aplp2_Activated_Neutrophil_HSC	Activated_Neutrophil	Activated_Neutrophil	HSC	HSC	App	0.82567	0.127991	App	App	App	0.860614	1.0398004	0.615385	0.8571428571428571	Aplp2	0.829936	0.0971367	Aplp2	Aplp2	Aplp2	0.357322	0.41343704	0.355828	0.3903508771929824	0.608968	0.7266187	0.755544	0.5779589557052076	0	0.0	0.307516	0.429892	1.12766	0.8092545472976103	0.020451	0.031605396	0.757833	0.7988438	0.03047	0.0113832008956014	0.938714	0.6843831872633583	No significance	No significance
App_Cd74_Activated_Neutrophil_HSC	Activated_Neutrophil	Activated_Neutrophil	HSC	HSC	App	0.82567	0.127991	App	App	App	0.860614	1.0398004	0.615385	0.8571428571428571	Cd74	0.844613	1.48899	Cd74	Cd74	Cd74	3.7746	2.066205	0.97546	0.6491228070175439	2.31761	1.5530027	0.683411	-0.020319062897085	0	0.242	3.24848	2.1484408	1.19721	0.4396824623125898	0.0214322	0.017725738	0.910483	0.8987639	0.0248951	0.822021500579457	0.0035109	0.0379580610187093	Highly significant	Moderately significant
App_Lrp10_Activated_Neutrophil_HSC	Activated_Neutrophil	Activated_Neutrophil	HSC	HSC	App	0.82567	0.127991	App	App	App	0.860614	1.0398004	0.615385	0.8571428571428571	Lrp10	0.81396	-0.216866	Lrp10	Lrp10	Lrp10	0.475846	0.35004923	0.527607	0.3596491228070175	0.66823	0.69492483	0.608339	0.2900991148678439	0	0.0	0.40952	0.36398134	1.01666	0.5500058866192991	0.0147509	0.014609268	0.783141	0.7851387	0.107281	0.0883898713994182	0.812087	0.7777778175142078	No significance	No significance
App_Lrp1_Activated_Neutrophil_HSC	Activated_Neutrophil	Activated_Neutrophil	HSC	HSC	App	0.82567	0.127991	App	App	App	0.860614	1.0398004	0.615385	0.8571428571428571	Lrp1	DE data missing	-0.106915	Lrp1	Lrp1	Lrp1	0.318984	0.13759467	0.202454	0.1096491228070175	0.589799	0.58869755	1.12114	0.3800835563242951	0	0.0	0.274522	0.143071	1.98727	0.6356269759186346	0.0376783	0.015650133	0.747267	0.6961407	0.0076334	0.0677440350950784	0.810098	0.5591294815159804	No significance	No significance
App_Lrp6_Activated_Neutrophil_HSC	Activated_Neutrophil	Activated_Neutrophil	HSC	HSC	App	0.82567	0.127991	App	App	App	0.860614	1.0398004	0.615385	0.8571428571428571	Lrp6	0.542821	-0.624409	Lrp6	Lrp6	Lrp6	0.436586	0.22829363	0.466258	0.2587719298245614	0.6486	0.63404703	0.678034	0.3395990812626493	0	0.0	0.375732	0.2373798	1.07525	0.5814404454455466	0.0233846	0.017980387	0.77574	0.74690014	0.0168577	0.0399265909135493	0.872881	0.5998896669376961	No significance	No significance
App_Ncstn_Activated_Neutrophil_HSC	Activated_Neutrophil	Activated_Neutrophil	HSC	HSC	App	0.82567	0.127991	App	App	App	0.860614	1.0398004	0.615385	0.8571428571428571	Ncstn	0.115238	-2.0468	Ncstn	Ncstn	Ncstn	0.322757	0.19334406	0.368098	0.2368421052631578	0.591685	0.61657226	0.711921	0.3625201971295951	0	0.0	0.277769	0.20103922	1.08713	0.5990070113233713	0.0185132	0.018145524	0.748376	0.730875	0.0450205	0.0386906110364648	0.82444	0.4571878500025043	No significance	No significance
App_Notch2_Activated_Neutrophil_HSC	Activated_Neutrophil	Activated_Neutrophil	HSC	HSC	App	0.82567	0.127991	App	App	App	0.860614	1.0398004	0.615385	0.8571428571428571	Notch2	0.325504	0.707264	Notch2	Notch2	Notch2	0.633507	0.46600586	0.527607	0.4122807017543859	0.747061	0.7529031	0.440476	-0.0605805553731362	0	0.055	0.545205	0.4845531	0.889689	0.3557710162741098	0.0113391	0.010440772	0.806457	0.80828893	0.250513	0.5860588007524548	0.59844	0.6146106164177307	No significance	No significance
App_Rpsa_Activated_Neutrophil_HSC	Activated_Neutrophil	Activated_Neutrophil	HSC	HSC	App	0.82567	0.127991	App	App	App	0.860614	1.0398004	0.615385	0.8571428571428571	Rpsa	0.375386	-0.195991	Rpsa	Rpsa	Rpsa	3.22198	3.3694425	0.993865	0.9649122807017544	2.0413	2.2046213	0.599725	0.6904184249844842	0	0.0	2.77288	3.5035477	0.916613	0.8312380620276001	0.0155935	0.021067116	0.903819	0.91894376	0.0866312	0.020526922964938	0.00760805	0.0041171011901049	Highly significant	Highly significant
App_Tnfrsf21_Activated_Neutrophil_HSC	Activated_Neutrophil	Activated_Neutrophil	HSC	HSC	App	0.82567	0.127991	App	App	App	0.860614	1.0398004	0.615385	0.8571428571428571	Tnfrsf21	0.0911845	2.47678	Tnfrsf21	Tnfrsf21	Tnfrsf21	0.19461	0.13670345	0.184049	0.1535087719298245	0.527612	0.58825195	0.846481	0.4692166514297362	0	0.0	0.167484	0.1421443	1.40859	0.6878014573007952	0.0254728	0.016063968	0.697836	0.6954529	0.0111218	0.0618613197507975	0.384534	0.5654296340990979	No significance	No significance
Arf1_Insr_Activated_Neutrophil_HSC	Activated_Neutrophil	Activated_Neutrophil	HSC	HSC	Arf1	0.36038	0.375395	Arf1	Arf1	Arf1	0.70277	0.9906354	0.538462	0.7857142857142857	Insr	0.733927	-0.0552244	Insr	Insr	Insr	0.375443	0.21438885	0.343558	0.2412280701754386	0.539107	0.6025121	0.0966225	0.0888406151070624	0.185	0.039	0.26385	0.21238118	0.117923	0.2292916737146083	0.00681601	0.0077704573	0.743504	0.73623836	0.905161	0.5382759224372259	0.766584	0.5026707991569693	No significance	No significance
Arf6_Smap1_Activated_Neutrophil_HSC	Activated_Neutrophil	Activated_Neutrophil	HSC	HSC	Arf6	0.235845	1.26659	Arf6	Arf6	Arf6	0.200884	0.4628502	0.230769	0.4285714285714285	Smap1	0.548748	-0.55581	Smap1	Smap1	Smap1	0.556145	0.46212184	0.582822	0.4780701754385965	0.378514	0.46248603	-0.147414	0.0719461461416628	0.464	0.093	0.11172	0.21389319	-0.0209342	0.188598661381487	0.0064229	0.011832165	0.653525	0.7369266	1	0.5879975987642281	0.82561	0.5074556739705256	No significance	No significance
Arpc5_Adrb2_Activated_Neutrophil_HSC	Activated_Neutrophil	Activated_Neutrophil	HSC	HSC	Arpc5	0.130429	-0.621689	Arpc5	Arpc5	Arpc5	1.24594	0.83554333	0.923077	0.6428571428571429	Adrb2	0.449657	0.679474	Adrb2	Adrb2	Adrb2	0.122939	0.109958306	0.147239	0.1052631578947368	0.684441	0.4727508	0.0500087	-0.4094100212610747	0.061	0.922	0.153175	0.09187493	0.207212	-0.2145745222847325	0.00621959	0.0030624534	0.688339	0.6473773	1	1.0	0.446577	1.0	No significance	No significance
B2m_Hfe_Activated_Neutrophil_HSC	Activated_Neutrophil	Not detected	HSC	Not detected	B2m	0.458269	-0.232614	Not detected	B2m	Not detected	3.10596	Not detected	1	Not detected	Hfe	DE data missing	-0.106915	Not detected	Hfe	Not detected	0.152319	Not detected	0.122699	Not detected	1.62914	Not detected	0.493492	Not detected	0	Not detected	0.473097	Not detected	1.07394	Not detected	0.0184145	Not detected	0.795145	Not detected	0.0460492	Not detected	0.371383	Not detected	No significance	Not detected
B2m_Tfrc_Activated_Neutrophil_HSC	Activated_Neutrophil	Activated_Neutrophil	HSC	HSC	B2m	0.458269	-0.232614	B2m	B2m	B2m	3.10596	2.9662833	1	1.0	Tfrc	0.563346	1.43918	Tfrc	Tfrc	Tfrc	0.210711	0.58969474	0.214724	0.3991228070175439	1.65834	1.777989	0.445306	0.6913083590024577	0	0.0	0.654459	1.7492017	0.539391	0.6383859962801275	0.0141852	0.026583439	0.820314	0.88902044	0.121704	0.0113832008956014	0.20123	0.0208031049955295	No significance	Moderately significant
Bsg_Slc16a1_Activated_Neutrophil_HSC	Activated_Neutrophil	Activated_Neutrophil	HSC	HSC	Bsg	0.611496	-0.460037	Bsg	Bsg	Bsg	0.603462	0.4767667	0.615385	0.5	Slc16a1	0.373735	0.941982	Slc16a1	Slc16a1	Slc16a1	0.0957426	0.23857062	0.110429	0.2324561403508772	0.349602	0.35766867	0.224662	0.2828035637664937	0.049	0.024	0.057777	0.11374252	0.319795	0.6067621083767566	0.027801	0.03833508	0.575632	0.67134744	0.425627	0.4057537615755749	1	0.9609521640268158	No significance	No significance
Bsg_Slc16a7_Activated_Neutrophil_HSC	Activated_Neutrophil	Not detected	HSC	Not detected	Bsg	0.611496	-0.460037	Not detected	Bsg	Not detected	0.603462	Not detected	0.615385	Not detected	Slc16a7	0.335234	-1.92791	Not detected	Slc16a7	Not detected	0.211299	Not detected	0.208589	Not detected	0.40738	Not detected	0.215018	Not detected	0.036	Not detected	0.127511	Not detected	0.304817	Not detected	0.0147761	Not detected	0.668337	Not detected	0.383322	Not detected	0.689466	Not detected	No significance	Not detected
Btla_Cd79a_Activated_Neutrophil_HSC	Activated_Neutrophil	Activated_Neutrophil	HSC	HSC	Btla	0.556539	-0.184929	Btla	Btla	Btla	0.489574	0.39316553	0.461538	0.2857142857142857	Cd79a	0.0453235	3.28605	Cd79a	Cd79a	Cd79a	1.97312	1.375884	0.779141	0.5701754385964912	1.23135	0.8845248	-1.18527	-1.095708001737413	0.999	1.0	0.96599	0.5409502	-0.41824	-0.4682025732519629	0.00478665	0.005050305	0.847244	0.81667495	1	1.0	0.107368	0.3659682687658669	No significance	No significance
C3_Cd19_Activated_Neutrophil_HSC	Activated_Neutrophil	Activated_Neutrophil	HSC	HSC	C3	0.667511	0.36884	C3	C3	C3	0.190246	0.25027388	0.153846	0.2142857142857142	Cd19	0.373735	1.46584	Cd19	Cd19	Cd19	0.688228	0.44370782	0.607362	0.3771929824561403	0.439237	0.34699085	0.210055	-0.1520460934961453	0	0.605	0.130933	0.11104848	0.582647	0.0213607285449555	0.00922065	0.007655146	0.671265	0.66869754	0.453761	1.0	0.584697	1.0	No significance	No significance
C3_Cd46_Activated_Neutrophil_HSC	Activated_Neutrophil	Not detected	HSC	Not detected	C3	0.667511	0.36884	Not detected	C3	Not detected	0.190246	Not detected	0.153846	Not detected	Cd46	0.0508045	-2.07138	Not detected	Cd46	Not detected	0.134166	Not detected	0.165644	Not detected	0.162206	Not detected	0.0921787	Not detected	0.04	Not detected	0.0255246	Not detected	0.449114	Not detected	0.00377019	Not detected	0.474122	Not detected	1	Not detected	0.57415	Not detected	No significance	Not detected
C3_Cd81_Activated_Neutrophil_HSC	Activated_Neutrophil	Activated_Neutrophil	HSC	HSC	C3	0.667511	0.36884	C3	C3	C3	0.190246	0.25027388	0.153846	0.2142857142857142	Cd81	0.593739	0.567913	Cd81	Cd81	Cd81	0.92136	0.62595797	0.742331	0.5394736842105263	0.555803	0.43811592	0.628581	0.1790981963702322	0	0.031	0.175285	0.15666093	0.935316	0.2500417393598269	0.00953213	0.008109904	0.702615	0.7056518	0.123187	0.4822166795023585	0.398176	0.5655961192235325	No significance	No significance
C3_Cr2_Activated_Neutrophil_HSC	Activated_Neutrophil	Activated_Neutrophil	HSC	HSC	C3	0.667511	0.36884	C3	C3	C3	0.190246	0.25027388	0.153846	0.2142857142857142	Cr2	0.373735	1.46584	Cr2	Cr2	Cr2	0.703521	0.571155	0.460123	0.3421052631578947	0.446884	0.41071445	-0.13382	-0.3339718085007102	0.587	0.976	0.133842	0.14294519	0.401771	-0.0326361317241136	0.00559906	0.0057256157	0.673686	0.6960477	1	1.0	0.563108	0.67669840860915	No significance	No significance
C3_Itgax_Activated_Neutrophil_HSC	Activated_Neutrophil	Not detected	HSC	Not detected	C3	0.667511	0.36884	Not detected	C3	Not detected	0.190246	Not detected	0.153846	Not detected	Itgax	0.181772	2.01155	Not detected	Itgax	Not detected	0.110404	Not detected	0.116564	Not detected	0.150325	Not detected	0.262453	Not detected	0.002	Not detected	0.0210039	Not detected	0.620633	Not detected	0.00483395	Not detected	0.4499	Not detected	0.960058	Not detected	0.413404	Not detected	No significance	Not detected
C3_Lrp1_Activated_Neutrophil_HSC	Activated_Neutrophil	Activated_Neutrophil	HSC	HSC	C3	0.667511	0.36884	C3	C3	C3	0.190246	0.25027388	0.153846	0.2142857142857142	Lrp1	DE data missing	-0.106915	Lrp1	Lrp1	Lrp1	0.318984	0.13759467	0.202454	0.1096491228070175	0.254615	0.19393428	0.692214	0.030184538848087	0	0.138	0.0606854	0.034436353	1.50848	0.156539743294936	0.0126238	0.005385584	0.581619	0.52918506	0.123187	1.0	1	0.7505787053612112	No significance	No significance
C3_Nrp1_Activated_Neutrophil_HSC	Activated_Neutrophil	Not detected	HSC	Not detected	C3	0.667511	0.36884	Not detected	C3	Not detected	0.190246	Not detected	0.153846	Not detected	Nrp1	0.373735	1.00167	Not detected	Nrp1	Not detected	0.134597	Not detected	0.104294	Not detected	0.162421	Not detected	0.250637	Not detected	0.002	Not detected	0.0256064	Not detected	0.589241	Not detected	0.00557295	Not detected	0.474521	Not detected	0.960058	Not detected	0.576951	Not detected	No significance	Not detected
Calr_Itgav_Activated_Neutrophil_HSC	Activated_Neutrophil	Activated_Neutrophil	HSC	HSC	Calr	0.661754	0.575406	Calr	Calr	Calr	0.52798	0.6840248	0.461538	0.5714285714285714	Itgav	0.108379	-1.65186	Itgav	Itgav	Itgav	0.417637	0.21868236	0.398773	0.2543859649122807	0.472808	0.45135358	-0.194426	-0.2562455410546465	0.687	0.655	0.220504	0.14958416	-0.0451172	-0.0849781585351055	0.00518167	0.0043166517	0.726022	0.70082843	1	1.0	0.588115	0.5238880415304584	No significance	No significance
Calr_Lrp1_Activated_Neutrophil_HSC	Activated_Neutrophil	Activated_Neutrophil	HSC	HSC	Calr	0.661754	0.575406	Calr	Calr	Calr	0.52798	0.6840248	0.461538	0.5714285714285714	Lrp1	DE data missing	-0.106915	Lrp1	Lrp1	Lrp1	0.318984	0.13759467	0.202454	0.1096491228070175	0.423482	0.41080976	0.247425	-0.0896217482102325	0.304	0.436	0.168417	0.09411817	0.906439	0.0329233872391788	0.0124412	0.005601801	0.698422	0.6501258	1	1.0	0.627402	1.0	No significance	No significance
Ccl4_Ccr3_Activated_Neutrophil_HSC	Activated_Neutrophil	Not detected	HSC	Not detected	Ccl4	0.0683733	-2.69942	Not detected	Ccl4	Not detected	0.214325	Not detected	0.230769	Not detected	Ccr3	DE data missing	-0.106915	Not detected	Ccr3	Not detected	0.260533	Not detected	0.184049	Not detected	0.237429	Not detected	0.562277	Not detected	0	Not detected	0.0558386	Not detected	1.65722	Not detected	0.415201	Not detected	0.571459	Not detected	0.00844638	Not detected	1	Not detected	No significance	Not detected
Ccl4_Cnr2_Activated_Neutrophil_HSC	Activated_Neutrophil	Not detected	HSC	Not detected	Ccl4	0.0683733	-2.69942	Not detected	Ccl4	Not detected	0.214325	Not detected	0.230769	Not detected	Cnr2	0.284462	1.312	Not detected	Cnr2	Not detected	0.336716	Not detected	0.331288	Not detected	0.27552	Not detected	-0.038024	Not detected	0.307	Not detected	0.0721666	Not detected	0.401125	Not detected	0.0365956	Not detected	0.60254	Not detected	1	Not detected	1	Not detected	No significance	Not detected
Ccl5_Ccr3_Activated_Neutrophil_HSC	Activated_Neutrophil	Not detected	HSC	Not detected	Ccl5	0.568058	-0.0979627	Not detected	Ccl5	Not detected	0.875926	Not detected	0.230769	Not detected	Ccr3	DE data missing	-0.106915	Not detected	Ccr3	Not detected	0.260533	Not detected	0.184049	Not detected	0.568229	Not detected	0.645664	Not detected	0.038	Not detected	0.228207	Not detected	1.31753	Not detected	0.122793	Not detected	0.729424	Not detected	0.0806868	Not detected	0.618345	Not detected	No significance	Not detected
Ccl5_Dpp4_Activated_Neutrophil_HSC	Activated_Neutrophil	Activated_Neutrophil	HSC	HSC	Ccl5	0.568058	-0.0979627	Ccl5	Ccl5	Ccl5	0.875926	1.1714761	0.230769	0.3571428571428571	Dpp4	0.858897	0.290357	Dpp4	Dpp4	Dpp4	0.40766	0.4473856	0.374233	0.3728070175438596	0.641793	0.80943084	-0.0185338	0.4356910398617443	0.265	0.011	0.35708	0.52410156	0.00602844	0.3770337019896594	0.00854638	0.016480014	0.77128	0.8142944	1	0.331801088187988	0.893476	0.4791384703764652	No significance	No significance
Ccl5_Sdc4_Activated_Neutrophil_HSC	Activated_Neutrophil	Activated_Neutrophil	HSC	HSC	Ccl5	0.568058	-0.0979627	Ccl5	Ccl5	Ccl5	0.875926	1.1714761	0.230769	0.3571428571428571	Sdc4	DE data missing	-0.106915	Sdc4	Sdc4	Sdc4	0.309956	0.30079916	0.325153	0.2675438596491228	0.592941	0.7361376	0.309979	0.5552380497147766	0.08	0.005	0.271499	0.35237902	0.231121	0.4526657474436608	0.0219435	0.030073946	0.74622	0.78239363	0.523264	0.2828925913786095	0.797638	0.6688594347843493	No significance	No significance
Cd14_Itga4_Activated_Neutrophil_HSC	Activated_Neutrophil	Activated_Neutrophil	HSC	HSC	Cd14	0.0963867	1.6184	Cd14	Cd14	Cd14	0.361273	0.9201595	0.230769	0.5714285714285714	Itga4	0.0930963	-0.84692	Itga4	Itga4	Itga4	0.900875	0.98268104	0.638037	0.7105263157894737	0.631074	0.9514203	0.0748068	0.3346137549594087	0.889	0.01	0.325462	0.9042233	0.805052	0.5722706167343765	0.0213578	0.0284888	0.763	0.8520606	1	0.3257717938307672	0.932661	0.2897209515770948	No significance	No significance
Cd14_Itgb1_Activated_Neutrophil_HSC	Activated_Neutrophil	Activated_Neutrophil	HSC	HSC	Cd14	0.0963867	1.6184	Cd14	Cd14	Cd14	0.361273	0.9201595	0.230769	0.5714285714285714	Itgb1	0.10781	1.6725	Itgb1	Itgb1	Itgb1	0.557242	0.43644083	0.496933	0.4210526315789473	0.459258	0.67830014	0.570984	0.605064619105421	0	0.0	0.201317	0.40159518	1.19925	0.7720447725274415	0.0393901	0.02985039	0.716875	0.7933174	0.00783379	0.0113832008956014	0.507303	0.8279542283038919	No significance	No significance
Cd14_Itgb2_Activated_Neutrophil_HSC	Activated_Neutrophil	Activated_Neutrophil	HSC	HSC	Cd14	0.0963867	1.6184	Cd14	Cd14	Cd14	0.361273	0.9201595	0.230769	0.5714285714285714	Itgb2	0.245299	-0.781692	Itgb2	Itgb2	Itgb2	0.513124	0.2935457	0.490798	0.2763157894736842	0.437199	0.6068526	0.513684	0.2256206888231307	0	0.016	0.185378	0.27010888	1.11403	0.5195856398432068	0.023927	0.013299008	0.70843	0.758913	0.0151251	0.3618984376455049	0.578363	0.7278338053067566	No significance	No significance
Cd14_Ripk1_Activated_Neutrophil_HSC	Activated_Neutrophil	Activated_Neutrophil	HSC	HSC	Cd14	0.0963867	1.6184	Cd14	Cd14	Cd14	0.361273	0.9201595	0.230769	0.5714285714285714	Ripk1	0.483963	0.73981	Ripk1	Ripk1	Ripk1	0.248824	0.18112946	0.306748	0.2236842105263158	0.305048	0.5506445	0.465018	0.560978917421176	0	0.0	0.0898933	0.166668	1.06881	0.6526931365306826	0.0292572	0.024643382	0.628523	0.71204126	0.0189139	0.0113832008956014	1	0.4289048483106062	No significance	No significance
Cd14_Tlr1_Activated_Neutrophil_HSC	Activated_Neutrophil	Activated_Neutrophil	HSC	HSC	Cd14	0.0963867	1.6184	Cd14	Cd14	Cd14	0.361273	0.9201595	0.230769	0.5714285714285714	Tlr1	0.326496	1.78208	Tlr1	Tlr1	Tlr1	0.233817	0.12589847	0.288344	0.1491228070175438	0.297545	0.52302897	0.437799	0.5439180093279848	0	0.0	0.0844718	0.11584667	1.04558	0.6194439206113692	0.0459872	0.028148932	0.621232	0.67336637	0.0237901	0.0113832008956014	1	0.7788012682802034	No significance	No significance
Cd14_Tlr4_Activated_Neutrophil_HSC	Activated_Neutrophil	Activated_Neutrophil	HSC	HSC	Cd14	0.0963867	1.6184	Cd14	Cd14	Cd14	0.361273	0.9201595	0.230769	0.5714285714285714	Tlr4	0.153299	1.31363	Tlr4	Tlr4	Tlr4	0.322069	0.11044132	0.337423	0.1008771929824561	0.341671	0.5153004	0.697469	0.6029749659030492	0	0.0	0.116355	0.10162363	1.38555	0.678031644016421	0.0633747	0.02424614	0.658113	0.6588008	0.0076334	0.0113832008956014	1	0.9232980653988092	No significance	No significance
Cd274_Cd80_Activated_Neutrophil_HSC	Activated_Neutrophil	Not detected	HSC	Not detected	Cd274	0.862275	-0.437765	Not detected	Cd274	Not detected	0.334466	Not detected	0.307692	Not detected	Cd80	0.752907	-0.00676832	Not detected	Cd80	Not detected	0.250259	Not detected	0.208589	Not detected	0.292362	Not detected	0.258102	Not detected	0.049	Not detected	0.083703	Not detected	0.409948	Not detected	0.0142333	Not detected	0.620156	Not detected	0.425627	Not detected	1	Not detected	No significance	Not detected
Cd28_Cd80_Activated_Neutrophil_HSC	Activated_Neutrophil	Not detected	HSC	Not detected	Cd28	1	-0.217622	Not detected	Cd28	Not detected	0.551917	Not detected	0.461538	Not detected	Cd80	0.752907	-0.00676832	Not detected	Cd80	Not detected	0.250259	Not detected	0.208589	Not detected	0.401088	Not detected	0.428492	Not detected	0.006	Not detected	0.138122	Not detected	0.565963	Not detected	0.0304226	Not detected	0.677136	Not detected	0.215311	Not detected	0.715839	Not detected	No significance	Not detected
Cd28_Cd86_Activated_Neutrophil_HSC	Activated_Neutrophil	Activated_Neutrophil	HSC	HSC	Cd28	1	-0.217622	Cd28	Cd28	Cd28	0.551917	0.5387786	0.461538	0.5	Cd86	0.563346	0.819537	Cd86	Cd86	Cd86	0.754648	0.26061818	0.546012	0.2368421052631578	0.653282	0.39969838	0.705044	0.3196792629985331	0	0.004	0.416503	0.1404155	0.664877	0.4646125183036814	0.0470424	0.020945001	0.784573	0.6941556	0.0223886	0.2708838180314489	0.860311	0.725571441016934	No significance	No significance
Cd38_Pecam1_Activated_Neutrophil_HSC	Activated_Neutrophil	Not detected	HSC	Not detected	Cd38	0.149262	-2.7903	Not detected	Cd38	Not detected	0.201315	Not detected	0.153846	Not detected	Pecam1	0.245299	-0.228165	Not detected	Pecam1	Not detected	1.05217	Not detected	0.693252	Not detected	0.626741	Not detected	-0.83721	Not detected	1	Not detected	0.211817	Not detected	-0.425481	Not detected	0.00293373	Not detected	0.722006	Not detected	1	Not detected	0.552292	Not detected	No significance	Not detected
Cd40lg_Cd40_Activated_Neutrophil_HSC	Activated_Neutrophil	Not detected	HSC	Not detected	Cd40lg	0.476939	-1.34453	Not detected	Cd40lg	Not detected	0.182685	Not detected	0.153846	Not detected	Cd40	0.181772	2.3036	Not detected	Cd40	Not detected	0.279605	Not detected	0.306748	Not detected	0.231145	Not detected	0.0908913	Not detected	0.057	Not detected	0.0510797	Not detected	0.280792	Not detected	0.0464374	Not detected	0.560518	Not detected	0.45287	Not detected	1	Not detected	No significance	Not detected
Cd40lg_Cd53_Activated_Neutrophil_HSC	Activated_Neutrophil	Not detected	HSC	Not detected	Cd40lg	0.476939	-1.34453	Not detected	Cd40lg	Not detected	0.182685	Not detected	0.153846	Not detected	Cd53	1	0.061038	Not detected	Cd53	Not detected	1.19352	Not detected	0.840491	Not detected	0.6881	Not detected	0.035107	Not detected	0.321	Not detected	0.218038	Not detected	0.208068	Not detected	0.0338402	Not detected	0.724902	Not detected	1	Not detected	0.579288	Not detected	No significance	Not detected
Cd40lg_Cd9_Activated_Neutrophil_HSC	Activated_Neutrophil	Not detected	HSC	Not detected	Cd40lg	0.476939	-1.34453	Not detected	Cd40lg	Not detected	0.182685	Not detected	0.153846	Not detected	Cd9	0.19709	1.00938	Not detected	Cd9	Not detected	0.25441	Not detected	0.251534	Not detected	0.218548	Not detected	0.113576	Not detected	0.035	Not detected	0.046477	Not detected	0.303753	Not detected	0.0162062	Not detected	0.548856	Not detected	0.379103	Not detected	1	Not detected	No significance	Not detected
Cd40lg_Traf3_Activated_Neutrophil_HSC	Activated_Neutrophil	Not detected	HSC	Not detected	Cd40lg	0.476939	-1.34453	Not detected	Cd40lg	Not detected	0.182685	Not detected	0.153846	Not detected	Traf3	0.656686	0.162207	Not detected	Traf3	Not detected	0.844671	Not detected	0.668712	Not detected	0.513678	Not detected	-0.025387	Not detected	0.386	Not detected	0.154309	Not detected	0.204418	Not detected	0.0350022	Not detected	0.689129	Not detected	1	Not detected	0.441929	Not detected	No significance	Not detected
Cd47_Sirpa_Activated_Neutrophil_HSC	Activated_Neutrophil	Activated_Neutrophil	HSC	HSC	Cd47	0.253844	-0.421321	Cd47	Cd47	Cd47	1.44822	1.165404	0.923077	0.8571428571428571	Sirpa	0.183518	-1.41315	Sirpa	Sirpa	Sirpa	0.738744	0.27692488	0.374233	0.2017543859649122	1.09348	0.7211644	0.851173	-0.1913842425939061	0	0.738	1.06986	0.32272935	0.905026	-0.0792226123490925	0.0138462	0.004846235	0.853737	0.7748188	0.123187	1.0	0.160441	0.7521416617743104	No significance	No significance
Cd48_Cd2_Activated_Neutrophil_HSC	Activated_Neutrophil	Activated_Neutrophil	HSC	HSC	Cd48	0.703237	-0.0868475	Cd48	Cd48	Cd48	0.635705	0.6569152	0.538462	0.5714285714285714	Cd2	0.747937	0.315278	Cd2	Cd2	Cd2	0.455096	0.17213865	0.429448	0.1710526315789473	0.5454	0.4145269	-0.42468	-0.4602287416017316	0.954	0.915	0.289307	0.113080494	-0.243851	-0.1932231834033122	0.00634146	0.0035950562	0.752188	0.67070305	1	1.0	0.868683	0.803575044126754	No significance	No significance
Cklf_Lrp6_Activated_Neutrophil_HSC	Activated_Neutrophil	Activated_Neutrophil	HSC	HSC	Cklf	0.776926	0.169991	Cklf	Cklf	Cklf	0.228908	0.27714613	0.230769	0.2857142857142857	Lrp6	0.542821	-0.624409	Lrp6	Lrp6	Lrp6	0.436586	0.22829363	0.466258	0.2587719298245614	0.332747	0.25271988	-0.0793498	-0.1885720902909875	0.411	0.675	0.0999379	0.063270696	0.0236257	-0.0715045304160197	0.00892284	0.00624727	0.640802	0.6037292	1	1.0	1	1.0	No significance	No significance
Copa_Cd74_Activated_Neutrophil_HSC	Activated_Neutrophil	Activated_Neutrophil	HSC	HSC	Copa	0.758086	-0.103395	Copa	Copa	Copa	0.366661	0.40407667	0.307692	0.4285714285714285	Cd74	0.844613	1.48899	Cd74	Cd74	Cd74	3.7746	2.066205	0.97546	0.6491228070175439	2.07063	1.2351408	-0.0134086	-0.533285725609856	0	1.0	1.384	0.8349052	0.179363	-0.188170476407251	0.0089776	0.0060914424	0.86909	0.8469628	0.749625	1.0	0.0359072	0.1407394595455054	Moderately significant	No significance
Crtam_Cadm1_Activated_Neutrophil_HSC	Activated_Neutrophil	Not detected	HSC	Not detected	Crtam	0.968693	0.0932348	Not detected	Crtam	Not detected	0.138825	Not detected	0.153846	Not detected	Cadm1	DE data missing	-0.106915	Not detected	Cadm1	Not detected	0.528736	Not detected	0.276074	Not detected	0.33378	Not detected	0.888785	Not detected	0	Not detected	0.0734019	Not detected	1.26802	Not detected	0.0968736	Not detected	0.604571	Not detected	0.0076334	Not detected	1	Not detected	No significance	Not detected
Csf1_Csf2ra_Activated_Neutrophil_HSC	Activated_Neutrophil	Not detected	HSC	Not detected	Csf1	0.533725	-1.71707	Not detected	Csf1	Not detected	0.212509	Not detected	0.153846	Not detected	Csf2ra	0.715863	0.218219	Not detected	Csf2ra	Not detected	0.137117	Not detected	0.165644	Not detected	0.174813	Not detected	0.376784	Not detected	0.007	Not detected	0.0291386	Not detected	0.570808	Not detected	0.0110786	Not detected	0.490652	Not detected	0.265089	Not detected	0.69498	Not detected	No significance	Not detected
Csf1_Csf3r_Activated_Neutrophil_HSC	Activated_Neutrophil	Not detected	HSC	Not detected	Csf1	0.533725	-1.71707	Not detected	Csf1	Not detected	0.212509	Not detected	0.153846	Not detected	Csf3r	0.582644	-0.0858295	Not detected	Csf3r	Not detected	0.0943069	Not detected	0.104294	Not detected	0.153408	Not detected	-0.222722	Not detected	0.046	Not detected	0.0200411	Not detected	0.393289	Not detected	0.00317707	Not detected	0.444101	Not detected	1	Not detected	0.379415	Not detected	No significance	Not detected
Csf1_Sirpa_Activated_Neutrophil_HSC	Activated_Neutrophil	Not detected	HSC	Not detected	Csf1	0.533725	-1.71707	Not detected	Csf1	Not detected	0.212509	Not detected	0.153846	Not detected	Sirpa	0.183518	-1.41315	Not detected	Sirpa	Not detected	0.738744	Not detected	0.374233	Not detected	0.475627	Not detected	1.22491	Not detected	0	Not detected	0.15699	Not detected	1.29495	Not detected	0.0394308	Not detected	0.690971	Not detected	0.0076334	Not detected	0.459789	Not detected	No significance	Not detected
Fabp5_Rxra_Activated_Neutrophil_HSC	Activated_Neutrophil	Not detected	HSC	Not detected	Fabp5	0.833405	-0.207126	Not detected	Fabp5	Not detected	0.350705	Not detected	0.307692	Not detected	Rxra	DE data missing	-0.106915	Not detected	Rxra	Not detected	0.169392	Not detected	0.159509	Not detected	0.260049	Not detected	0.485171	Not detected	0	Not detected	0.0594067	Not detected	1.22644	Not detected	0.0672053	Not detected	0.579026	Not detected	0.0159039	Not detected	1	Not detected	No significance	Not detected
Fam3c_Lamp1_Activated_Neutrophil_HSC	Activated_Neutrophil	Activated_Neutrophil	HSC	HSC	Fam3c	0.71389	-0.886702	Fam3c	Fam3c	Fam3c	0.282059	0.17342165	0.230769	0.2142857142857142	Lamp1	0.566876	0.202162	Lamp1	Lamp1	Lamp1	0.837411	0.5030451	0.644172	0.4385964912280701	0.559735	0.33823335	0.309936	-0.1734256588510406	0.046	0.637	0.236199	0.08723891	0.279746	-0.0709338544938567	0.00935552	0.004755863	0.732807	0.64144516	0.434988	1.0	0.646772	1.0	No significance	No significance
Fasl_Fas_Activated_Neutrophil_HSC	Activated_Neutrophil	Not detected	HSC	Not detected	Fasl	0.326496	-0.902517	Not detected	Fasl	Not detected	0.226032	Not detected	0.230769	Not detected	Fas	0.753703	0.211873	Not detected	Fas	Not detected	0.364632	Not detected	0.361963	Not detected	0.295332	Not detected	0.419399	Not detected	0	Not detected	0.0824186	Not detected	0.742235	Not detected	0.0591474	Not detected	0.618333	Not detected	0.0280339	Not detected	1	Not detected	No significance	Not detected
Fgf13_Fgfr2_Activated_Neutrophil_HSC	Activated_Neutrophil	Activated_Neutrophil	HSC	HSC	Fgf13	0.654032	-0.867717	Fgf13	Fgf13	Fgf13	1.27179	1.077076	0.615385	0.6428571428571429	Fgfr2	0.643645	0.468212	Fgfr2	Fgfr2	Fgfr2	0.389116	0.31807736	0.460123	0.3552631578947368	0.830454	0.69757664	0.503754	0.6368279758691455	0.012	0.0	0.494875	0.34259346	0.309931	0.6809524095468634	0.0229386	0.025730645	0.798786	0.77998674	0.263397	0.0113832008956014	0.42135	0.7687931292985462	No significance	No significance
Gnai2_Adcy7_Activated_Neutrophil_HSC	Activated_Neutrophil	Activated_Neutrophil	HSC	HSC	Gnai2	0.865053	-0.107351	Gnai2	Gnai2	Gnai2	1.5771	1.4616126	0.923077	0.8571428571428571	Adcy7	0.407104	-0.620076	Adcy7	Adcy7	Adcy7	0.41024	0.39049223	0.466258	0.4122807017543859	0.993672	0.9260524	-0.116053	-0.1212439669885284	0.253	0.294	0.64699	0.5707483	0.0872236	0.0534390451931372	0.00600941	0.006287517	0.819467	0.8206549	1	0.8910134669036126	0.229143	0.3179192915871975	No significance	No significance
Gnai2_Adcy9_Activated_Neutrophil_HSC	Activated_Neutrophil	Not detected	HSC	Not detected	Gnai2	0.865053	-0.107351	Not detected	Gnai2	Not detected	1.5771	Not detected	0.923077	Not detected	Adcy9	DE data missing	-0.106915	Not detected	Adcy9	Not detected	0.122496	Not detected	0.128834	Not detected	0.8498	Not detected	0.267254	Not detected	0.021	Not detected	0.193189	Not detected	0.451812	Not detected	0.0160886	Not detected	0.712674	Not detected	0.322175	Not detected	0.472048	Not detected	No significance	Not detected
Gnai2_Fpr1_Activated_Neutrophil_HSC	Activated_Neutrophil	Not detected	HSC	Not detected	Gnai2	0.865053	-0.107351	Not detected	Gnai2	Not detected	1.5771	Not detected	0.923077	Not detected	Fpr1	0.968693	-0.259044	Not detected	Fpr1	Not detected	0.131348	Not detected	0.104294	Not detected	0.854226	Not detected	0.347376	Not detected	0.018	Not detected	0.20715	Not detected	0.561441	Not detected	0.0171578	Not detected	0.719765	Not detected	0.303853	Not detected	0.533844	Not detected	No significance	Not detected
Gnai2_P2ry12_Activated_Neutrophil_HSC	Activated_Neutrophil	Not detected	HSC	Not detected	Gnai2	0.865053	-0.107351	Not detected	Gnai2	Not detected	1.5771	Not detected	0.923077	Not detected	P2ry12	0.62486	0.343674	Not detected	P2ry12	Not detected	0.133977	Not detected	0.116564	Not detected	0.85554	Not detected	0.301864	Not detected	0.016	Not detected	0.211296	Not detected	0.512584	Not detected	0.0167721	Not detected	0.721759	Not detected	0.290528	Not detected	0.550056	Not detected	No significance	Not detected
Gnai2_S1pr1_Activated_Neutrophil_HSC	Activated_Neutrophil	Activated_Neutrophil	HSC	HSC	Gnai2	0.865053	-0.107351	Gnai2	Gnai2	Gnai2	1.5771	1.4616126	0.923077	0.8571428571428571	S1pr1	0.678366	-0.254467	S1pr1	S1pr1	S1pr1	0.231299	0.30428043	0.233129	0.2719298245614035	0.904201	0.8829465	-0.213518	-0.2778998937517395	0.47	0.624	0.364783	0.44474012	-0.0105541	-0.057720297435744	0.00428091	0.004914105	0.773157	0.8015582	1	1.0	0.559646	0.4749348540558747	No significance	No significance
Gnai2_S1pr3_Activated_Neutrophil_HSC	Activated_Neutrophil	Not detected	HSC	Not detected	Gnai2	0.865053	-0.107351	Not detected	Gnai2	Not detected	1.5771	Not detected	0.923077	Not detected	S1pr3	DE data missing	-0.106915	Not detected	S1pr3	Not detected	0.0801931	Not detected	0.104294	Not detected	0.828648	Not detected	0.174393	Not detected	0.037	Not detected	0.126473	Not detected	0.286217	Not detected	0.0116662	Not detected	0.66743	Not detected	0.387502	Not detected	0.618829	Not detected	No significance	Not detected
Gnai2_S1pr4_Activated_Neutrophil_HSC	Activated_Neutrophil	Activated_Neutrophil	HSC	HSC	Gnai2	0.865053	-0.107351	Gnai2	Gnai2	Gnai2	1.5771	1.4616126	0.923077	0.8571428571428571	S1pr4	0.674491	0.253416	S1pr4	S1pr4	S1pr4	0.137416	0.12749416	0.177914	0.1622807017543859	0.85726	0.7945534	-0.00261442	-0.1039466577363953	0.126	0.273	0.216719	0.18634707	0.129173	0.0405885989069909	0.00495442	0.005263497	0.724296	0.7233464	1	1.0	0.573605	0.3975871065821388	No significance	No significance
Gnas_Adcy7_Activated_Neutrophil_HSC	Activated_Neutrophil	Activated_Neutrophil	HSC	HSC	Gnas	0.98039	0.105539	Gnas	Gnas	Gnas	1.07054	1.1068846	0.692308	0.7142857142857143	Adcy7	0.407104	-0.620076	Adcy7	Adcy7	Adcy7	0.41024	0.39049223	0.466258	0.4122807017543859	0.740388	0.7486884	-0.509304	-0.3083576339123318	0.986	0.869	0.439177	0.43222985	-0.336594	-0.1756744012802319	0.00415942	0.0047761677	0.789019	0.7992792	1	1.0	0.613976	0.6252970212189661	No significance	No significance
Gnas_Adcy9_Activated_Neutrophil_HSC	Activated_Neutrophil	Not detected	HSC	Not detected	Gnas	0.98039	0.105539	Not detected	Gnas	Not detected	1.07054	Not detected	0.692308	Not detected	Adcy9	DE data missing	-0.106915	Not detected	Adcy9	Not detected	0.122496	Not detected	0.128834	Not detected	0.596516	Not detected	-0.125998	Not detected	0.834	Not detected	0.131136	Not detected	0.0279941	Not detected	0.0111357	Not detected	0.671437	Not detected	1	Not detected	0.582993	Not detected	No significance	Not detected
Gnas_Adrb2_Activated_Neutrophil_HSC	Activated_Neutrophil	Activated_Neutrophil	HSC	HSC	Gnas	0.98039	0.105539	Gnas	Gnas	Gnas	1.07054	1.1068846	0.692308	0.7142857142857143	Adrb2	0.449657	0.679474	Adrb2	Adrb2	Adrb2	0.122939	0.109958306	0.147239	0.1052631578947368	0.596738	0.60842144	-0.301301	-0.2731052669152551	0.924	0.855	0.131611	0.12171116	-0.219382	-0.1847575275645613	0.00389375	0.0033716592	0.671836	0.67877376	1	1.0	0.578363	0.7223337805279854	No significance	No significance
Gpi1_Amfr_Activated_Neutrophil_HSC	Activated_Neutrophil	Activated_Neutrophil	HSC	HSC	Gpi1	0.091287	-0.845801	Gpi1	Gpi1	Gpi1	1.26265	0.7957554	0.846154	0.6428571428571429	Amfr	0.76943	-0.21275	Amfr	Amfr	Amfr	0.37875	0.2815555	0.435583	0.3157894736842105	0.820701	0.53865546	0.373239	-0.1010311544241345	0	0.386	0.47823	0.22404931	0.493354	0.0326696184934464	0.0100328	0.0062436825	0.796023	0.74139845	0.358351	1.0	0.438934	0.5486244032468076	No significance	No significance
Gstp1_Traf2_Activated_Neutrophil_HSC	Activated_Neutrophil	Activated_Neutrophil	HSC	HSC	Gstp1	0.568058	-0.00431421	Gstp1	Gstp1	Gstp1	0.256604	0.32013798	0.230769	0.3571428571428571	Traf2	0.181772	2.17267	Traf2	Traf2	Traf2	0.198967	0.1391122	0.263804	0.175438596491228	0.227785	0.22962509	-0.0136816	-0.0989859925746349	0.436	0.448	0.0510557	0.0445351	0.0389834	0.0047713248304581	0.00826324	0.006745117	0.56046	0.5610576	1	1.0	1	1.0	No significance	No significance
H2-K1_Aplp2_Activated_Neutrophil_HSC	Activated_Neutrophil	Activated_Neutrophil	HSC	HSC	H2-K1	0.4296	-0.236993	H2-K1	H2-K1	H2-K1	2.87042	2.6531394	1	1.0	Aplp2	0.829936	0.0971367	Aplp2	Aplp2	Aplp2	0.357322	0.41343704	0.355828	0.3903508771929824	1.61387	1.5332882	0.235521	0.2021863836444397	0.008	0.061	1.02566	1.0969061	0.328788	0.2833119182221388	0.0109365	0.013474214	0.851083	0.86382633	0.275851	0.5168767543462816	0.0756982	0.0796964416295948	Less significant	Less significant
Hp_Cd163_Activated_Neutrophil_HSC	Activated_Neutrophil	Not detected	HSC	Not detected	Hp	0.341424	-0.456297	Not detected	Hp	Not detected	1.48716	Not detected	0.846154	Not detected	Cd163	DE data missing	-0.106915	Not detected	Cd163	Not detected	0.145004	Not detected	0.116564	Not detected	0.81608	Not detected	1.22673	Not detected	0	Not detected	0.215644	Not detected	2.43167	Not detected	0.198039	Not detected	0.7238	Not detected	0.0032606	Not detected	0.56933	Not detected	No significance	Not detected
Hp_Cd22_Activated_Neutrophil_HSC	Activated_Neutrophil	Activated_Neutrophil	HSC	HSC	Hp	0.341424	-0.456297	Hp	Hp	Hp	1.48716	1.168147	0.846154	0.7142857142857143	Cd22	0.0911845	2.54564	Cd22	Cd22	Cd22	0.842956	0.45279267	0.613497	0.3552631578947368	1.16506	0.8104698	0.985368	0.0073869465172422	0	0.023	1.25361	0.5289284	1.61774	0.2984404821511606	0.0334455	0.015147088	0.863358	0.8149866	0.0076334	0.4006839864176252	0.129588	0.476652897704103	No significance	No significance
Hp_Itgb2_Activated_Neutrophil_HSC	Activated_Neutrophil	Activated_Neutrophil	HSC	HSC	Hp	0.341424	-0.456297	Hp	Hp	Hp	1.48716	1.168147	0.846154	0.7142857142857143	Itgb2	0.245299	-0.781692	Itgb2	Itgb2	Itgb2	0.513124	0.2935457	0.490798	0.2763157894736842	1.00014	0.73084635	1.03394	-0.1173575003237826	0	0.044	0.763096	0.3429045	1.64628	0.2662667898744217	0.014508	0.0053054458	0.831356	0.7800646	0.113271	1.0	0.223334	0.6943601496233546	No significance	No significance
Hp_Tlr4_Activated_Neutrophil_HSC	Activated_Neutrophil	Activated_Neutrophil	HSC	HSC	Hp	0.341424	-0.456297	Hp	Hp	Hp	1.48716	1.168147	0.846154	0.7142857142857143	Tlr4	0.153299	1.31363	Tlr4	Tlr4	Tlr4	0.322069	0.11044132	0.337423	0.1008771929824561	0.904613	0.63929415	1.21772	0.2599967767561358	0	0.0	0.478967	0.12901169	1.91779	0.4247127940476359	0.0384268	0.009672645	0.796148	0.6850911	0.0076334	0.302586005752579	0.36272	0.6675479979437662	No significance	No significance
Hsp90aa1_Itgb3_Activated_Neutrophil_HSC	Activated_Neutrophil	Not detected	HSC	Not detected	Hsp90aa1	0.902609	0.177807	Not detected	Hsp90aa1	Not detected	0.821307	Not detected	0.692308	Not detected	Itgb3	DE data missing	-0.106915	Not detected	Itgb3	Not detected	0.124624	Not detected	0.147239	Not detected	0.472966	Not detected	-0.100434	Not detected	0.466	Not detected	0.102355	Not detected	0.0364408	Not detected	0.0120066	Not detected	0.643547	Not detected	1	Not detected	0.838951	Not detected	No significance	Not detected
Hsp90b1_Lrp1_Activated_Neutrophil_HSC	Activated_Neutrophil	Activated_Neutrophil	HSC	HSC	Hsp90b1	0.00605717	2.12991	Hsp90b1	Hsp90b1	Hsp90b1	0.183927	0.87373686	0.153846	0.7142857142857143	Lrp1	DE data missing	-0.106915	Lrp1	Lrp1	Lrp1	0.318984	0.13759467	0.202454	0.1096491228070175	0.251456	0.5056658	-0.147894	-0.2554765571296666	0.91	0.536	0.05867	0.12022153	0.654078	-0.0053728891693547	0.0035733	0.0047944514	0.577504	0.6774297	1	1.0	1	0.7351443306167569	No significance	No significance
Hsp90b1_Tlr1_Activated_Neutrophil_HSC	Activated_Neutrophil	Activated_Neutrophil	HSC	HSC	Hsp90b1	0.00605717	2.12991	Hsp90b1	Hsp90b1	Hsp90b1	0.183927	0.87373686	0.153846	0.7142857142857143	Tlr1	0.326496	1.78208	Tlr1	Tlr1	Tlr1	0.233817	0.12589847	0.288344	0.1491228070175438	0.208872	0.49981767	-0.68799	-0.3529483957457806	0.999	0.711	0.0430054	0.11000213	-0.358901	-0.1222049763957128	0.00192528	0.004338566	0.539228	0.667648	1	1.0	1	0.8327400709444428	No significance	No significance
Hsp90b1_Tlr4_Activated_Neutrophil_HSC	Activated_Neutrophil	Activated_Neutrophil	HSC	HSC	Hsp90b1	0.00605717	2.12991	Hsp90b1	Hsp90b1	Hsp90b1	0.183927	0.87373686	0.153846	0.7142857142857143	Tlr4	0.153299	1.31363	Tlr4	Tlr4	Tlr4	0.322069	0.11044132	0.337423	0.1008771929824561	0.252998	0.4920891	-0.428321	-0.2938914391707162	0.956	0.624	0.0592374	0.09649665	-0.0189384	-0.063617252990661	0.00265321	0.0037370326	0.578678	0.65295887	1	1.0	1	0.9824403892585608	No significance	No significance
Hsp90b1_Tlr7_Activated_Neutrophil_HSC	Activated_Neutrophil	Activated_Neutrophil	HSC	HSC	Hsp90b1	0.00605717	2.12991	Hsp90b1	Hsp90b1	Hsp90b1	0.183927	0.87373686	0.153846	0.7142857142857143	Tlr7	0.533725	-0.758337	Tlr7	Tlr7	Tlr7	0.362896	0.175822	0.319018	0.1710526315789473	0.273412	0.52477944	-0.437683	-0.3417851339053865	0.969	0.693	0.0667465	0.15362217	-0.156241	-0.0987623943292893	0.00225071	0.003977546	0.593155	0.7036135	1	1.0	1	0.4980690520062513	No significance	No significance
Hspa4_Tlr4_Activated_Neutrophil_HSC	Activated_Neutrophil	Activated_Neutrophil	HSC	HSC	Hspa4	0.860413	-0.0216326	Hspa4	Hspa4	Hspa4	0.636508	0.6696011	0.538462	0.6428571428571429	Tlr4	0.153299	1.31363	Tlr4	Tlr4	Tlr4	0.322069	0.11044132	0.337423	0.1008771929824561	0.479289	0.3900212	0.181998	-0.1705290554093052	0.12	0.538	0.205	0.073951624	0.357363	-0.0332657347755131	0.0145942	0.0051871845	0.718711	0.6222295	0.627398	1.0	0.524704	1.0	No significance	No significance
Hspa8_Adrb2_Activated_Neutrophil_HSC	Activated_Neutrophil	Activated_Neutrophil	HSC	HSC	Hspa8	0.756377	-0.0848019	Hspa8	Hspa8	Hspa8	2.19245	2.178245	1	1.0	Adrb2	0.449657	0.679474	Adrb2	Adrb2	Adrb2	0.122939	0.109958306	0.147239	0.1052631578947368	1.1577	1.1441017	0.212528	-0.2932124361027428	0.009	0.659	0.269539	0.23951614	0.275803	-0.0978468361286209	0.00646616	0.0039806324	0.745533	0.747746	1	1.0	0.790413	0.6098111815909463	No significance	No significance
Icam1_Il2rg_Activated_Neutrophil_HSC	Activated_Neutrophil	Activated_Neutrophil	HSC	HSC	Icam1	0.973411	-0.488117	Icam1	Icam1	Icam1	0.321583	0.25443155	0.230769	0.2142857142857142	Il2rg	0.647566	0.163067	Il2rg	Il2rg	Il2rg	0.355203	0.3177029	0.398773	0.3114035087719298	0.338393	0.28606722	-0.152214	-0.1985769366291237	0.9	0.946	0.114227	0.080833636	-0.0748935	-0.0908708182064357	0.00606983	0.005680976	0.656034	0.6326293	1	1.0	1	1.0	No significance	No significance
Icam1_Itgal_Itgb2_Activated_Neutrophil_HSC	Activated_Neutrophil	Activated_Neutrophil	HSC	HSC	Icam1	0.973411	-0.488117	Icam1	Icam1	Icam1	0.321583	0.25443155	0.230769	0.2142857142857142	Itgal	0.903383	-0.11904	Itgb2	Itgal_Itgb2	Itgal_Itgb2	0.388255	0.2935457	0.435583	0.2763157894736842	0.354919	0.2739886	-0.114825	-0.357442205288269	0.589	0.988	0.124856	0.07468729	0.0109015	-0.0984692460446284	0.00433088	0.0033017686	0.666001	0.6233922	1	1.0	0.944892	1.0	No significance	No significance
Icam1_Itgax_Itgb2_Activated_Neutrophil_HSC	Activated_Neutrophil	Not detected	HSC	Not detected	Icam1	0.973411	-0.488117	Not detected	Icam1	Not detected	0.321583	Not detected	0.230769	Not detected	Itgax	0.181772	2.01155	Not detected	Itgax_Itgb2	Not detected	0.110404	Not detected	0.116564	Not detected	0.215993	Not detected	0.232173	Not detected	0.093	Not detected	0.035504	Not detected	0.262091	Not detected	0.00867467	Not detected	0.515344	Not detected	0.557688	Not detected	0.903474	Not detected	No significance	Not detected
Icam1_Spn_Activated_Neutrophil_HSC	Activated_Neutrophil	Activated_Neutrophil	HSC	HSC	Icam1	0.973411	-0.488117	Icam1	Icam1	Icam1	0.321583	0.25443155	0.230769	0.2142857142857142	Spn	0.727409	0.095843	Spn	Spn	Spn	0.151365	0.2478239	0.165644	0.2587719298245614	0.236474	0.25112772	-0.0129522	-0.117050530370785	0.403	0.404	0.0486765	0.06305422	0.0286996	0.0466289411986391	0.00384016	0.004980513	0.554574	0.6033191	1	1.0	1	1.0	No significance	No significance
Icam2_Itgal_Itgb2_Activated_Neutrophil_HSC	Activated_Neutrophil	Activated_Neutrophil	HSC	HSC	Icam2	0.301488	-1.11792	Icam2	Icam2	Icam2	0.281652	0.117709816	0.307692	0.1428571428571428	Itgal	0.903383	-0.11904	Itgb2	Itgal_Itgb2	Itgal_Itgb2	0.388255	0.2935457	0.435583	0.2763157894736842	0.334953	0.20562775	-0.257655	-0.5489863789101903	0.767	1.0	0.109353	0.03455321	-0.0417556	-0.2494136005096157	0.0063602	0.002560387	0.651096	0.529607	1	1.0	1	0.7564231546200543	No significance	No significance
Igfbp4_Lrp6_Activated_Neutrophil_HSC	Activated_Neutrophil	Activated_Neutrophil	HSC	HSC	Igfbp4	0.643645	1.13313	Igfbp4	Igfbp4	Igfbp4	0.265939	0.44996658	0.307692	0.3571428571428571	Lrp6	0.542821	-0.624409	Lrp6	Lrp6	Lrp6	0.436586	0.22829363	0.466258	0.2587719298245614	0.351263	0.3391301	0.107578	0.2909307475037693	0.05	0.007	0.116105	0.1027245	0.271751	0.4700453292250811	0.0368112	0.02670491	0.657871	0.6600107	0.429014	0.302042599745122	0.968789	1.0	No significance	No significance
Il16_Cd9_Activated_Neutrophil_HSC	Activated_Neutrophil	Activated_Neutrophil	HSC	HSC	Il16	0.379206	-0.818893	Il16	Il16	Il16	0.66667	0.42056057	0.538462	0.3571428571428571	Cd9	0.19709	1.00938	Cd9	Cd9	Cd9	0.25441	0.28427565	0.251534	0.2719298245614035	0.46054	0.35241812	0.08271	-0.6224974272843584	0.166	0.971	0.169607	0.11955513	0.144217	-0.2216315847392136	0.00474009	0.0025614642	0.699163	0.67682207	1	1.0	0.500424	0.9942728543064732	No significance	No significance
Il16_Kcnj10_Activated_Neutrophil_HSC	Activated_Neutrophil	Not detected	HSC	Not detected	Il16	0.379206	-0.818893	Not detected	Il16	Not detected	0.66667	Not detected	0.538462	Not detected	Kcnj10	DE data missing	-0.106915	Not detected	Kcnj10	Not detected	0.221707	Not detected	0.171779	Not detected	0.444189	Not detected	0.413721	Not detected	0.027	Not detected	0.147806	Not detected	1.30276	Not detected	0.115124	Not detected	0.684498	Not detected	0.250951	Not detected	0.554683	Not detected	No significance	Not detected
Il1b_Adrb2_Activated_Neutrophil_HSC	Activated_Neutrophil	Activated_Neutrophil	HSC	HSC	Il1b	0.308106	-0.572822	Il1b	Il1b	Il1b	1.96111	1.6631085	0.923077	0.9285714285714286	Adrb2	0.449657	0.679474	Adrb2	Adrb2	Adrb2	0.122939	0.109958306	0.147239	0.1052631578947368	1.04202	0.8865334	1.17162	0.4630714258977219	0	0.0	0.241097	0.1828726	1.7956	0.7621767055321512	0.0234814	0.018835308	0.734811	0.7214592	0.0166149	0.0327391076593386	0.665692	0.3836721397908684	No significance	No significance
Irak4_Tlr4_Activated_Neutrophil_HSC	Activated_Neutrophil	Activated_Neutrophil	HSC	HSC	Irak4	0.235845	1.00676	Irak4	Irak4	Irak4	0.214133	0.4521274	0.230769	0.4285714285714285	Tlr4	0.153299	1.31363	Tlr4	Tlr4	Tlr4	0.322069	0.11044132	0.337423	0.1008771929824561	0.268101	0.28128436	0.148377	0.0119729656778726	0.077	0.172	0.0689657	0.049933545	0.326247	0.1314754658049087	0.0103365	0.0074382396	0.597096	0.5750934	0.515702	0.7149402304733932	1	1.0	No significance	No significance
Irak4_Tlr7_Activated_Neutrophil_HSC	Activated_Neutrophil	Activated_Neutrophil	HSC	HSC	Irak4	0.235845	1.00676	Irak4	Irak4	Irak4	0.214133	0.4521274	0.230769	0.4285714285714285	Tlr7	0.533725	-0.758337	Tlr7	Tlr7	Tlr7	0.362896	0.175822	0.319018	0.1710526315789473	0.288514	0.3139747	0.139015	-0.0359207290567976	0.127	0.226	0.077708	0.07949395	0.188944	0.0963303244662804	0.00876843	0.007916961	0.611365	0.6306851	0.645774	0.799643132049104	1	1.0	No significance	No significance
L1cam_Cd9_Activated_Neutrophil_HSC	Activated_Neutrophil	Activated_Neutrophil	HSC	HSC	L1cam	0.483963	0.429549	L1cam	L1cam	L1cam	0.17808	0.27266267	0.153846	0.2857142857142857	Cd9	0.19709	1.00938	Cd9	Cd9	Cd9	0.25441	0.28427565	0.251534	0.2719298245614035	0.216245	0.27846915	0.0963983	-0.2915721173693377	0.051	0.593	0.0453052	0.077511355	0.259739	0.1546306657833822	0.00830476	0.007330062	0.545693	0.6277389	0.598577	1.0	1	1.0	No significance	No significance
L1cam_Fgfr2_Activated_Neutrophil_HSC	Activated_Neutrophil	Activated_Neutrophil	HSC	HSC	L1cam	0.483963	0.429549	L1cam	L1cam	L1cam	0.17808	0.27266267	0.153846	0.2857142857142857	Fgfr2	0.643645	0.468212	Fgfr2	Fgfr2	Fgfr2	0.389116	0.31807736	0.460123	0.3552631578947368	0.283598	0.29537	0.0407971	0.0137735875129861	0.119	0.151	0.0692936	0.08672782	0.214287	0.2209247118551132	0.0193097	0.01585085	0.597666	0.6407692	0.624499	0.6799319387779272	1	1.0	No significance	No significance
L1cam_Itga4_Itgb7_Activated_Neutrophil_HSC	Activated_Neutrophil	Activated_Neutrophil	HSC	HSC	L1cam	0.483963	0.429549	L1cam	L1cam	L1cam	0.17808	0.27266267	0.153846	0.2857142857142857	Itgb7	0.386928	-0.730761	Itgb7	Itga4_Itgb7	Itga4_Itgb7	0.185852	0.1717442	0.214724	0.1710526315789473	0.181966	0.22220343	-0.314079	-0.2733292918495823	1	0.963	0.0330965	0.046828233	-0.0333573	0.056715703350853	0.00666719	0.0064714034	0.506571	0.56723034	1	1.0	0.831477	1.0	No significance	No significance
L1cam_Itgav_Itgb3_Activated_Neutrophil_HSC	Activated_Neutrophil	Not detected	HSC	Not detected	L1cam	0.483963	0.429549	Not detected	L1cam	Not detected	0.17808	Not detected	0.153846	Not detected	Itgb3	DE data missing	-0.106915	Not detected	Itgav_Itgb3	Not detected	0.124624	Not detected	0.147239	Not detected	0.151352	Not detected	0.129981	Not detected	0.054	Not detected	0.022193	Not detected	0.260608	Not detected	0.0283039	Not detected	0.456724	Not detected	0.440615	Not detected	0.454133	Not detected	No significance	Not detected
Lcn2_Fcgr3_Activated_Neutrophil_HSC	Activated_Neutrophil	Not detected	HSC	Not detected	Lcn2	0.138299	-0.646781	Not detected	Lcn2	Not detected	1.39983	Not detected	0.769231	Not detected	Fcgr3	0.36038	-0.374479	Not detected	Fcgr3	Not detected	0.291706	Not detected	0.220859	Not detected	0.845767	Not detected	1.25706	Not detected	0	Not detected	0.408338	Not detected	1.88972	Not detected	0.0144066	Not detected	0.782896	Not detected	0.0792736	Not detected	0.474036	Not detected	No significance	Not detected
Lgals1_Cd69_Activated_Neutrophil_HSC	Activated_Neutrophil	Not detected	HSC	Not detected	Lgals1	0.120279	-0.362887	Not detected	Lgals1	Not detected	0.397888	Not detected	0.230769	Not detected	Cd69	0.593739	-0.259052	Not detected	Cd69	Not detected	0.103258	Not detected	0.122699	Not detected	0.250573	Not detected	-0.0118671	Not detected	0.514	Not detected	0.041085	Not detected	-0.0419329	Not detected	0.00689926	Not detected	0.533548	Not detected	1	Not detected	1	Not detected	No significance	Not detected
Lgals1_Itgb1_Activated_Neutrophil_HSC	Activated_Neutrophil	Activated_Neutrophil	HSC	HSC	Lgals1	0.120279	-0.362887	Lgals1	Lgals1	Lgals1	0.397888	0.6659852	0.230769	0.5714285714285714	Itgb1	0.10781	1.6725	Itgb1	Itgb1	Itgb1	0.557242	0.43644083	0.496933	0.4210526315789473	0.477565	0.551213	0.276289	-0.1003090621125173	0.069	0.064	0.22172	0.29066315	0.237599	0.2409093391711493	0.0111033	0.00737043	0.726568	0.7655584	0.492968	0.7310562410243037	0.593892	0.8033646371402663	No significance	No significance
Lgals1_Ptprc_Activated_Neutrophil_HSC	Activated_Neutrophil	Activated_Neutrophil	HSC	HSC	Lgals1	0.120279	-0.362887	Lgals1	Lgals1	Lgals1	0.397888	0.6659852	0.230769	0.5714285714285714	Ptprc	0.401962	-0.208038	Ptprc	Ptprc	Ptprc	2.3102	1.4404854	0.93865	0.7236842105263158	1.35404	1.0532353	-0.109582	-0.7165272414063525	0.988	1.0	0.919201	0.95934194	-0.245041	-0.5076943613632755	0.00848401	0.0053603393	0.844004	0.8557513	1	1.0	0.0957791	0.2087613798007991	Less significant	No significance
Lin7c_Abca1_Activated_Neutrophil_HSC	Activated_Neutrophil	Activated_Neutrophil	HSC	HSC	Lin7c	0.815517	-0.82164	Lin7c	Lin7c	Lin7c	0.29342	0.1997701	0.230769	0.2142857142857142	Abca1	0.176322	1.17443	Abca1	Abca1	Abca1	0.381978	0.16067462	0.306748	0.1578947368421052	0.337699	0.18022236	0.192512	-0.2916225357177389	0.119	0.934	0.11208	0.032097984	0.171441	-0.1468268776811885	0.0167575	0.0044351034	0.653889	0.520417	0.624499	1.0	1	0.6881725109220586	No significance	No significance
Ltb_Cd40_Activated_Neutrophil_HSC	Activated_Neutrophil	Activated_Neutrophil	HSC	HSC	Ltb	0.576752	0.175571	Ltb	Ltb	Ltb	1.44624	1.6477153	0.846154	1.0	Cd40	0.181772	2.3036	Cd40	Cd40	Cd40	0.279605	0.18206175	0.306748	0.1885964912280701	0.862924	0.91488856	-0.224983	-0.3231356072130547	0.693	0.58	0.404376	0.29998595	-0.0608499	-0.0718238601868863	0.0120026	0.008162179	0.782066	0.7683797	1	1.0	0.482749	0.8329972530637388	No significance	No significance
Lyz2_Itgal_Activated_Neutrophil_HSC	Activated_Neutrophil	Activated_Neutrophil	HSC	HSC	Lyz2	0.727409	-0.377269	Lyz2	Lyz2	Lyz2	1.06976	0.9757826	0.615385	0.6428571428571429	Itgal	0.903383	-0.11904	Itgal	Itgal	Itgal	0.388255	0.34010154	0.435583	0.3421052631578947	0.729009	0.65794206	0.362991	-0.921005418649039	0	0.502	0.415341	0.33186516	0.784564	-0.0437220734973241	0.0041505	0.0028927336	0.784337	0.7772446	0.407367	1.0	0.643318	0.8894792811056131	No significance	No significance
Mif_Cd44_Cd74_Activated_Neutrophil_HSC	Activated_Neutrophil	Activated_Neutrophil	HSC	HSC	Mif	0.743988	0.233248	Mif	Mif	Mif	0.645808	0.62326276	0.615385	0.5714285714285714	Cd44	0.349884	-0.175615	Cd44	Cd44_Cd74	Cd44_Cd74	0.937658	0.8758743	0.668712	0.6798245614035088	0.791733	0.7495685	0.235544	-0.2602066174928602	0.014	0.524	0.605547	0.5458998	0.310636	-0.0101064386673937	0.00831335	0.005938526	0.814518	0.81735575	0.59641	1.0	0.497163	0.622777043317155	No significance	No significance
Mif_Cd74_Cxcr4_Activated_Neutrophil_HSC	Activated_Neutrophil	Activated_Neutrophil	HSC	HSC	Mif	0.743988	0.233248	Mif	Mif	Mif	0.645808	0.62326276	0.615385	0.5714285714285714	Cxcr4	0.246836	-0.813525	Cxcr4	Cd74_Cxcr4	Cd74_Cxcr4	0.381374	0.42069402	0.386503	0.3728070175438596	0.513591	0.5219784	-0.173187	-0.1694697373022239	0.426	0.5	0.246294	0.26220292	0.0195722	-0.0101196881244494	0.00768126	0.00784899	0.736884	0.75618494	1	1.0	0.692239	0.6960134486590697	No significance	No significance
Mmp9_Cd44_Activated_Neutrophil_HSC	Activated_Neutrophil	Activated_Neutrophil	HSC	HSC	Mmp9	0.144707	-0.638596	Mmp9	Mmp9	Mmp9	1.21829	0.75734544	0.846154	0.5	Cd44	0.349884	-0.175615	Cd44	Cd44	Cd44	0.937658	0.8758743	0.668712	0.6798245614035088	1.07797	0.81660986	1.13946	-0.2264286395029735	0	0.068	1.14234	0.6633394	1.64934	0.2289751893466688	0.0265187	0.011152709	0.857782	0.83145297	0.00904218	1.0	0.168934	0.4654321651767338	No significance	No significance
Mmp9_Ifnar1_Activated_Neutrophil_HSC	Activated_Neutrophil	Activated_Neutrophil	HSC	HSC	Mmp9	0.144707	-0.638596	Mmp9	Mmp9	Mmp9	1.21829	0.75734544	0.846154	0.5	Ifnar1	0.340017	0.62656	Ifnar1	Ifnar1	Ifnar1	0.223558	0.21987338	0.294479	0.25	0.720924	0.4886094	0.673634	-0.1691729034267888	0	0.086	0.272359	0.1665201	1.29831	0.1844692212601388	0.0229735	0.010658071	0.746519	0.71195024	0.018241	1.0	0.801076	0.4295972220095055	No significance	No significance
Mmp9_Lrp1_Activated_Neutrophil_HSC	Activated_Neutrophil	Activated_Neutrophil	HSC	HSC	Mmp9	0.144707	-0.638596	Mmp9	Mmp9	Mmp9	1.21829	0.75734544	0.846154	0.5	Lrp1	DE data missing	-0.106915	Lrp1	Lrp1	Lrp1	0.318984	0.13759467	0.202454	0.1096491228070175	0.768637	0.44747007	1.27907	-0.0722950757503337	0	0.036	0.388615	0.104206696	2.37169	0.2751056226772146	0.0741123	0.012422655	0.778659	0.6616162	0.00255049	0.6271666208320025	0.548807	0.8952035970664803	No significance	No significance
Nampt_Insr_Activated_Neutrophil_HSC	Activated_Neutrophil	Activated_Neutrophil	HSC	HSC	Nampt	0.129391	1.02046	Nampt	Nampt	Nampt	0.423671	0.8774337	0.307692	0.6428571428571429	Insr	0.733927	-0.0552244	Insr	Insr	Insr	0.375443	0.21438885	0.343558	0.2412280701754386	0.399557	0.5459113	0.22015	0.1766252746769813	0.066	0.017	0.159064	0.188112	0.234427	0.2978600051631362	0.00986652	0.0104965875	0.692371	0.72428864	0.485914	0.368089004738193	0.722156	0.4048687614465082	No significance	No significance
Ntng2_Lrrc4_Activated_Neutrophil_HSC	Activated_Neutrophil	Activated_Neutrophil	HSC	HSC	Ntng2	0.974886	-0.0372048	Ntng2	Ntng2	Ntng2	0.261647	0.280222	0.230769	0.2857142857142857	Lrrc4	0.62486	0.891698	Lrrc4	Lrrc4	Lrrc4	0.108974	0.14479278	0.159509	0.175438596491228	0.18531	0.2125074	0.0672512	-0.0373802939936045	0.127	0.308	0.0285127	0.040574122	0.179346	0.0678980636009787	0.00531354	0.005454218	0.487939	0.54955727	1	1.0	0.675581	0.9353828937749686	No significance	No significance
Pam_Dpp4_Activated_Neutrophil_HSC	Activated_Neutrophil	Activated_Neutrophil	HSC	HSC	Pam	0.924758	0.145093	Pam	Pam	Pam	0.25405	0.2976996	0.230769	0.2857142857142857	Dpp4	0.858897	0.290357	Dpp4	Dpp4	Dpp4	0.40766	0.4473856	0.374233	0.3728070175438596	0.330855	0.37254262	-0.234825	0.0231881827704702	0.88	0.179	0.103566	0.13318652	-0.0375381	0.1943512556474465	0.00589314	0.010093992	0.644896	0.68851626	1	0.7256600239737474	1	0.8707882847848318	No significance	No significance
Pi16_Tnfrsf21_Activated_Neutrophil_HSC	Activated_Neutrophil	Not detected	HSC	Not detected	Pi16	0.0683733	-3.56955	Not detected	Pi16	Not detected	0.330454	Not detected	0.230769	Not detected	Tnfrsf21	0.0911845	2.47678	Not detected	Tnfrsf21	Not detected	0.19461	Not detected	0.184049	Not detected	0.262532	Not detected	0.588669	Not detected	0	Not detected	0.0643095	Not detected	1.20186	Not detected	0.0404816	Not detected	0.588659	Not detected	0.0076334	Not detected	1	Not detected	No significance	Not detected
Pkm_Cd44_Activated_Neutrophil_HSC	Activated_Neutrophil	Activated_Neutrophil	HSC	HSC	Pkm	0.696315	-0.114631	Pkm	Pkm	Pkm	1.08858	1.0488471	0.769231	0.7857142857142857	Cd44	0.349884	-0.175615	Cd44	Cd44	Cd44	0.937658	0.8758743	0.668712	0.6798245614035088	1.01312	0.9623607	0.768901	-0.0280343523600975	0	0.061	1.02072	0.9186582	0.753076	0.2234305319084291	0.010014	0.0072576893	0.850776	0.853056	0.189074	0.6241734575604024	0.212284	0.2775692551420852	No significance	No significance
Psap_Lrp1_Activated_Neutrophil_HSC	Activated_Neutrophil	Activated_Neutrophil	HSC	HSC	Psap	0.448051	-0.370981	Psap	Psap	Psap	1.03724	0.9064755	0.692308	0.7857142857142857	Lrp1	DE data missing	-0.106915	Lrp1	Lrp1	Lrp1	0.318984	0.13759467	0.202454	0.1096491228070175	0.678114	0.52203506	0.617514	-0.3829956271287256	0.007	0.617	0.330865	0.1247262	1.22208	-0.0279020447060382	0.0171863	0.0046344525	0.764485	0.68143564	0.224721	1.0	0.786058	0.7029171899487309	No significance	No significance
Psap_Sort1_Activated_Neutrophil_HSC	Activated_Neutrophil	Activated_Neutrophil	HSC	HSC	Psap	0.448051	-0.370981	Psap	Psap	Psap	1.03724	0.9064755	0.692308	0.7857142857142857	Sort1	0.373735	1.63376	Sort1	Sort1	Sort1	0.178893	0.1183777	0.141104	0.1140350877192982	0.608069	0.5124266	0.324549	-0.3830612839317707	0.02	0.651	0.185556	0.10730648	0.57613	-0.0496718426132701	0.00754398	0.0032205253	0.708529	0.66488963	0.736787	1.0	0.44283	0.860619360537995	No significance	No significance
Psen1_Cd44_Activated_Neutrophil_HSC	Activated_Neutrophil	Activated_Neutrophil	HSC	HSC	Psen1	0.333331	0.635237	Psen1	Psen1	Psen1	0.368957	0.57996	0.384615	0.5714285714285714	Cd44	0.349884	-0.175615	Cd44	Cd44	Cd44	0.937658	0.8758743	0.668712	0.6798245614035088	0.653308	0.72791713	0.296091	-0.0775022507699816	0.01	0.13	0.345956	0.50797206	0.303422	0.1779290737619465	0.00665412	0.008702335	0.768476	0.8119193	0.954564	0.647366330423082	0.859784	0.6802756110840839	No significance	No significance
Psen1_Ncstn_Activated_Neutrophil_HSC	Activated_Neutrophil	Activated_Neutrophil	HSC	HSC	Psen1	0.333331	0.635237	Psen1	Psen1	Psen1	0.368957	0.57996	0.384615	0.5714285714285714	Ncstn	0.115238	-2.0468	Ncstn	Ncstn	Ncstn	0.322757	0.19334406	0.368098	0.2368421052631578	0.345857	0.38665202	0.0264796	0.0590679537879582	0.231	0.096	0.119083	0.11213182	0.125643	0.1874395424972291	0.00913731	0.011238837	0.660716	0.669772	0.86767	0.5945161926566518	0.995737	0.811171718551755	No significance	No significance
Psen1_Notch1_Activated_Neutrophil_HSC	Activated_Neutrophil	Activated_Neutrophil	HSC	HSC	Psen1	0.333331	0.635237	Psen1	Psen1	Psen1	0.368957	0.57996	0.384615	0.5714285714285714	Notch1	0.0420469	-0.913692	Notch1	Notch1	Notch1	0.119797	0.0699749	0.147239	0.1008771929824561	0.244377	0.32496744	-0.157616	-0.041347326790237	0.597	0.173	0.0442	0.040582642	-0.0542818	0.1045621631367587	0.00304249	0.004072818	0.54263	0.5495832	1	1.0	1	0.9365665097711589	No significance	No significance
Psen1_Notch2_Activated_Neutrophil_HSC	Activated_Neutrophil	Activated_Neutrophil	HSC	HSC	Psen1	0.333331	0.635237	Psen1	Psen1	Psen1	0.368957	0.57996	0.384615	0.5714285714285714	Notch2	0.325504	0.707264	Notch2	Notch2	Notch2	0.633507	0.46600586	0.527607	0.4122807017543859	0.501232	0.52298295	-0.244965	-0.3640327987147732	0.739	0.919	0.233737	0.27026474	-0.0718005	-0.0557964525520323	0.00559647	0.006466726	0.73178	0.75896573	1	1.0	0.637859	0.7284247143305296	No significance	No significance
Ptpn6_Cd300lf_Activated_Neutrophil_HSC	Activated_Neutrophil	Activated_Neutrophil	HSC	HSC	Ptpn6	0.305582	-0.31644	Ptpn6	Ptpn6	Ptpn6	0.961278	0.8292873	0.769231	0.7857142857142857	Cd300lf	0.902609	0.0478049	Cd300lf	Cd300lf	Cd300lf	0.296568	0.15185694	0.263804	0.131578947368421	0.628923	0.49057212	-0.0235042	-0.5108344918794833	0.2	0.788	0.285084	0.12593304	0.229766	-0.136866835152433	0.00637795	0.003062381	0.750815	0.68247986	1	1.0	0.854229	0.6925784935285271	No significance	No significance
Ptpn6_Clec12a_Activated_Neutrophil_HSC	Activated_Neutrophil	Activated_Neutrophil	HSC	HSC	Ptpn6	0.305582	-0.31644	Ptpn6	Ptpn6	Ptpn6	0.961278	0.8292873	0.769231	0.7857142857142857	Clec12a	0.373735	1.63376	Clec12a	Clec12a	Clec12a	0.263755	0.15034434	0.269939	0.131578947368421	0.612516	0.48981583	0.0948809	-0.2715097629018477	0.179	0.658	0.253542	0.12467865	0.506957	-0.0584708445028241	0.0086712	0.0037997803	0.739686	0.6813942	0.75546	1.0	0.723764	0.7038797459264082	No significance	No significance
Qdpr_Dysf_Activated_Neutrophil_HSC	Activated_Neutrophil	Not detected	HSC	Not detected	Qdpr	0.542821	-1.05681	Not detected	Qdpr	Not detected	0.216072	Not detected	0.230769	Not detected	Dysf	DE data missing	-0.106915	Not detected	Dysf	Not detected	0.18528	Not detected	0.110429	Not detected	0.200676	Not detected	0.450644	Not detected	0.008	Not detected	0.0400339	Not detected	1.13246	Not detected	0.157546	Not detected	0.530322	Not detected	0.19002	Not detected	1	Not detected	No significance	Not detected
Qrfp_P2ry14_Activated_Neutrophil_HSC	Activated_Neutrophil	Not detected	HSC	Not detected	Qrfp	0.533725	-0.906301	Not detected	Qrfp	Not detected	0.194686	Not detected	0.153846	Not detected	P2ry14	DE data missing	-0.106915	Not detected	P2ry14	Not detected	0.110931	Not detected	0.116564	Not detected	0.152809	Not detected	0.317171	Not detected	0.001	Not detected	0.0215967	Not detected	0.849875	Not detected	0.0982362	Not detected	0.453347	Not detected	0.136915	Not detected	0.433823	Not detected	No significance	Not detected
Rtn4_S1pr2_Activated_Neutrophil_HSC	Activated_Neutrophil	Not detected	HSC	Not detected	Rtn4	0.710786	-0.465501	Not detected	Rtn4	Not detected	1.11955	Not detected	0.692308	Not detected	S1pr2	1	0.266953	Not detected	S1pr2	Not detected	0.306984	Not detected	0.257669	Not detected	0.713269	Not detected	0.750183	Not detected	0.001	Not detected	0.343686	Not detected	1.18896	Not detected	0.0556991	Not detected	0.76789	Not detected	0.0460196	Not detected	0.683524	Not detected	No significance	Not detected
S100a8_Cd36_Activated_Neutrophil_HSC	Activated_Neutrophil	Activated_Neutrophil	HSC	HSC	S100a8	0.582644	0.0347272	S100a8	S100a8	S100a8	4.89481	4.58343	1	1.0	Cd36	DE data missing	-0.106915	Cd36	Cd36	Cd36	0.225068	0.2608552	0.214724	0.2105263157894736	2.55994	2.4221425	1.80194	0.4830600618139519	0	0.0	1.10166	1.1956115	2.43343	0.9440229586466804	0.031641	0.027256431	0.855556	0.86881524	0.0076334	0.0113832008956014	0.0634598	0.0638738595252331	Less significant	Less significant
S100a8_Cd68_Activated_Neutrophil_HSC	Activated_Neutrophil	Activated_Neutrophil	HSC	HSC	S100a8	0.582644	0.0347272	S100a8	S100a8	S100a8	4.89481	4.58343	1	1.0	Cd68	0.373735	1.13141	Cd68	Cd68	Cd68	0.260887	0.15473904	0.226994	0.1359649122807017	2.57785	2.3690844	1.96129	0.3093223663734383	0	0.0	1.27699	0.7092355	2.87304	0.8068190629903161	0.0526165	0.016125299	0.864444	0.8360889	0.0076334	0.0610756644375503	0.0441084	0.1262655819992479	Moderately significant	No significance
S100a8_Cd69_Activated_Neutrophil_HSC	Activated_Neutrophil	Not detected	HSC	Not detected	S100a8	0.582644	0.0347272	Not detected	S100a8	Not detected	4.89481	Not detected	1	Not detected	Cd69	0.593739	-0.259052	Not detected	Cd69	Not detected	0.103258	Not detected	0.122699	Not detected	2.49903	Not detected	1.4401	Not detected	0	Not detected	0.505426	Not detected	2.10733	Not detected	0.0176585	Not detected	0.800476	Not detected	0.0533324	Not detected	0.113831	Not detected	No significance	Not detected
S100a8_Itgb2_Activated_Neutrophil_HSC	Activated_Neutrophil	Activated_Neutrophil	HSC	HSC	S100a8	0.582644	0.0347272	S100a8	S100a8	S100a8	4.89481	4.58343	1	1.0	Itgb2	0.245299	-0.781692	Itgb2	Itgb2	Itgb2	0.513124	0.2935457	0.490798	0.2763157894736842	2.70397	2.4384878	1.67096	-0.2041064523857252	0	0.0	2.51164	1.3454461	2.30164	0.5593251129758663	0.0172626	0.0064036245	0.899431	0.8753983	0.0417661	0.9829452651792848	0.00742511	0.0466743704550342	Highly significant	Moderately significant
S100a8_Tlr4_Activated_Neutrophil_HSC	Activated_Neutrophil	Activated_Neutrophil	HSC	HSC	S100a8	0.582644	0.0347272	S100a8	S100a8	S100a8	4.89481	4.58343	1	1.0	Tlr4	0.153299	1.31363	Tlr4	Tlr4	Tlr4	0.322069	0.11044132	0.337423	0.1008771929824561	2.60844	2.3469355	1.85474	0.1732478246941931	0	0.0	1.57647	0.5062	2.57315	0.7177711171490806	0.0457228	0.011674793	0.876321	0.81165236	0.0076334	0.1826798512744099	0.024562	0.1356022693721919	Moderately significant	No significance
S100a9_Cd36_Activated_Neutrophil_HSC	Activated_Neutrophil	Activated_Neutrophil	HSC	HSC	S100a9	0.980972	-0.170547	S100a9	S100a9	S100a9	5.11431	4.492638	1	1.0	Cd36	DE data missing	-0.106915	Cd36	Cd36	Cd36	0.225068	0.2608552	0.214724	0.2105263157894736	2.66969	2.3767467	1.76861	0.4286977243449775	0	0.0	1.15107	1.171928	2.41726	0.9004890670248822	0.0321605	0.02585269	0.858246	0.86767083	0.0076334	0.0149676716153665	0.0571975	0.0665476848877449	Less significant	Less significant
S100a9_Cd68_Activated_Neutrophil_HSC	Activated_Neutrophil	Activated_Neutrophil	HSC	HSC	S100a9	0.980972	-0.170547	S100a9	S100a9	S100a9	5.11431	4.492638	1	1.0	Cd68	0.373735	1.13141	Cd68	Cd68	Cd68	0.260887	0.15473904	0.226994	0.1359649122807017	2.6876	2.3236885	1.92796	0.254960028904464	0	0.0	1.33426	0.6951865	2.85687	0.763285171368518	0.0534804	0.015294825	0.866994	0.8347133	0.0076334	0.0739012611506323	0.0396154	0.1429590209530412	Moderately significant	No significance
S100a9_Itgb2_Activated_Neutrophil_HSC	Activated_Neutrophil	Activated_Neutrophil	HSC	HSC	S100a9	0.980972	-0.170547	S100a9	S100a9	S100a9	5.11431	4.492638	1	1.0	Itgb2	0.245299	-0.781692	Itgb2	Itgb2	Itgb2	0.513124	0.2935457	0.490798	0.2763157894736842	2.81372	2.393092	1.63763	-0.2584687898546996	0	0.0	2.62428	1.3187946	2.28547	0.5157912213540683	0.017546	0.0060738297	0.901398	0.87430304	0.0426412	1.0	0.00654317	0.0491279765198512	Highly significant	Moderately significant
S100a9_Tlr4_Activated_Neutrophil_HSC	Activated_Neutrophil	Activated_Neutrophil	HSC	HSC	S100a9	0.980972	-0.170547	S100a9	S100a9	S100a9	5.11431	4.492638	1	1.0	Tlr4	0.153299	1.31363	Tlr4	Tlr4	Tlr4	0.322069	0.11044132	0.337423	0.1008771929824561	2.71819	2.3015397	1.82142	0.1188854872252188	0	0.0	1.64716	0.49617288	2.55698	0.6742372255272825	0.0464735	0.011073527	0.878679	0.81011826	0.0076334	0.2109505075489053	0.0218948	0.1547036275972205	Moderately significant	No significance
Selplg_Itgb2_Activated_Neutrophil_HSC	Activated_Neutrophil	Activated_Neutrophil	HSC	HSC	Selplg	0.115874	0.378484	Selplg	Selplg	Selplg	1.79402	2.0439982	1	1.0	Itgb2	0.245299	-0.781692	Itgb2	Itgb2	Itgb2	0.513124	0.2935457	0.490798	0.2763157894736842	1.15357	1.168772	0.58099	0.1992720696011623	0	0.0	0.920554	0.6000069	0.710586	0.5315340379477629	0.0103235	0.006090059	0.844101	0.82430446	0.219836	0.6581792902070415	0.133764	0.2738736495934751	No significance	No significance
Selplg_Sell_Activated_Neutrophil_HSC	Activated_Neutrophil	Activated_Neutrophil	HSC	HSC	Selplg	0.115874	0.378484	Selplg	Selplg	Selplg	1.79402	2.0439982	1	1.0	Sell	0.679947	-0.0741294	Sell	Sell	Sell	0.435566	0.49162176	0.331288	0.3684210526315789	1.11479	1.26781	-0.000942479	-0.0012676934681115	0.029	0.005	0.781413	1.004874	0.276674	0.3815944462346038	0.00651188	0.008699262	0.833012	0.8585897	0.994076	0.399561359450848	0.149544	0.1026474481887833	No significance	No significance
Sema4a_Plxnb2_Activated_Neutrophil_HSC	Activated_Neutrophil	Activated_Neutrophil	HSC	HSC	Sema4a	0.573515	0.287297	Sema4a	Sema4a	Sema4a	0.721402	0.938852	0.615385	0.8571428571428571	Plxnb2	DE data missing	-0.106915	Plxnb2	Plxnb2	Plxnb2	0.270762	0.12127177	0.282209	0.1403508771929824	0.496082	0.5300619	0.718374	0.4394426210699015	0	0.0	0.195328	0.11385624	1.64257	0.7437402489338222	0.0641398	0.027817437	0.7138	0.67145765	0.0076334	0.0136645089204999	0.482338	0.793937165925301	No significance	No significance
Sema4a_Plxnd1_Activated_Neutrophil_HSC	Activated_Neutrophil	Not detected	HSC	Not detected	Sema4a	0.573515	0.287297	Not detected	Sema4a	Not detected	0.721402	Not detected	0.615385	Not detected	Plxnd1	DE data missing	-0.106915	Not detected	Plxnd1	Not detected	0.0762187	Not detected	0.104294	Not detected	0.39881	Not detected	0.474184	Not detected	0	Not detected	0.0549843	Not detected	0.805078	Not detected	0.0377779	Not detected	0.56957	Not detected	0.0175899	Not detected	1	Not detected	No significance	Not detected
Sema4d_Cd72_Activated_Neutrophil_HSC	Activated_Neutrophil	Activated_Neutrophil	HSC	HSC	Sema4d	0.0971613	0.858668	Sema4d	Sema4d	Sema4d	0.772188	1.2663182	0.615385	0.9285714285714286	Cd72	0.563346	0.798344	Cd72	Cd72	Cd72	0.642195	0.5212704	0.490798	0.4035087719298245	0.707191	0.8937943	-0.0456722	0.1789727107760024	0.366	0.016	0.495895	0.6600942	0.0602085	0.3298113951194178	0.0136802	0.020274669	0.798952	0.83110905	1	0.3618984376455049	0.70153	0.3566904158910674	No significance	No significance
Sema4d_Plxnb2_Activated_Neutrophil_HSC	Activated_Neutrophil	Activated_Neutrophil	HSC	HSC	Sema4d	0.0971613	0.858668	Sema4d	Sema4d	Sema4d	0.772188	1.2663182	0.615385	0.9285714285714286	Plxnb2	DE data missing	-0.106915	Plxnb2	Plxnb2	Plxnb2	0.270762	0.12127177	0.282209	0.1403508771929824	0.521475	0.69379497	0.204924	0.2242802236712934	0.141	0.013	0.209079	0.15356864	1.01335	0.3954717552161397	0.0279005	0.01507671	0.720699	0.70357716	0.676763	0.3441893417726202	0.54191	0.4986810211941856	No significance	No significance
Sirpa_Cd47_Activated_Neutrophil_HSC	Activated_Neutrophil	Activated_Neutrophil	HSC	HSC	Sirpa	0.183518	-1.41315	Sirpa	Sirpa	Sirpa	0.589827	0.23302014	0.461538	0.2142857142857142	Cd47	0.253844	-0.421321	Cd47	Cd47	Cd47	1.37842	1.4658077	0.889571	0.8508771929824561	0.984125	0.84941393	0.365877	-0.1087746944821344	0.002	0.277	0.813031	0.34156272	0.662189	0.056892825560205	0.0105223	0.005129045	0.835752	0.77972806	0.312588	1.0	0.238899	0.6996925311060976	No significance	No significance
Slpi_Plscr1_Activated_Neutrophil_HSC	Activated_Neutrophil	Activated_Neutrophil	HSC	HSC	Slpi	0.0238263	-0.735177	Slpi	Slpi	Slpi	1.95218	1.3201302	1	0.7142857142857143	Plscr1	0.542821	-1.09405	Plscr1	Plscr1	Plscr1	0.079762	0.11862709	0.104294	0.1447368421052631	1.01597	0.71937865	1.02829	0.2125129727216461	0	0.001	0.155709	0.1566032	1.64267	0.5305333097292259	0.0115659	0.01074364	0.690096	0.70561355	0.123187	0.2288256185915572	0.434001	0.4788991703906928	No significance	No significance
Sorbs1_Itgb5_Activated_Neutrophil_HSC	Activated_Neutrophil	Not detected	HSC	Not detected	Sorbs1	0.920351	-0.174339	Not detected	Sorbs1	Not detected	0.232379	Not detected	0.230769	Not detected	Itgb5	DE data missing	-0.106915	Not detected	Itgb5	Not detected	0.24166	Not detected	0.184049	Not detected	0.23702	Not detected	0.360635	Not detected	0.014	Not detected	0.0561569	Not detected	1.12098	Not detected	0.0691588	Not detected	0.572155	Not detected	0.277529	Not detected	1	Not detected	No significance	Not detected
Sptan1_Ptpra_Activated_Neutrophil_HSC	Activated_Neutrophil	Activated_Neutrophil	HSC	HSC	Sptan1	0.60455	0.800249	Sptan1	Sptan1	Sptan1	0.395271	0.56514114	0.384615	0.4285714285714285	Ptpra	0.699479	0.229275	Ptpra	Ptpra	Ptpra	0.523748	0.43312812	0.546012	0.4517543859649123	0.459509	0.49913463	-0.205537	-0.0197161366772081	0.642	0.344	0.207022	0.24477851	-0.0568987	0.0615741583934756	0.00631163	0.00888469	0.719702	0.7497902	1	0.9499721808325888	0.533261	0.6283729480920288	No significance	No significance
St6gal1_Cd22_Activated_Neutrophil_HSC	Activated_Neutrophil	Activated_Neutrophil	HSC	HSC	St6gal1	0.860413	-0.506472	St6gal1	St6gal1	St6gal1	0.879108	0.73007816	0.615385	0.5714285714285714	Cd22	0.0911845	2.54564	Cd22	Cd22	Cd22	0.842956	0.45279267	0.613497	0.3552631578947368	0.861032	0.59143543	-0.429011	-0.655413013804669	0.942	0.968	0.741049	0.33057404	-0.210125	-0.272108648423672	0.0100276	0.007853596	0.82929	0.776907	1	1.0	0.374553	0.9381462234640088	No significance	No significance
Tgfb1_Acvr1b_Tgfbr2_Activated_Neutrophil_HSC	Activated_Neutrophil	Not detected	HSC	Not detected	Tgfb1	0.0687639	1.36601	Not detected	Tgfb1	Not detected	0.202115	Not detected	0.153846	Not detected	Acvr1b	1	0.0961393	Not detected	Acvr1b_Tgfbr2	Not detected	0.115561	Not detected	0.153374	Not detected	0.158838	Not detected	-0.356998	Not detected	0.965	Not detected	0.0233565	Not detected	-0.209944	Not detected	0.0030327	Not detected	0.46307	Not detected	1	Not detected	0.500971	Not detected	No significance	Not detected
Tgfb1_Cxcr4_Activated_Neutrophil_HSC	Activated_Neutrophil	Activated_Neutrophil	HSC	HSC	Tgfb1	0.0687639	1.36601	Tgfb1	Tgfb1	Tgfb1	0.202115	0.6334433	0.153846	0.5714285714285714	Cxcr4	0.246836	-0.813525	Cxcr4	Cxcr4	Cxcr4	0.381374	0.42069402	0.386503	0.3728070175438596	0.291744	0.5270687	-0.403256	-0.1614510625369034	0.967	0.418	0.0770814	0.2664858	-0.234856	0.0242902594573937	0.00232108	0.008453555	0.610402	0.75767547	1	1.0	1	0.7127755358398024	No significance	No significance
Tgfb1_Itgb1_Activated_Neutrophil_HSC	Activated_Neutrophil	Activated_Neutrophil	HSC	HSC	Tgfb1	0.0687639	1.36601	Tgfb1	Tgfb1	Tgfb1	0.202115	0.6334433	0.153846	0.5714285714285714	Itgb1	0.10781	1.6725	Itgb1	Itgb1	Itgb1	0.557242	0.43644083	0.496933	0.4210526315789473	0.379678	0.53494203	-0.26183	-0.1343796078135778	0.724	0.237	0.112627	0.27646053	-0.0807462	0.1062027069347094	0.00324001	0.006836498	0.65444	0.7610329	1	0.8706274661156278	0.819382	0.7503138822126745	No significance	No significance
Tgfb1_Itgb3_Activated_Neutrophil_HSC	Activated_Neutrophil	Not detected	HSC	Not detected	Tgfb1	0.0687639	1.36601	Not detected	Tgfb1	Not detected	0.202115	Not detected	0.153846	Not detected	Itgb3	DE data missing	-0.106915	Not detected	Itgb3	Not detected	0.124624	Not detected	0.147239	Not detected	0.163369	Not detected	-0.352764	Not detected	0.963	Not detected	0.0251884	Not detected	-0.208749	Not detected	0.00435037	Not detected	0.472469	Not detected	1	Not detected	0.562522	Not detected	No significance	Not detected
Tgfb1_Itgb5_Activated_Neutrophil_HSC	Activated_Neutrophil	Not detected	HSC	Not detected	Tgfb1	0.0687639	1.36601	Not detected	Tgfb1	Not detected	0.202115	Not detected	0.153846	Not detected	Itgb5	DE data missing	-0.106915	Not detected	Itgb5	Not detected	0.24166	Not detected	0.184049	Not detected	0.221888	Not detected	-0.0393226	Not detected	0.713	Not detected	0.0488432	Not detected	0.771048	Not detected	0.0124373	Not detected	0.554997	Not detected	1	Not detected	1	Not detected	No significance	Not detected
Tgfb1_Lpp_Activated_Neutrophil_HSC	Activated_Neutrophil	Activated_Neutrophil	HSC	HSC	Tgfb1	0.0687639	1.36601	Tgfb1	Tgfb1	Tgfb1	0.202115	0.6334433	0.153846	0.5714285714285714	Lpp	0.637898	-0.1457	Lpp	Lpp	Lpp	1.36025	0.3716232	0.736196	0.3245614035087719	0.781184	0.50253326	0.0658848	-0.351837246221144	0.5	0.899	0.274928	0.23540221	-0.0539186	-0.1556833882092967	0.0042864	0.005242715	0.747406	0.7461086	1	1.0	0.81164	0.5931635267079405	No significance	No significance
Tgfb1_Tgfbr1_Tgfbr2_Activated_Neutrophil_HSC	Activated_Neutrophil	Activated_Neutrophil	HSC	HSC	Tgfb1	0.0687639	1.36601	Tgfb1	Tgfb1	Tgfb1	0.202115	0.6334433	0.153846	0.5714285714285714	Tgfbr1	0.703237	0.744701	Tgfbr1	Tgfbr1_Tgfbr2	Tgfbr1_Tgfbr2	0.740555	0.40373322	0.625767	0.3596491228070175	0.471335	0.51858824	-0.252471	-0.1442717332182744	0.77	0.441	0.149677	0.2557421	-0.105183	0.01432712267872	0.00328392	0.006465114	0.685856	0.7538777	1	1.0	0.471242	0.6714594340710804	No significance	No significance
Tgm2_Itga4_Activated_Neutrophil_HSC	Activated_Neutrophil	Activated_Neutrophil	HSC	HSC	Tgm2	0.542821	-0.79438	Tgm2	Tgm2	Tgm2	0.247405	0.14106832	0.230769	0.1428571428571428	Itga4	0.0930963	-0.84692	Itga4	Itga4	Itga4	0.900875	0.98268104	0.638037	0.7105263157894737	0.57414	0.5618747	-0.153539	-0.354620922160766	0.997	0.988	0.222881	0.13862516	0.46551	-0.0779510758125121	0.0108312	0.006605528	0.727087	0.6927917	1	1.0	0.598762	0.5866584455759408	No significance	No significance
Tgm2_Itga9_Activated_Neutrophil_HSC	Activated_Neutrophil	Not detected	HSC	Not detected	Tgm2	0.542821	-0.79438	Not detected	Tgm2	Not detected	0.247405	Not detected	0.230769	Not detected	Itga9	DE data missing	-0.106915	Not detected	Itga9	Not detected	0.533887	Not detected	0.220859	Not detected	0.390646	Not detected	1.26136	Not detected	0	Not detected	0.132086	Not detected	1.93033	Not detected	0.159597	Not detected	0.672233	Not detected	0.00294092	Not detected	0.763617	Not detected	No significance	Not detected
Tgm2_Itgb1_Activated_Neutrophil_HSC	Activated_Neutrophil	Activated_Neutrophil	HSC	HSC	Tgm2	0.542821	-0.79438	Tgm2	Tgm2	Tgm2	0.247405	0.14106832	0.230769	0.1428571428571428	Itgb1	0.10781	1.6725	Itgb1	Itgb1	Itgb1	0.557242	0.43644083	0.496933	0.4210526315789473	0.402323	0.28875458	0.342638	-0.0841700580147537	0	0.149	0.137864	0.061567977	0.859711	0.1218230799805529	0.0199759	0.0069212313	0.676932	0.6004613	0.0505314	0.6963820384196041	0.710971	1.0	No significance	No significance
Tgm2_Itgb3_Activated_Neutrophil_HSC	Activated_Neutrophil	Not detected	HSC	Not detected	Tgm2	0.542821	-0.79438	Not detected	Tgm2	Not detected	0.247405	Not detected	0.230769	Not detected	Itgb3	DE data missing	-0.106915	Not detected	Itgb3	Not detected	0.124624	Not detected	0.147239	Not detected	0.186014	Not detected	0.251704	Not detected	0.004	Not detected	0.0308326	Not detected	0.731708	Not detected	0.0268218	Not detected	0.497715	Not detected	0.192324	Not detected	0.750626	Not detected	No significance	Not detected
Tgm2_Sdc4_Activated_Neutrophil_HSC	Activated_Neutrophil	Activated_Neutrophil	HSC	HSC	Tgm2	0.542821	-0.79438	Tgm2	Tgm2	Tgm2	0.247405	0.14106832	0.230769	0.1428571428571428	Sdc4	DE data missing	-0.106915	Sdc4	Sdc4	Sdc4	0.309956	0.30079916	0.325153	0.2675438596491228	0.27868	0.22093374	0.287154	-0.0179184876188799	0.003	0.28	0.0766846	0.042433232	0.755305	0.0727335016435769	0.0282229	0.012671274	0.609789	0.555096	0.179498	0.8735717730394906	1	0.9835409569418851	No significance	No significance
Tgs1_Rxra_Activated_Neutrophil_HSC	Activated_Neutrophil	Not detected	HSC	Not detected	Tgs1	0.3831	-0.923807	Not detected	Tgs1	Not detected	0.487321	Not detected	0.461538	Not detected	Rxra	DE data missing	-0.106915	Not detected	Rxra	Not detected	0.169392	Not detected	0.159509	Not detected	0.328357	Not detected	0.364768	Not detected	0.004	Not detected	0.0825483	Not detected	0.86107	Not detected	0.0552371	Not detected	0.618518	Not detected	0.192324	Not detected	1	Not detected	No significance	Not detected
Thy1_Itgav_Itgb3_Activated_Neutrophil_HSC	Activated_Neutrophil	Not detected	HSC	Not detected	Thy1	0.379269	0.825999	Not detected	Thy1	Not detected	0.688861	Not detected	0.538462	Not detected	Itgb3	DE data missing	-0.106915	Not detected	Itgav_Itgb3	Not detected	0.124624	Not detected	0.147239	Not detected	0.406743	Not detected	0.227331	Not detected	0.018	Not detected	0.0858486	Not detected	0.325706	Not detected	0.0357189	Not detected	0.623132	Not detected	0.303853	Not detected	1	Not detected	No significance	Not detected
Thy1_Itgax_Itgb2_Activated_Neutrophil_HSC	Activated_Neutrophil	Not detected	HSC	Not detected	Thy1	0.379269	0.825999	Not detected	Thy1	Not detected	0.688861	Not detected	0.538462	Not detected	Itgax	0.181772	2.01155	Not detected	Itgax_Itgb2	Not detected	0.110404	Not detected	0.116564	Not detected	0.399633	Not detected	0.295416	Not detected	0.009	Not detected	0.0760529	Not detected	0.425167	Not detected	0.0220728	Not detected	0.608804	Not detected	0.240929	Not detected	1	Not detected	No significance	Not detected
Timp2_Cd44_Activated_Neutrophil_HSC	Activated_Neutrophil	Activated_Neutrophil	HSC	HSC	Timp2	0.172584	-0.747827	Timp2	Timp2	Timp2	0.734102	0.4473327	0.615385	0.4285714285714285	Cd44	0.349884	-0.175615	Cd44	Cd44	Cd44	0.937658	0.8758743	0.668712	0.6798245614035088	0.83588	0.6616035	0.904598	0.0623320815759327	0	0.022	0.688337	0.39180723	1.35282	0.3760022698004993	0.032643	0.016717853	0.824004	0.7912872	0.0076334	0.3958372805353528	0.410768	0.8773597216214704	No significance	No significance
Timp2_Itgb1_Activated_Neutrophil_HSC	Activated_Neutrophil	Activated_Neutrophil	HSC	HSC	Timp2	0.172584	-0.747827	Timp2	Timp2	Timp2	0.734102	0.4473327	0.615385	0.4285714285714285	Itgb1	0.10781	1.6725	Itgb1	Itgb1	Itgb1	0.557242	0.43644083	0.496933	0.4210526315789473	0.645672	0.44188678	0.637292	0.1801404164898946	0	0.002	0.409073	0.19523425	1.21587	0.4579014678207594	0.0421019	0.017869398	0.783048	0.7279837	0.0076334	0.2326943669401784	0.881147	0.5555033406851854	No significance	No significance
Tln1_Itgb3_Activated_Neutrophil_HSC	Activated_Neutrophil	Not detected	HSC	Not detected	Tln1	0.419313	0.225898	Not detected	Tln1	Not detected	0.745645	Not detected	0.615385	Not detected	Itgb3	DE data missing	-0.106915	Not detected	Itgb3	Not detected	0.124624	Not detected	0.147239	Not detected	0.435134	Not detected	-0.0510194	Not detected	0.398	Not detected	0.0929252	Not detected	0.0427517	Not detected	0.00972209	Not detected	0.632387	Not detected	1	Not detected	0.951097	Not detected	No significance	Not detected
Tln1_Itgb5_Activated_Neutrophil_HSC	Activated_Neutrophil	Not detected	HSC	Not detected	Tln1	0.419313	0.225898	Not detected	Tln1	Not detected	0.745645	Not detected	0.615385	Not detected	Itgb5	DE data missing	-0.106915	Not detected	Itgb5	Not detected	0.24166	Not detected	0.184049	Not detected	0.493653	Not detected	0.262422	Not detected	0.117	Not detected	0.180193	Not detected	1.02255	Not detected	0.0277946	Not detected	0.705491	Not detected	0.616923	Not detected	0.418555	Not detected	No significance	Not detected
Txlna_Stx4a_Activated_Neutrophil_HSC	Activated_Neutrophil	Activated_Neutrophil	HSC	HSC	Txlna	0.36816	1.07929	Txlna	Txlna	Txlna	0.103899	0.2480071	0.153846	0.2857142857142857	Stx4a	0.17584	-1.13364	Stx4a	Stx4a	Stx4a	0.283698	0.21819717	0.312883	0.25	0.193798	0.23310214	-0.0328222	0.0126369791483045	0.385	0.208	0.0294758	0.054114446	0.0191535	0.1137611789788306	0.00697179	0.010871429	0.49209	0.58488685	1	0.7696047067323452	0.707339	1.0	No significance	No significance
Vcl_Itgb5_Activated_Neutrophil_HSC	Activated_Neutrophil	Not detected	HSC	Not detected	Vcl	0.825586	0.0900063	Not detected	Vcl	Not detected	0.245406	Not detected	0.230769	Not detected	Itgb5	DE data missing	-0.106915	Not detected	Itgb5	Not detected	0.24166	Not detected	0.184049	Not detected	0.243533	Not detected	0.415661	Not detected	0.005	Not detected	0.059305	Not detected	1.18348	Not detected	0.034661	Not detected	0.578817	Not detected	0.204061	Not detected	1	Not detected	No significance	Not detected
Vegfb_Adrb2_Activated_Neutrophil_HSC	Activated_Neutrophil	Not detected	HSC	Not detected	Vegfb	0.0683733	-2.17986	Not detected	Vegfb	Not detected	0.166844	Not detected	0.230769	Not detected	Adrb2	0.449657	0.679474	Not detected	Adrb2	Not detected	0.122939	Not detected	0.147239	Not detected	0.144892	Not detected	0.0243473	Not detected	0.111	Not detected	0.0205117	Not detected	0.232096	Not detected	0.0142438	Not detected	0.446968	Not detected	0.60125	Not detected	0.395817	Not detected	No significance	Not detected
Vegfb_Nrp1_Activated_Neutrophil_HSC	Activated_Neutrophil	Not detected	HSC	Not detected	Vegfb	0.0683733	-2.17986	Not detected	Vegfb	Not detected	0.166844	Not detected	0.230769	Not detected	Nrp1	0.373735	1.00167	Not detected	Nrp1	Not detected	0.134597	Not detected	0.104294	Not detected	0.15072	Not detected	0.15498	Not detected	0.015	Not detected	0.0224567	Not detected	0.366574	Not detected	0.0240014	Not detected	0.458189	Not detected	0.284121	Not detected	0.462392	Not detected	No significance	Not detected
Vim_Cd44_Activated_Neutrophil_HSC	Activated_Neutrophil	Activated_Neutrophil	HSC	HSC	Vim	0.391688	-1.1136	Vim	Vim	Vim	1.45122	1.0948745	0.692308	0.7857142857142857	Cd44	0.349884	-0.175615	Cd44	Cd44	Cd44	0.937658	0.8758743	0.668712	0.6798245614035088	1.19444	0.9853744	1.03444	-0.1052535952954291	0	0.105	1.36074	0.9589724	0.777172	0.1899069789739731	0.0109039	0.0076046586	0.868123	0.85572743	0.17232	0.7519041173526866	0.118291	0.2597483293583715	No significance	No significance
Ybx1_Notch1_Activated_Neutrophil_HSC	Activated_Neutrophil	Activated_Neutrophil	HSC	HSC	Ybx1	0.980475	-0.124256	Ybx1	Ybx1	Ybx1	0.91071	0.8617711	0.769231	0.7142857142857143	Notch1	0.0420469	-0.913692	Notch1	Notch1	Notch1	0.119797	0.0699749	0.147239	0.1008771929824561	0.515254	0.465873	-0.23958	-0.3625578918698914	0.754	0.823	0.1091	0.060302347	-0.107985	-0.1761056501615048	0.00263643	0.0021283189	0.650834	0.5979672	1	1.0	0.766027	1.0	No significance	No significance

## Sheet: CD4_T_Cell
interaction_id	source_control	source_KO	target_control	target_KO	ligand_control	ligand_p_val	ligand_avg_log2FC	ligand_KO	ligand_complex_control	ligand_complex_KO	ligand_means_control	ligand_means_KO	ligand_props_control	ligand_props_KO	receptor_control	receptor_p_val	receptor_avg_log2FC	receptor_KO	receptor_complex_control	receptor_complex_KO	receptor_means_control	receptor_means_KO	receptor_props_control	receptor_props_KO	lr_means_control	lr_means_KO	lr_logfc_control	lr_logfc_KO	cellphone_pvals_control	cellphone_pvals_KO	expr_prod_control	expr_prod_KO	scaled_weight_control	scaled_weight_KO	spec_weight_control	spec_weight_KO	lrscore_control	lrscore_KO	specificity_rank_control	specificity_rank_KO	magnitude_rank_control	magnitude_rank_KO	Significance_in_control	Significance_in_KO
Actr2_Adrb2_CD4_T_Cell_HSC	CD4_T_Cell	CD4_T_Cell	HSC	HSC	Actr2	0.186096	0.337698	Actr2	Actr2	Actr2	1.04345	1.2183783	0.690186	0.7496635262449529	Adrb2	0.170787	0.103448	Adrb2	Adrb2	Adrb2	0.122939	0.109958306	0.147239	0.1052631578947368	0.583195	0.6641683	-0.163999	-0.210965424246714	0.999	1.0	0.128281	0.13397081	-0.0869611	-0.1265077711781696	0.00448726	0.003794738	0.669004	0.6891455	1	1.0	0.603975	0.6226767990222	No significance	No significance
Adam10_Axl_CD4_T_Cell_HSC	CD4_T_Cell	Not detected	HSC	Not detected	Adam10	0.199803	-0.0297027	Not detected	Adam10	Not detected	0.615599	Not detected	0.46889	Not detected	Axl	0.315856	1.84621	Not detected	Axl	Not detected	0.540058	Not detected	0.282209	Not detected	0.577829	Not detected	0.724746	Not detected	0	Not detected	0.332459	Not detected	1.33092	Not detected	0.0662771	Not detected	0.764918	Not detected	0.0076334	Not detected	1	Not detected	No significance	Not detected
Adam10_Cadm1_CD4_T_Cell_HSC	CD4_T_Cell	Not detected	HSC	Not detected	Adam10	0.199803	-0.0297027	Not detected	Adam10	Not detected	0.615599	Not detected	0.46889	Not detected	Cadm1	DE data missing	-2.12941	Not detected	Cadm1	Not detected	0.528736	Not detected	0.276074	Not detected	0.572167	Not detected	0.764199	Not detected	0	Not detected	0.325489	Not detected	1.1115	Not detected	0.0322816	Not detected	0.763007	Not detected	0.0076334	Not detected	1	Not detected	No significance	Not detected
Adam10_Cd44_CD4_T_Cell_HSC	CD4_T_Cell	CD4_T_Cell	HSC	HSC	Adam10	0.199803	-0.0297027	Adam10	Adam10	Adam10	0.615599	0.5918282	0.46889	0.449528936742934	Cd44	2.30739e-06	1.26798	Cd44	Cd44	Cd44	0.937658	0.8758743	0.668712	0.6798245614035088	0.776628	0.73385125	0.294873	-0.1657159850057337	0	0.489	0.577221	0.5183671	0.272119	0.0106155134981065	0.00648894	0.005913746	0.810872	0.8134611	1	1.0	0.530968	0.6645676000120937	No significance	No significance
Adam10_Il6ra_CD4_T_Cell_HSC	CD4_T_Cell	CD4_T_Cell	HSC	HSC	Adam10	0.199803	-0.0297027	Adam10	Adam10	Adam10	0.615599	0.5918282	0.46889	0.449528936742934	Il6ra	0.915952	0.0141916	Il6ra	Il6ra	Il6ra	0.366013	0.16974719	0.312883	0.1447368421052631	0.490806	0.3807877	-0.117273	-0.2846623733711224	0.82	1.0	0.225317	0.10046118	-0.0321956	-0.1346416134379081	0.00495396	0.0025510644	0.728164	0.6575066	1	1.0	0.607944	0.9383793024512406	No significance	No significance
Adam10_Notch1_CD4_T_Cell_HSC	CD4_T_Cell	CD4_T_Cell	HSC	HSC	Adam10	0.199803	-0.0297027	Adam10	Adam10	Adam10	0.615599	0.5918282	0.46889	0.449528936742934	Notch1	0.34246	-0.0563442	Notch1	Notch1	Notch1	0.119797	0.0699749	0.147239	0.1008771929824561	0.367698	0.33090156	-0.158834	-0.129561061025989	0.992	0.84	0.0737469	0.04141312	-0.0855844	-0.0627513971270812	0.00296697	0.0027677182	0.605131	0.5520892	1	1.0	1	0.9581860055446624	No significance	No significance
Adam10_Notch2_CD4_T_Cell_HSC	CD4_T_Cell	CD4_T_Cell	HSC	HSC	Adam10	0.199803	-0.0297027	Adam10	Adam10	Adam10	0.615599	0.5918282	0.46889	0.449528936742934	Notch2	0.487898	0.168596	Notch2	Notch2	Notch2	0.633507	0.46600586	0.527607	0.4122807017543859	0.624553	0.5289171	-0.246183	-0.4522465329505253	0.992	1.0	0.389986	0.27579543	-0.103103	-0.2231100128158724	0.00545755	0.0043945187	0.778962	0.76081383	1	1.0	0.953815	0.7481054552423252	No significance	No significance
Adam10_Tspan14_CD4_T_Cell_HSC	CD4_T_Cell	CD4_T_Cell	HSC	HSC	Adam10	0.199803	-0.0297027	Adam10	Adam10	Adam10	0.615599	0.5918282	0.46889	0.449528936742934	Tspan14	0.103888	0.0049093	Tspan14	Tspan14	Tspan14	0.427685	0.2987896	0.460123	0.3157894736842105	0.521642	0.44530892	-0.0568303	-0.1070190423541359	0.356	0.62	0.263282	0.17683211	0.0210259	-0.0166152147460359	0.00702441	0.005396781	0.743299	0.71807176	1	1.0	0.764729	0.5437458771082821	No significance	No significance
Adam10_Tspan5_CD4_T_Cell_HSC	CD4_T_Cell	CD4_T_Cell	HSC	HSC	Adam10	0.199803	-0.0297027	Adam10	Adam10	Adam10	0.615599	0.5918282	0.46889	0.449528936742934	Tspan5	0.000672544	-0.473495	Tspan5	Tspan5	Tspan5	0.382039	0.30545354	0.374233	0.3026315789473684	0.498819	0.44864088	-0.198347	-0.0741255355381988	0.912	0.317	0.235183	0.18077603	-0.0518434	0.0125959765596586	0.00600421	0.0072299046	0.732385	0.72029924	1	0.9160994334449604	0.6428	0.5334351590652369	No significance	No significance
Adam17_Il6ra_CD4_T_Cell_HSC	CD4_T_Cell	CD4_T_Cell	HSC	HSC	Adam17	0.346964	-0.0836753	Adam17	Adam17	Adam17	0.313444	0.29159844	0.255933	0.2436069986541049	Il6ra	0.915952	0.0141916	Il6ra	Il6ra	Il6ra	0.366013	0.16974719	0.312883	0.1447368421052631	0.339729	0.2306728	-0.240048	-0.399889818221198	0.999	1.0	0.114725	0.049498014	-0.111291	-0.2250633654827689	0.00345872	0.0019924615	0.656524	0.5740227	1	1.0	1	1.0	No significance	No significance
Adam17_Itgb1_CD4_T_Cell_HSC	CD4_T_Cell	CD4_T_Cell	HSC	HSC	Adam17	0.346964	-0.0836753	Adam17	Adam17	Adam17	0.313444	0.29159844	0.255933	0.2436069986541049	Itgb1	0.0515957	0.690656	Itgb1	Itgb1	Itgb1	0.557242	0.43644083	0.496933	0.4210526315789473	0.435343	0.36401963	-0.0952079	-0.1631350949418473	0.065	0.403	0.174664	0.12726547	0.0560702	0.0020929594735058	0.00584316	0.0049369712	0.702244	0.6836192	1	1.0	0.585007	0.9228367096423924	No significance	No significance
Adam17_Notch1_CD4_T_Cell_HSC	CD4_T_Cell	CD4_T_Cell	HSC	HSC	Adam17	0.346964	-0.0836753	Adam17	Adam17	Adam17	0.313444	0.29159844	0.255933	0.2436069986541049	Notch1	0.34246	-0.0563442	Notch1	Notch1	Notch1	0.119797	0.0699749	0.147239	0.1008771929824561	0.216621	0.18078667	-0.28161	-0.2447885058760646	1	1.0	0.0375497	0.020404572	-0.164679	-0.153173149171942	0.00207145	0.002161675	0.522337	0.46386215	1	1.0	0.962477	0.2803544646706137	No significance	No significance
Adam17_Rhbdf2_CD4_T_Cell_HSC	CD4_T_Cell	CD4_T_Cell	HSC	HSC	Adam17	0.346964	-0.0836753	Adam17	Adam17	Adam17	0.313444	0.29159844	0.255933	0.2436069986541049	Rhbdf2	0.0722739	0.335561	Rhbdf2	Rhbdf2	Rhbdf2	0.153759	0.08997439	0.165644	0.1140350877192982	0.233602	0.19078642	-0.184668	-0.2537209064286013	1	1.0	0.0481948	0.02623639	-0.0830232	-0.1656783365881666	0.00431917	0.0031557714	0.553346	0.4952227	1	1.0	1	0.4989860425877466	No significance	No significance
Agrp_Sdc3_CD4_T_Cell_HSC	CD4_T_Cell	CD4_T_Cell	HSC	HSC	Agrp	0.0217233	-0.690629	Agrp	Agrp	Agrp	0.379694	0.24741298	0.291854	0.2045760430686406	Sdc3	0.180881	0.152893	Sdc3	Sdc3	Sdc3	0.47408	0.23412494	0.282209	0.1491228070175438	0.426887	0.24076897	0.529653	0.2933017992331589	0	0.001	0.180005	0.05792555	1.0003	0.1646336785611553	0.023717	0.012867791	0.705383	0.5931242	0.0158245	0.2687290664702048	0.61273	1.0	No significance	No significance
Arf1_Insr_CD4_T_Cell_HSC	CD4_T_Cell	CD4_T_Cell	HSC	HSC	Arf1	0.198206	0.27264	Arf1	Arf1	Arf1	0.520442	0.5965301	0.418217	0.4751009421265141	Insr	0.236669	-0.519738	Insr	Insr	Insr	0.375443	0.21438885	0.343558	0.2412280701754386	0.447943	0.40545946	-0.0838303	-0.1337458704507214	0.637	0.862	0.195397	0.1278894	-0.0152636	-0.0451253099835928	0.00504766	0.00467913	0.713836	0.68414783	1	1.0	0.542352	0.7015712085867668	No significance	No significance
Arf6_Smap1_CD4_T_Cell_HSC	CD4_T_Cell	CD4_T_Cell	HSC	HSC	Arf6	0.466724	0.117367	Arf6	Arf6	Arf6	0.221182	0.2368717	0.19179	0.2086137281292059	Smap1	0.386747	-0.127211	Smap1	Smap1	Smap1	0.556145	0.46212184	0.582822	0.4780701754385965	0.388663	0.34949678	-0.107435	-0.1164264759166597	0.396	0.569	0.123009	0.10946359	-0.00194501	-0.0143897389654632	0.0070719	0.0060553174	0.664342	0.6671033	1	1.0	0.774411	1.0	No significance	No significance
Arpc5_Adrb2_CD4_T_Cell_HSC	CD4_T_Cell	CD4_T_Cell	HSC	HSC	Arpc5	0.301286	0.298523	Arpc5	Arpc5	Arpc5	0.820456	0.95127773	0.591405	0.6527590847913862	Adrb2	0.170787	0.103448	Adrb2	Adrb2	Adrb2	0.122939	0.109958306	0.147239	0.1052631578947368	0.471698	0.530618	-0.154365	-0.2858955058181163	0.975	1.0	0.100866	0.10460089	-0.0611193	-0.1478642409512492	0.00409562	0.003486646	0.641866	0.66203874	1	1.0	0.856227	0.8902395779149892	No significance	No significance
B2m_Hfe_CD4_T_Cell_HSC	CD4_T_Cell	Not detected	HSC	Not detected	B2m	0.00482375	0.252387	Not detected	B2m	Not detected	2.74348	Not detected	0.996793	Not detected	Hfe	DE data missing	1.11132	Not detected	Hfe	Not detected	0.152319	Not detected	0.122699	Not detected	1.4479	Not detected	0.263038	Not detected	0	Not detected	0.417884	Not detected	0.765331	Not detected	0.0162654	Not detected	0.784853	Not detected	0.0969296	Not detected	0.455589	Not detected	No significance	Not detected
B2m_Tfrc_CD4_T_Cell_HSC	CD4_T_Cell	CD4_T_Cell	HSC	HSC	B2m	0.00482375	0.252387	B2m	B2m	B2m	2.74348	2.904167	0.996793	0.9946164199192464	Tfrc	0.837468	0.0497103	Tfrc	Tfrc	Tfrc	0.210711	0.58969474	0.214724	0.3991228070175439	1.47709	1.7469308	0.214853	0.6791476845260419	0	0.0	0.57808	1.712572	0.230781	0.5910669633792572	0.0125297	0.02602676	0.810986	0.88797206	0.312043	0.0113832008956014	0.255042	0.0218993361435413	No significance	Moderately significant
Bsg_Slc16a1_CD4_T_Cell_HSC	CD4_T_Cell	CD4_T_Cell	HSC	HSC	Bsg	0.0223732	0.277275	Bsg	Bsg	Bsg	0.315424	0.3668802	0.275176	0.3149394347240915	Slc16a1	0.662949	-0.332321	Slc16a1	Slc16a1	Slc16a1	0.0957426	0.23857062	0.110429	0.2324561403508772	0.205584	0.3027254	0.00935042	0.2572364889610367	0.331	0.0	0.0301996	0.087526836	0.0698617	0.5132418426274143	0.0145313	0.029499508	0.495122	0.64182395	1	0.0581828357667817	0.730775	1.0	No significance	No significance
Bsg_Slc16a7_CD4_T_Cell_HSC	CD4_T_Cell	Not detected	HSC	Not detected	Bsg	0.0223732	0.277275	Not detected	Bsg	Not detected	0.315424	Not detected	0.275176	Not detected	Slc16a7	0.157715	1.04339	Not detected	Slc16a7	Not detected	0.211299	Not detected	0.208589	Not detected	0.263362	Not detected	-0.000293375	Not detected	0.139	Not detected	0.0666489	Not detected	0.0548846	Not detected	0.00772336	Not detected	0.592979	Not detected	0.977158	Not detected	1	Not detected	No significance	Not detected
Btla_Cd79a_CD4_T_Cell_HSC	CD4_T_Cell	CD4_T_Cell	HSC	HSC	Btla	0.0076585	-0.460147	Btla	Btla	Btla	0.67465	0.49033606	0.477229	0.3499327052489905	Cd79a	0.000254281	2.22496	Cd79a	Cd79a	Cd79a	1.97312	1.375884	0.779141	0.5701754385964912	1.32389	0.93311006	-1.10085	-1.019934048530896	1	1.0	1.33117	0.67464554	-0.339914	-0.4245493530274832	0.00659617	0.006298484	0.86686	0.8326339	1	1.0	0.083304	0.311578910002105	Less significant	No significance
Calr_Itgav_CD4_T_Cell_HSC	CD4_T_Cell	CD4_T_Cell	HSC	HSC	Calr	0.616437	0.0594554	Calr	Calr	Calr	0.570368	0.5795581	0.43297	0.4374158815612382	Itgav	0.0132292	-0.181475	Itgav	Itgav	Itgav	0.417637	0.21868236	0.398773	0.2543859649122807	0.494002	0.3991202	-0.147147	-0.3383093245171132	0.879	1.0	0.238207	0.12673913	-0.0185924	-0.150050773610415	0.00559767	0.0036573973	0.733635	0.68317074	1	1.0	0.653094	0.7278338053067566	No significance	No significance
Calr_Lrp1_CD4_T_Cell_HSC	CD4_T_Cell	CD4_T_Cell	HSC	HSC	Calr	0.616437	0.0594554	Calr	Calr	Calr	0.570368	0.5795581	0.43297	0.4374158815612382	Lrp1	DE data missing	0.396	Lrp1	Lrp1	Lrp1	0.318984	0.13759467	0.202454	0.1096491228070175	0.444676	0.35857636	0.294703	-0.1716855316726993	0	0.963	0.181938	0.0797441	0.932964	-0.0321492278361306	0.01344	0.0047462736	0.706492	0.63105094	0.147207	1.0	0.553337	1.0	No significance	No significance
Ccl5_Ccr3_CD4_T_Cell_HSC	CD4_T_Cell	Not detected	HSC	Not detected	Ccl5	2.9787e-06	2.34444	Not detected	Ccl5	Not detected	0.25062	Not detected	0.109686	Not detected	Ccr3	DE data missing	2.42228	Not detected	Ccr3	Not detected	0.260533	Not detected	0.184049	Not detected	0.255576	Not detected	-0.617394	Not detected	0.03	Not detected	0.0652946	Not detected	1.07077	Not detected	0.0351336	Not detected	0.590499	Not detected	0.472645	Not detected	1	Not detected	No significance	Not detected
Ccl5_Dpp4_CD4_T_Cell_HSC	CD4_T_Cell	CD4_T_Cell	HSC	HSC	Ccl5	2.9787e-06	2.34444	Ccl5	Ccl5	Ccl5	0.25062	0.8760535	0.109686	0.2732166890982503	Dpp4	0.0368426	-0.0501714	Dpp4	Dpp4	Dpp4	0.40766	0.4473856	0.374233	0.3728070175438596	0.32914	0.66171956	-1.28159	0.3869123979079426	1	0.0	0.102168	0.39193374	-0.240724	0.2318970564266727	0.00244529	0.012324087	0.643338	0.7913138	1	0.163607141262992	1	0.8759641784460994	No significance	No significance
Ccl5_Sdc4_CD4_T_Cell_HSC	CD4_T_Cell	CD4_T_Cell	HSC	HSC	Ccl5	2.9787e-06	2.34444	Ccl5	Ccl5	Ccl5	0.25062	0.8760535	0.109686	0.2732166890982503	Sdc4	0.0138877	2.09768	Sdc4	Sdc4	Sdc4	0.309956	0.30079916	0.325153	0.2675438596491228	0.280288	0.58842635	-0.953079	0.506459407760975	0.997	0.0	0.0776811	0.26351616	-0.0156314	0.307529101880674	0.00627847	0.022489903	0.611323	0.7566452	1	0.0946145433511883	1	0.7029171899487309	No significance	No significance
Cd274_Cd80_CD4_T_Cell_HSC	CD4_T_Cell	Not detected	HSC	Not detected	Cd274	0.0184091	0.611568	Not detected	Cd274	Not detected	0.165503	Not detected	0.135343	Not detected	Cd80	0.31925	2.82552	Not detected	Cd80	Not detected	0.250259	Not detected	0.208589	Not detected	0.207881	Not detected	0.106773	Not detected	0	Not detected	0.0414187	Not detected	0.252451	Not detected	0.00704305	Not detected	0.534555	Not detected	0.853061	Not detected	1	Not detected	No significance	Not detected
Cd28_Cd80_CD4_T_Cell_HSC	CD4_T_Cell	Not detected	HSC	Not detected	Cd28	0.12818	-0.155491	Not detected	Cd28	Not detected	0.737371	Not detected	0.511867	Not detected	Cd80	0.31925	2.82552	Not detected	Cd80	Not detected	0.250259	Not detected	0.208589	Not detected	0.493815	Not detected	0.781059	Not detected	0	Not detected	0.184533	Not detected	0.720499	Not detected	0.0406452	Not detected	0.707958	Not detected	0.0166082	Not detected	0.439041	Not detected	No significance	Not detected
Cd28_Cd86_CD4_T_Cell_HSC	CD4_T_Cell	CD4_T_Cell	HSC	HSC	Cd28	0.12818	-0.155491	Cd28	Cd28	Cd28	0.737371	0.6548928	0.511867	0.449528936742934	Cd86	0.847267	-0.0916496	Cd86	Cd86	Cd86	0.754648	0.26061818	0.546012	0.2368421052631578	0.746009	0.4577555	1.05761	0.6095169520684165	0	0.0	0.556455	0.17067698	0.819413	0.592164324181025	0.0628495	0.025458936	0.808046	0.7144719	0.00974612	0.0113832008956014	0.600045	0.5029017009405888	No significance	No significance
Cd40lg_Cd40_CD4_T_Cell_HSC	CD4_T_Cell	Not detected	HSC	Not detected	Cd40lg	0.839682	-0.288506	Not detected	Cd40lg	Not detected	0.142053	Not detected	0.109686	Not detected	Cd40	0.255884	1.72684	Not detected	Cd40	Not detected	0.279605	Not detected	0.306748	Not detected	0.210829	Not detected	0.109539	Not detected	0.012	Not detected	0.0397188	Not detected	0.199755	Not detected	0.036109	Not detected	0.529337	Not detected	0.385684	Not detected	1	Not detected	No significance	Not detected
Cd40lg_Cd53_CD4_T_Cell_HSC	CD4_T_Cell	Not detected	HSC	Not detected	Cd40lg	0.839682	-0.288506	Not detected	Cd40lg	Not detected	0.142053	Not detected	0.109686	Not detected	Cd53	0.927085	0.247503	Not detected	Cd53	Not detected	1.19352	Not detected	0.840491	Not detected	0.667784	Not detected	0.0537551	Not detected	0.541	Not detected	0.169543	Not detected	0.127031	Not detected	0.0263136	Not detected	0.699123	Not detected	1	Not detected	0.375346	Not detected	No significance	Not detected
Cd40lg_Cd9_CD4_T_Cell_HSC	CD4_T_Cell	Not detected	HSC	Not detected	Cd40lg	0.839682	-0.288506	Not detected	Cd40lg	Not detected	0.142053	Not detected	0.109686	Not detected	Cd9	4.65165e-05	1.10752	Not detected	Cd9	Not detected	0.25441	Not detected	0.251534	Not detected	0.198232	Not detected	0.132224	Not detected	0	Not detected	0.0361398	Not detected	0.222716	Not detected	0.0126017	Not detected	0.51756	Not detected	0.330092	Not detected	0.924469	Not detected	No significance	Not detected
Cd40lg_Traf3_CD4_T_Cell_HSC	CD4_T_Cell	Not detected	HSC	Not detected	Cd40lg	0.839682	-0.288506	Not detected	Cd40lg	Not detected	0.142053	Not detected	0.109686	Not detected	Traf3	0.147976	-0.290211	Not detected	Traf3	Not detected	0.844671	Not detected	0.668712	Not detected	0.493362	Not detected	-0.0067389	Not detected	0.632	Not detected	0.119988	Not detected	0.123381	Not detected	0.0272171	Not detected	0.661563	Not detected	1	Not detected	0.671796	Not detected	No significance	Not detected
Cd47_Sirpa_CD4_T_Cell_HSC	CD4_T_Cell	CD4_T_Cell	HSC	HSC	Cd47	0.219938	-0.0457406	Cd47	Cd47	Cd47	1.39624	1.3446195	0.829378	0.8115746971736204	Sirpa	DE data missing	-1.31997	Sirpa	Sirpa	Sirpa	0.738744	0.27692488	0.374233	0.2017543859649122	1.06749	0.8107722	0.88416	-0.0079207711827476	0	0.337	1.03146	0.3723586	0.873072	0.0231228195530267	0.0133492	0.005591488	0.85144	0.78705186	0.123187	1.0	0.175762	0.6220427944616369	No significance	No significance
Cd48_Cd2_CD4_T_Cell_HSC	CD4_T_Cell	CD4_T_Cell	HSC	HSC	Cd48	0.452839	-0.00528817	Cd48	Cd48	Cd48	0.713094	0.6983926	0.524695	0.5208613728129206	Cd2	6.43259e-06	-0.410565	Cd2	Cd2	Cd2	0.455096	0.17213865	0.429448	0.1710526315789473	0.584095	0.43526563	-0.33818	-0.3401445207309853	1	1.0	0.324526	0.12022036	-0.19299	-0.1658446984732368	0.00711346	0.0038220473	0.762739	0.67742866	1	1.0	1	0.7353426512477127	No significance	No significance
Cklf_Lrp6_CD4_T_Cell_HSC	CD4_T_Cell	CD4_T_Cell	HSC	HSC	Cklf	0.137361	-0.230416	Cklf	Cklf	Cklf	0.311074	0.26432252	0.258499	0.224764468371467	Lrp6	0.661324	-0.0379848	Lrp6	Lrp6	Lrp6	0.436586	0.22829363	0.466258	0.2587719298245614	0.37383	0.24630807	0.0207105	-0.1671962123597962	0.01	0.985	0.135811	0.060343146	0.0952678	-0.0823105011799126	0.0121257	0.0059582074	0.675288	0.59804845	0.765317	1.0	0.846269	1.0	No significance	No significance
Clcf1_Sorl1_CD4_T_Cell_HSC	CD4_T_Cell	CD4_T_Cell	HSC	HSC	Clcf1	0.338973	0.0431656	Clcf1	Clcf1	Clcf1	0.161225	0.16156556	0.139192	0.1413189771197846	Sorl1	0.169244	0.343085	Sorl1	Sorl1	Sorl1	0.963658	0.450495	0.699387	0.3771929824561403	0.562442	0.30603027	-0.265598	-0.6563581118621051	1	1.0	0.155366	0.072784476	-0.0803214	-0.2844122835611694	0.0125975	0.0066084317	0.68986	0.620358	1	1.0	0.435528	1.0	No significance	No significance
Copa_Cd74_CD4_T_Cell_HSC	CD4_T_Cell	CD4_T_Cell	HSC	HSC	Copa	0.165554	0.140357	Copa	Copa	Copa	0.451242	0.46864492	0.360487	0.3687752355316285	Cd74	0.0481414	1.93698	Cd74	Cd74	Cd74	3.7746	2.066205	0.97546	0.6491228070175439	2.11292	1.267425	0.066616	-0.3936834011978117	0	1.0	1.70326	0.9683165	0.246143	-0.1380486455264523	0.0110486	0.0070648068	0.880452	0.85632503	0.425637	1.0	0.0200441	0.1029473342349693	Moderately significant	No significance
Crtam_Cadm1_CD4_T_Cell_HSC	CD4_T_Cell	Not detected	HSC	Not detected	Crtam	0.475618	-0.537124	Not detected	Crtam	Not detected	0.15527	Not detected	0.132136	Not detected	Cadm1	DE data missing	-2.12941	Not detected	Cadm1	Not detected	0.528736	Not detected	0.276074	Not detected	0.342003	Not detected	0.968261	Not detected	0	Not detected	0.0820967	Not detected	1.29689	Not detected	0.108349	Not detected	0.617871	Not detected	0.0076334	Not detected	1	Not detected	No significance	Not detected
Fam3c_Lamp1_CD4_T_Cell_HSC	CD4_T_Cell	CD4_T_Cell	HSC	HSC	Fam3c	0.0712937	-0.229067	Fam3c	Fam3c	Fam3c	0.425876	0.3597707	0.334189	0.2893674293405114	Lamp1	0.00932009	0.421982	Lamp1	Lamp1	Lamp1	0.837411	0.5030451	0.644172	0.4385964912280701	0.631643	0.43140787	0.460122	0.0838271470815973	0	0.017	0.356633	0.18098088	0.390081	0.0947822069320828	0.0141257	0.009866243	0.771169	0.72041327	0.123506	0.4595045150112231	0.931155	0.5931635267079405	No significance	No significance
Fgf13_Fgfr2_CD4_T_Cell_HSC	CD4_T_Cell	CD4_T_Cell	HSC	HSC	Fgf13	8.21236e-09	-0.854276	Fgf13	Fgf13	Fgf13	1.47334	1.0090461	0.688903	0.5518169582772544	Fgfr2	0.570286	0.0874209	Fgfr2	Fgfr2	Fgfr2	0.389116	0.31807736	0.460123	0.3552631578947368	0.931229	0.6635617	0.71049	0.7588272052109142	0	0.0	0.573301	0.3209547	0.409694	0.6235294438935716	0.0265739	0.024105456	0.810349	0.7743374	0.0997705	0.0113832008956014	0.287353	0.8715486154621982	No significance	No significance
Flt3l_Flt3_CD4_T_Cell_HSC	CD4_T_Cell	Not detected	HSC	Not detected	Flt3l	0.205208	0.418599	Not detected	Flt3l	Not detected	0.149736	Not detected	0.12957	Not detected	Flt3	0.31925	1.35369	Not detected	Flt3	Not detected	0.202636	Not detected	0.226994	Not detected	0.176186	Not detected	0.27136	Not detected	0	Not detected	0.0303419	Not detected	0.466227	Not detected	0.0203477	Not detected	0.495709	Not detected	0.0913631	Not detected	0.736513	Not detected	No significance	Not detected
Gnai2_Adcy7_CD4_T_Cell_HSC	CD4_T_Cell	CD4_T_Cell	HSC	HSC	Gnai2	0.344743	-0.0926332	Gnai2	Gnai2	Gnai2	1.08495	1.0289758	0.712636	0.693135935397039	Adcy7	0.0747892	-0.167623	Adcy7	Adcy7	Adcy7	0.41024	0.39049223	0.466258	0.4122807017543859	0.747597	0.709734	-0.406028	-0.3955921734504485	1	1.0	0.445091	0.40180707	-0.21128	-0.1906116890408973	0.00413412	0.0044264146	0.79013	0.79336065	1	1.0	0.596932	0.7340510497782957	No significance	No significance
Gnai2_Adcy9_CD4_T_Cell_HSC	CD4_T_Cell	Not detected	HSC	Not detected	Gnai2	0.344743	-0.0926332	Not detected	Gnai2	Not detected	1.08495	Not detected	0.712636	Not detected	Adcy9	0.179713	0.537982	Not detected	Adcy9	Not detected	0.122496	Not detected	0.128834	Not detected	0.603725	Not detected	-0.0227212	Not detected	0.677	Not detected	0.132902	Not detected	0.153308	Not detected	0.011068	Not detected	0.672911	Not detected	1	Not detected	0.569635	Not detected	No significance	Not detected
Gnai2_Fpr1_CD4_T_Cell_HSC	CD4_T_Cell	Not detected	HSC	Not detected	Gnai2	0.344743	-0.0926332	Not detected	Gnai2	Not detected	1.08495	Not detected	0.712636	Not detected	Fpr1	DE data missing	1.06919	Not detected	Fpr1	Not detected	0.131348	Not detected	0.104294	Not detected	0.608151	Not detected	0.0574013	Not detected	0.295	Not detected	0.142507	Not detected	0.262937	Not detected	0.0118036	Not detected	0.680543	Not detected	0.983625	Not detected	0.507585	Not detected	No significance	Not detected
Gnai2_P2ry12_CD4_T_Cell_HSC	CD4_T_Cell	Not detected	HSC	Not detected	Gnai2	0.344743	-0.0926332	Not detected	Gnai2	Not detected	1.08495	Not detected	0.712636	Not detected	P2ry12	DE data missing	1.38942	Not detected	P2ry12	Not detected	0.133977	Not detected	0.116564	Not detected	0.609466	Not detected	0.0118886	Not detected	0.361	Not detected	0.145359	Not detected	0.21408	Not detected	0.0115382	Not detected	0.682693	Not detected	1	Not detected	0.491118	Not detected	No significance	Not detected
Gnai2_S1pr1_CD4_T_Cell_HSC	CD4_T_Cell	CD4_T_Cell	HSC	HSC	Gnai2	0.344743	-0.0926332	Gnai2	Gnai2	Gnai2	1.08495	1.0289758	0.712636	0.693135935397039	S1pr1	0.818681	0.164442	S1pr1	S1pr1	S1pr1	0.231299	0.30428043	0.233129	0.2719298245614035	0.658127	0.6666281	-0.503493	-0.5522481002136596	1	1.0	0.250949	0.3130972	-0.309058	-0.3017710316697786	0.00294502	0.003459532	0.738695	0.77216446	1	1.0	0.711324	0.8618089976882606	No significance	No significance
Gnai2_S1pr3_CD4_T_Cell_HSC	CD4_T_Cell	Not detected	HSC	Not detected	Gnai2	0.344743	-0.0926332	Not detected	Gnai2	Not detected	1.08495	Not detected	0.712636	Not detected	S1pr3	DE data missing	2.92495	Not detected	S1pr3	Not detected	0.0801931	Not detected	0.104294	Not detected	0.582574	Not detected	-0.115582	Not detected	1	Not detected	0.0870058	Not detected	-0.0122874	Not detected	0.00802563	Not detected	0.624703	Not detected	1	Not detected	1	Not detected	No significance	Not detected
Gnai2_S1pr4_CD4_T_Cell_HSC	CD4_T_Cell	CD4_T_Cell	HSC	HSC	Gnai2	0.344743	-0.0926332	Gnai2	Gnai2	Gnai2	1.08495	1.0289758	0.712636	0.693135935397039	S1pr4	0.46563	-0.032215	S1pr4	S1pr4	S1pr4	0.137416	0.12749416	0.177914	0.1622807017543859	0.611185	0.57823503	-0.292589	-0.3782948641983154	1	1.0	0.14909	0.13118841	-0.169331	-0.2034621353270436	0.00340835	0.0037055044	0.685432	0.6868931	1	1.0	0.467893	0.6489481745123566	No significance	No significance
Gnas_Adcy7_CD4_T_Cell_HSC	CD4_T_Cell	CD4_T_Cell	HSC	HSC	Gnas	0.287436	-0.189361	Gnas	Gnas	Gnas	1.13155	1.0092005	0.724824	0.6608344549125168	Adcy7	0.0747892	-0.167623	Adcy7	Adcy7	Adcy7	0.41024	0.39049223	0.466258	0.4122807017543859	0.770892	0.6998463	-0.51941	-0.4048717898993377	1	1.0	0.464205	0.39408493	-0.299777	-0.2319557855867184	0.00439646	0.004354664	0.793595	0.7917654	1	1.0	0.544236	0.7618511695965364	No significance	No significance
Gnas_Adcy9_CD4_T_Cell_HSC	CD4_T_Cell	Not detected	HSC	Not detected	Gnas	0.287436	-0.189361	Not detected	Gnas	Not detected	1.13155	Not detected	0.724824	Not detected	Adcy9	0.179713	0.537982	Not detected	Adcy9	Not detected	0.122496	Not detected	0.128834	Not detected	0.62702	Not detected	-0.136104	Not detected	1	Not detected	0.13861	Not detected	0.0648112	Not detected	0.0117703	Not detected	0.677521	Not detected	1	Not detected	0.532532	Not detected	No significance	Not detected
Gnas_Adrb2_CD4_T_Cell_HSC	CD4_T_Cell	CD4_T_Cell	HSC	HSC	Gnas	0.287436	-0.189361	Gnas	Gnas	Gnas	1.13155	1.0092005	0.724824	0.6608344549125168	Adrb2	0.170787	0.103448	Adrb2	Adrb2	Adrb2	0.122939	0.109958306	0.147239	0.1052631578947368	0.627242	0.5595794	-0.311407	-0.369619422902261	1	1.0	0.139111	0.110969976	-0.182565	-0.2410389118710479	0.00411564	0.0030741054	0.677916	0.6686192	1	1.0	0.528899	0.8224428797536323	No significance	No significance
Gpi1_Amfr_CD4_T_Cell_HSC	CD4_T_Cell	CD4_T_Cell	HSC	HSC	Gpi1	0.0157895	0.304755	Gpi1	Gpi1	Gpi1	0.600092	0.7003459	0.466966	0.5208613728129206	Amfr	0.782193	-0.0978734	Amfr	Amfr	Amfr	0.37875	0.2815555	0.435583	0.3157894736842105	0.489421	0.4909507	-0.0660437	-0.1361538773326501	0.239	0.745	0.227285	0.19718623	0.0339857	-0.0286179680621997	0.00476824	0.0054950775	0.729024	0.72896755	1	1.0	0.614331	0.4412010938168146	No significance	No significance
Gstp1_Traf2_CD4_T_Cell_HSC	CD4_T_Cell	CD4_T_Cell	HSC	HSC	Gstp1	0.253739	0.0655443	Gstp1	Gstp1	Gstp1	0.364527	0.37226424	0.300192	0.3041722745625841	Traf2	0.690274	0.15942	Traf2	Traf2	Traf2	0.198967	0.1391122	0.263804	0.175438596491228	0.281747	0.25568822	0.112791	0.0262421978630969	0	0.035	0.0725289	0.051786497	0.140519	0.0523837604434348	0.0117386	0.007843385	0.60314	0.57953906	0.565172	0.657295446343713	1	1.0	No significance	No significance
H2-K1_Aplp2_CD4_T_Cell_HSC	CD4_T_Cell	CD4_T_Cell	HSC	HSC	H2-K1	0.0480107	0.148987	H2-K1	H2-K1	H2-K1	2.77888	2.8612628	0.998717	0.9959623149394348	Aplp2	0.919611	-0.12363	Aplp2	Aplp2	Aplp2	0.357322	0.41343704	0.355828	0.3903508771929824	1.5681	1.63735	0.184701	0.3428529548572072	0	0.0	0.992954	1.182952	0.250575	0.41585436086067	0.0105878	0.014531189	0.849017	0.8682074	0.306991	0.090681534750143	0.0819036	0.0648402414636649	Less significant	Less significant
Hsp90aa1_Itgb3_CD4_T_Cell_HSC	CD4_T_Cell	Not detected	HSC	Not detected	Hsp90aa1	8.0537e-12	0.973547	Not detected	Hsp90aa1	Not detected	0.791832	Not detected	0.570237	Not detected	Itgb3	0.321434	-0.539611	Not detected	Itgb3	Not detected	0.124624	Not detected	0.147239	Not detected	0.458228	Not detected	-0.0642677	Not detected	0.529	Not detected	0.0986812	Not detected	0.0180534	Not detected	0.0115757	Not detected	0.639344	Not detected	1	Not detected	0.884115	Not detected	No significance	Not detected
Hsp90b1_Lrp1_CD4_T_Cell_HSC	CD4_T_Cell	CD4_T_Cell	HSC	HSC	Hsp90b1	0.0465293	0.509802	Hsp90b1	Hsp90b1	Hsp90b1	0.613224	0.7965809	0.465042	0.5652759084791387	Lrp1	DE data missing	0.396	Lrp1	Lrp1	Lrp1	0.318984	0.13759467	0.202454	0.1096491228070175	0.466104	0.4670878	0.204843	-0.2398722846847715	0	0.995	0.195609	0.10960529	0.913506	-0.0486047337787027	0.0119136	0.004371074	0.713947	0.66724694	0.215737	1.0	0.485207	0.8368398830485129	No significance	No significance
Hsp90b1_Tlr1_CD4_T_Cell_HSC	CD4_T_Cell	CD4_T_Cell	HSC	HSC	Hsp90b1	0.0465293	0.509802	Hsp90b1	Hsp90b1	Hsp90b1	0.613224	0.7965809	0.465042	0.5652759084791387	Tlr1	0.360613	0.0442928	Tlr1	Tlr1	Tlr1	0.233817	0.12589847	0.288344	0.1491228070175438	0.42352	0.4612397	-0.335254	-0.3373441233008855	1	1.0	0.143382	0.10028832	-0.0994729	-0.1654368210050608	0.00641897	0.003955446	0.681208	0.65731263	1	1.0	0.626752	0.939779824294962	No significance	No significance
Hsp90b1_Tlr4_CD4_T_Cell_HSC	CD4_T_Cell	CD4_T_Cell	HSC	HSC	Hsp90b1	0.0465293	0.509802	Hsp90b1	Hsp90b1	Hsp90b1	0.613224	0.7965809	0.465042	0.5652759084791387	Tlr4	0.567616	2.00044	Tlr4	Tlr4	Tlr4	0.322069	0.11044132	0.337423	0.1008771929824561	0.467647	0.45351112	-0.075584	-0.2782871667258211	0.034	1.0	0.197501	0.08797545	0.24049	-0.1068490976000091	0.00884595	0.0034070313	0.714929	0.64241135	1	1.0	0.491394	1.0	No significance	No significance
Hsp90b1_Tlr7_CD4_T_Cell_HSC	CD4_T_Cell	CD4_T_Cell	HSC	HSC	Hsp90b1	0.0465293	0.509802	Hsp90b1	Hsp90b1	Hsp90b1	0.613224	0.7965809	0.465042	0.5652759084791387	Tlr7	0.245361	0.136217	Tlr7	Tlr7	Tlr7	0.362896	0.175822	0.319018	0.1710526315789473	0.48806	0.48620147	-0.0849461	-0.3261808614604914	0.349	1.0	0.222536	0.14005645	0.103187	-0.1419942389386373	0.00750398	0.003626306	0.726933	0.6938837	1	1.0	0.597974	0.5766531445291695	No significance	No significance
Hspa4_Tlr4_CD4_T_Cell_HSC	CD4_T_Cell	CD4_T_Cell	HSC	HSC	Hspa4	0.496595	0.17481	Hspa4	Hspa4	Hspa4	0.549816	0.59273255	0.430404	0.4562584118438761	Tlr4	0.567616	2.00044	Tlr4	Tlr4	Tlr4	0.322069	0.11044132	0.337423	0.1008771929824561	0.435943	0.35158694	0.120975	-0.1670450753799906	0	1.0	0.177079	0.065462165	0.296948	-0.0837002180956059	0.0126065	0.0045917085	0.703677	0.60779494	0.28879	1.0	0.583458	1.0	No significance	No significance
Hspa8_Adrb2_CD4_T_Cell_HSC	CD4_T_Cell	CD4_T_Cell	HSC	HSC	Hspa8	1.93382e-27	0.833097	Hspa8	Hspa8	Hspa8	1.98345	2.558433	0.945478	0.9838492597577388	Adrb2	0.170787	0.103448	Adrb2	Adrb2	Adrb2	0.122939	0.109958306	0.147239	0.1052631578947368	1.0532	1.3341957	0.121117	0.0030015683788473	0	0.0	0.243844	0.28132096	0.153759	0.1066611558013983	0.00584975	0.004675407	0.735914	0.7626141	1	1.0	0.678451	0.7693629071559274	No significance	No significance
Icam1_Il2rg_CD4_T_Cell_HSC	CD4_T_Cell	CD4_T_Cell	HSC	HSC	Icam1	0.507669	-0.224718	Icam1	Icam1	Icam1	0.166799	0.15463683	0.132136	0.1292059219380888	Il2rg	0.0738125	0.00329195	Il2rg	Il2rg	Il2rg	0.355203	0.3177029	0.398773	0.3114035087719298	0.261001	0.23616986	-0.355798	-0.3195230049907397	1	1.0	0.0592474	0.049128566	-0.235016	-0.2006688683028145	0.0031483	0.0034527485	0.578699	0.5731065	1	1.0	1	1.0	No significance	No significance
Icam1_Itgal_Itgb2_CD4_T_Cell_HSC	CD4_T_Cell	CD4_T_Cell	HSC	HSC	Icam1	0.507669	-0.224718	Icam1	Icam1	Icam1	0.166799	0.15463683	0.132136	0.1292059219380888	Itgal	0.0242137	0.500136	Itgb2	Itgal_Itgb2	Itgal_Itgb2	0.388255	0.2935457	0.435583	0.2763157894736842	0.277527	0.22409126	-0.318409	-0.4783882736498849	0.999	1.0	0.0647604	0.045392975	-0.149221	-0.2082672961410072	0.00224634	0.0020067284	0.589505	0.5634057	1	1.0	1	1.0	No significance	No significance
Icam1_Itgax_Itgb2_CD4_T_Cell_HSC	CD4_T_Cell	Not detected	HSC	Not detected	Icam1	0.507669	-0.224718	Not detected	Icam1	Not detected	0.166799	Not detected	0.132136	Not detected	Itgax	0.0830585	2.32932	Not detected	Itgax_Itgb2	Not detected	0.110404	Not detected	0.116564	Not detected	0.138601	Not detected	0.0285885	Not detected	0.061	Not detected	0.0184152	Not detected	0.101969	Not detected	0.00449938	Not detected	0.433683	Not detected	1	Not detected	0.322106	Not detected	No significance	Not detected
Icam1_Spn_CD4_T_Cell_HSC	CD4_T_Cell	CD4_T_Cell	HSC	HSC	Icam1	0.507669	-0.224718	Icam1	Icam1	Icam1	0.166799	0.15463683	0.132136	0.1292059219380888	Spn	0.0590663	0.213269	Spn	Spn	Spn	0.151365	0.2478239	0.165644	0.2587719298245614	0.159082	0.20123036	-0.216536	-0.237996598732401	1	0.954	0.0252475	0.038322702	-0.131423	-0.0631691088977397	0.00199181	0.0030270254	0.472761	0.5424818	1	1.0	0.563727	0.8699877582537134	No significance	No significance
Icam2_Itgal_Itgb2_CD4_T_Cell_HSC	CD4_T_Cell	CD4_T_Cell	HSC	HSC	Icam2	0.144239	-0.0504165	Icam2	Icam2	Icam2	0.207755	0.19301276	0.183451	0.1655450874831763	Itgal	0.0242137	0.500136	Itgb2	Itgal_Itgb2	Itgal_Itgb2	0.388255	0.2935457	0.435583	0.2763157894736842	0.298005	0.24327922	-0.29492	-0.4288893579480629	0.997	1.0	0.0806621	0.056658063	-0.119762	-0.1649141859984889	0.00469149	0.004198353	0.615788	0.59045196	1	1.0	1	1.0	No significance	No significance
Igfbp4_Lrp6_CD4_T_Cell_HSC	CD4_T_Cell	CD4_T_Cell	HSC	HSC	Igfbp4	0.998883	0.518481	Igfbp4	Igfbp4	Igfbp4	0.541313	0.6469497	0.359846	0.386271870794078	Lrp6	0.661324	-0.0379848	Lrp6	Lrp6	Lrp6	0.436586	0.22829363	0.466258	0.2587719298245614	0.48895	0.43762165	0.703775	0.7327739074260852	0	0.0	0.23633	0.1476945	0.587884	0.7347564518679643	0.0749285	0.03839559	0.732861	0.699494	0.0347131	0.0113832008956014	0.647104	0.5672622380416077	No significance	No significance
Il16_Cd9_CD4_T_Cell_HSC	CD4_T_Cell	CD4_T_Cell	HSC	HSC	Il16	0.35312	0.208076	Il16	Il16	Il16	0.552413	0.60850775	0.431046	0.4643337819650067	Cd9	4.65165e-05	1.10752	Cd9	Cd9	Cd9	0.25441	0.28427565	0.251534	0.2719298245614035	0.403411	0.4463917	-0.011943	-0.4295646176682827	0.064	0.998	0.140539	0.17298394	0.0595452	-0.0911964002066361	0.00392771	0.0037061744	0.67903	0.7158393	1	1.0	0.706212	0.5397025149047912	No significance	No significance
Il16_Kcnj10_CD4_T_Cell_HSC	CD4_T_Cell	Not detected	HSC	Not detected	Il16	0.35312	0.208076	Not detected	Il16	Not detected	0.552413	Not detected	0.431046	Not detected	Kcnj10	DE data missing	-0.493056	Not detected	Kcnj10	Not detected	0.221707	Not detected	0.171779	Not detected	0.38706	Not detected	0.319068	Not detected	0	Not detected	0.122474	Not detected	1.21808	Not detected	0.0953935	Not detected	0.663855	Not detected	0.0611677	Not detected	0.782103	Not detected	No significance	Not detected
Irak4_Tlr4_CD4_T_Cell_HSC	CD4_T_Cell	CD4_T_Cell	HSC	HSC	Irak4	0.994797	-0.0118067	Irak4	Irak4	Irak4	0.230773	0.22365782	0.198204	0.1978465679676985	Tlr4	0.567616	2.00044	Tlr4	Tlr4	Tlr4	0.322069	0.11044132	0.337423	0.1008771929824561	0.276421	0.16704957	0.189594	-0.1592447875405541	0	0.988	0.074325	0.024701064	0.342692	-0.0728488098116079	0.0111398	0.0036795388	0.606064	0.48768747	0.260619	1.0	1	0.4356798266172964	No significance	No significance
Irak4_Tlr7_CD4_T_Cell_HSC	CD4_T_Cell	CD4_T_Cell	HSC	HSC	Irak4	0.994797	-0.0118067	Irak4	Irak4	Irak4	0.230773	0.22365782	0.198204	0.1978465679676985	Tlr7	0.245361	0.136217	Tlr7	Tlr7	Tlr7	0.362896	0.175822	0.319018	0.1710526315789473	0.296835	0.1997399	0.180232	-0.2071384822752244	0	1.0	0.0837467	0.039323967	0.205389	-0.1079939511502362	0.00944982	0.003916352	0.620217	0.5456807	0.423764	1.0	1	0.901259869791326	No significance	No significance
Itgb3bp_Itgb3_CD4_T_Cell_HSC	CD4_T_Cell	Not detected	HSC	Not detected	Itgb3bp	0.0640598	-0.741186	Not detected	Itgb3bp	Not detected	0.221958	Not detected	0.185375	Not detected	Itgb3	0.321434	-0.539611	Not detected	Itgb3	Not detected	0.124624	Not detected	0.147239	Not detected	0.173291	Not detected	0.00512534	Not detected	0.101	Not detected	0.0276613	Not detected	0.0477909	Not detected	0.0175214	Not detected	0.484153	Not detected	1	Not detected	0.650983	Not detected	No significance	Not detected
Itgb3bp_Itgb5_CD4_T_Cell_HSC	CD4_T_Cell	Not detected	HSC	Not detected	Itgb3bp	0.0640598	-0.741186	Not detected	Itgb3bp	Not detected	0.221958	Not detected	0.185375	Not detected	Itgb5	0.31925	1.11792	Not detected	Itgb5	Not detected	0.24166	Not detected	0.184049	Not detected	0.231809	Not detected	0.318567	Not detected	0	Not detected	0.0536385	Not detected	1.02759	Not detected	0.0500922	Not detected	0.56653	Not detected	0.0615609	Not detected	1	Not detected	No significance	Not detected
Lamb3_Cd44_CD4_T_Cell_HSC	CD4_T_Cell	CD4_T_Cell	HSC	HSC	Lamb3	0.465771	0.206317	Lamb3	Lamb3	Lamb3	0.360828	0.40333465	0.282232	0.3162853297442799	Cd44	2.30739e-06	1.26798	Cd44	Cd44	Cd44	0.937658	0.8758743	0.668712	0.6798245614035088	0.649243	0.63960445	0.113378	-0.2750827314921634	0	0.91	0.338333	0.35327044	0.175752	-0.0576989562944221	0.00720936	0.0072290837	0.766489	0.7826087	0.813374	1.0	0.871611	0.9504647902429822	No significance	No significance
Lamb3_Dag1_CD4_T_Cell_HSC	CD4_T_Cell	CD4_T_Cell	HSC	HSC	Lamb3	0.465771	0.206317	Lamb3	Lamb3	Lamb3	0.360828	0.40333465	0.282232	0.3162853297442799	Dag1	0.455812	0.0304312	Dag1	Dag1	Dag1	0.19325	0.100969516	0.245399	0.1184210526315789	0.277039	0.2521521	-0.283858	-0.1805957663723166	1	1.0	0.0697302	0.040724505	-0.100492	-0.1105618923725884	0.0110198	0.005621107	0.598421	0.5500151	1	1.0	1	0.9401146433851832	No significance	No significance
Lamb3_Itga6_Itgb1_CD4_T_Cell_HSC	CD4_T_Cell	CD4_T_Cell	HSC	HSC	Lamb3	0.465771	0.206317	Lamb3	Lamb3	Lamb3	0.360828	0.40333465	0.282232	0.3162853297442799	Itga6	0.306755	-0.00526494	Itga6	Itga6_Itgb1	Itga6_Itgb1	0.12463	0.08025435	0.153374	0.1096491228070175	0.242729	0.2417945	-0.40195	-0.1791455597614102	1	0.999	0.0449702	0.03236936	-0.210365	-0.0825278243791759	0.00580074	0.0058818418	0.544773	0.5214675	1	1.0	1	0.6953987322324335	No significance	No significance
Lamb3_Itga9_Itgb1_CD4_T_Cell_HSC	CD4_T_Cell	Not detected	HSC	Not detected	Lamb3	0.465771	0.206317	Not detected	Lamb3	Not detected	0.360828	Not detected	0.282232	Not detected	Itga9	0.17855	-0.70264	Not detected	Itga9_Itgb1	Not detected	0.533887	Not detected	0.220859	Not detected	0.447357	Not detected	0.764791	Not detected	0	Not detected	0.192641	Not detected	1.10941	Not detected	0.0742894	Not detected	0.712383	Not detected	0.0076334	Not detected	0.54368	Not detected	No significance	Not detected
Lgals1_Cd69_CD4_T_Cell_HSC	CD4_T_Cell	Not detected	HSC	Not detected	Lgals1	1.32227e-16	1.95829	Not detected	Lgals1	Not detected	0.285235	Not detected	0.216806	Not detected	Cd69	0.498342	-0.36178	Not detected	Cd69	Not detected	0.103258	Not detected	0.122699	Not detected	0.194246	Not detected	-0.398896	Not detected	1	Not detected	0.0294526	Not detected	-0.122817	Not detected	0.00494588	Not detected	0.491992	Not detected	1	Not detected	0.70541	Not detected	No significance	Not detected
Lgals1_Itgb1_CD4_T_Cell_HSC	CD4_T_Cell	CD4_T_Cell	HSC	HSC	Lgals1	1.32227e-16	1.95829	Lgals1	Lgals1	Lgals1	0.285235	0.86215574	0.216806	0.5397039030955586	Itgb1	0.0515957	0.690656	Itgb1	Itgb1	Itgb1	0.557242	0.43644083	0.496933	0.4210526315789473	0.421238	0.6492983	-0.11074	0.2636351415689884	0	0.0	0.158945	0.37627995	0.156715	0.3669874157858421	0.00795963	0.009541441	0.692291	0.7879284	1	0.3137728313259806	0.635725	0.919728197447039	No significance	No significance
Lgals1_Ptprc_CD4_T_Cell_HSC	CD4_T_Cell	CD4_T_Cell	HSC	HSC	Lgals1	1.32227e-16	1.95829	Lgals1	Lgals1	Lgals1	0.285235	0.86215574	0.216806	0.5397039030955586	Ptprc	0.000404234	-0.238807	Ptprc	Ptprc	Ptprc	2.3102	1.4404854	0.93865	0.7236842105263158	1.29772	1.1513206	-0.496611	-0.3525830377248468	1	1.0	0.658949	1.2419227	-0.325925	-0.3816162847485828	0.00608194	0.006939264	0.820817	0.8709658	1	1.0	0.19817	0.1490228303194912	No significance	No significance
Lgals3bp_Itgb1_CD4_T_Cell_HSC	CD4_T_Cell	CD4_T_Cell	HSC	HSC	Lgals3bp	0.170988	0.641378	Lgals3bp	Lgals3bp	Lgals3bp	0.118053	0.174555	0.105196	0.1493943472409152	Itgb1	0.0515957	0.690656	Itgb1	Itgb1	Itgb1	0.557242	0.43644083	0.496933	0.4210526315789473	0.337647	0.3054979	0.156826	0.0025781929616839	0	0.002	0.0657841	0.07618293	0.236972	0.139848092699877	0.0112776	0.0069687916	0.591401	0.62571687	0.299176	0.6828966954761315	1	1.0	No significance	No significance
Lin7c_Abca1_CD4_T_Cell_HSC	CD4_T_Cell	CD4_T_Cell	HSC	HSC	Lin7c	0.264341	0.318697	Lin7c	Lin7c	Lin7c	0.189229	0.23156105	0.162925	0.2005383580080753	Abca1	0.0887709	0.579714	Abca1	Abca1	Abca1	0.381978	0.16067462	0.306748	0.1578947368421052	0.285604	0.19611783	0.0579677	-0.225489854539042	0.08	0.999	0.0722814	0.037205983	0.055685	-0.1139546844909534	0.0108071	0.005140896	0.602731	0.53880966	0.972607	1.0	1	0.8412534347613223	No significance	No significance
Ltb_Cd40_CD4_T_Cell_HSC	CD4_T_Cell	CD4_T_Cell	HSC	HSC	Ltb	0.0652786	0.212662	Ltb	Ltb	Ltb	1.62729	1.7637659	0.858242	0.892328398384926	Cd40	0.255884	1.72684	Cd40	Cd40	Cd40	0.279605	0.18206175	0.306748	0.1885964912280701	0.953447	0.97291386	-0.0613628	-0.1384736580101074	0.098	0.144	0.454998	0.3211143	0.0388644	-0.0141890909978072	0.0135051	0.008737051	0.79195	0.7743808	1	1.0	0.397685	0.7571592491043415	No significance	No significance
Mfng_Notch1_CD4_T_Cell_HSC	CD4_T_Cell	CD4_T_Cell	HSC	HSC	Mfng	0.732285	-0.0214718	Mfng	Mfng	Mfng	0.220195	0.21194097	0.190507	0.1830417227456258	Notch1	0.34246	-0.0563442	Notch1	Notch1	Notch1	0.119797	0.0699749	0.147239	0.1008771929824561	0.169996	0.14095794	-0.00211679	-0.0294167013800707	0.316	0.266	0.0263787	0.014830548	0.0276642	0.0405389639882427	0.00580079	0.0058035357	0.478227	0.42449716	1	1.0	0.603255	0.1144429107178608	No significance	No significance
Mfng_Notch2_CD4_T_Cell_HSC	CD4_T_Cell	CD4_T_Cell	HSC	HSC	Mfng	0.732285	-0.0214718	Mfng	Mfng	Mfng	0.220195	0.21194097	0.190507	0.1830417227456258	Notch2	0.487898	0.168596	Notch2	Notch2	Notch2	0.633507	0.46600586	0.527607	0.4122807017543859	0.426851	0.3389734	-0.0894656	-0.352102173304607	0.822	1.0	0.139495	0.09876574	0.0101455	-0.1198196517005484	0.0106702	0.009214719	0.678216	0.65558755	1	1.0	0.61289	1.0	No significance	No significance
Mif_Cd44_Cd74_CD4_T_Cell_HSC	CD4_T_Cell	CD4_T_Cell	HSC	HSC	Mif	0.817676	0.0199558	Mif	Mif	Mif	0.813542	0.8184686	0.57601	0.5693135935397039	Cd44	2.30739e-06	1.26798	Cd44	Cd44_Cd74	Cd44_Cd74	0.937658	0.8758743	0.668712	0.6798245614035088	0.8756	0.8471714	0.506314	-0.0777233962103676	0	0.012	0.762824	0.71687555	0.420655	0.1121742598046937	0.0104725	0.0077984706	0.83133	0.8368217	0.317771	0.6478235697422327	0.35616	0.4166432949332894	No significance	No significance
Mif_Cd74_Cxcr4_CD4_T_Cell_HSC	CD4_T_Cell	CD4_T_Cell	HSC	HSC	Mif	0.817676	0.0199558	Mif	Mif	Mif	0.813542	0.8184686	0.57601	0.5693135935397039	Cxcr4	0.00836334	-0.280125	Cxcr4	Cd74_Cxcr4	Cd74_Cxcr4	0.381374	0.42069402	0.386503	0.3728070175438596	0.597458	0.6195813	0.0975827	0.0130134839802686	0	0.001	0.310263	0.34432483	0.129592	0.1121610103476381	0.00967629	0.010307292	0.758648	0.78041893	0.608502	0.3961244598807357	0.948312	0.981478582642244	No significance	No significance
Nampt_Insr_CD4_T_Cell_HSC	CD4_T_Cell	CD4_T_Cell	HSC	HSC	Nampt	0.655425	0.636708	Nampt	Nampt	Nampt	0.129657	0.18591018	0.116742	0.1574697173620457	Insr	0.236669	-0.519738	Insr	Insr	Insr	0.375443	0.21438885	0.343558	0.2412280701754386	0.25255	0.2001495	-0.160784	-0.4510420819317575	0.879	1.0	0.0486788	0.03985707	-0.0683025	-0.1943470072428268	0.00301947	0.002224011	0.55458	0.5473493	1	1.0	1	0.917574353174351	No significance	No significance
Pam_Dpp4_CD4_T_Cell_HSC	CD4_T_Cell	CD4_T_Cell	HSC	HSC	Pam	0.0460986	-0.660261	Pam	Pam	Pam	0.313513	0.21781754	0.226427	0.1736204576043068	Dpp4	0.0368426	-0.0501714	Dpp4	Dpp4	Dpp4	0.40766	0.4473856	0.374233	0.3728070175438596	0.360587	0.33260158	-0.0317812	0.0189510770692958	0.94	0.326	0.127807	0.09744844	0.0295296	0.0893573159494672	0.00727249	0.0073854597	0.668594	0.6540701	1	0.925185808143104	0.920551	1.0	No significance	No significance
Pkm_Cd44_CD4_T_Cell_HSC	CD4_T_Cell	CD4_T_Cell	HSC	HSC	Pkm	0.169173	0.110315	Pkm	Pkm	Pkm	0.529428	0.5513267	0.416934	0.4266487213997308	Cd44	2.30739e-06	1.26798	Cd44	Cd44	Cd44	0.937658	0.8758743	0.668712	0.6798245614035088	0.733543	0.7136005	0.379051	-0.3674098274229662	0	0.972	0.496423	0.48289287	0.33863	-0.0796273079523878	0.00487026	0.003815006	0.799037	0.80802286	0.939715	1.0	0.633679	0.7241196947623446	No significance	No significance
Psap_Lrp1_CD4_T_Cell_HSC	CD4_T_Cell	CD4_T_Cell	HSC	HSC	Psap	0.20603	0.335148	Psap	Psap	Psap	0.4628	0.5564288	0.378448	0.4468371467025572	Lrp1	DE data missing	0.396	Lrp1	Lrp1	Lrp1	0.318984	0.13759467	0.202454	0.1096491228070175	0.390892	0.34701174	0.109684	-0.6454021941812321	0.003	1.0	0.147626	0.07656164	0.872234	-0.2034296438277152	0.00766821	0.0028448014	0.684367	0.6262973	0.713552	1.0	0.762136	1.0	No significance	No significance
Psap_Sort1_CD4_T_Cell_HSC	CD4_T_Cell	CD4_T_Cell	HSC	HSC	Psap	0.20603	0.335148	Psap	Psap	Psap	0.4628	0.5564288	0.378448	0.4468371467025572	Sort1	0.564484	0.156577	Sort1	Sort1	Sort1	0.178893	0.1183777	0.141104	0.1140350877192982	0.320846	0.33740324	-0.183281	-0.6454678509842773	1	1.0	0.0827917	0.06586876	0.226288	-0.2251994417349471	0.00336599	0.0019768795	0.618866	0.6085327	1	1.0	1	1.0	No significance	No significance
Psen1_Cd44_CD4_T_Cell_HSC	CD4_T_Cell	CD4_T_Cell	HSC	HSC	Psen1	0.213302	0.154474	Psen1	Psen1	Psen1	0.337321	0.35575622	0.278384	0.2826379542395693	Cd44	2.30739e-06	1.26798	Cd44	Cd44	Cd44	0.937658	0.8758743	0.668712	0.6798245614035088	0.637489	0.6158153	0.310806	-0.1787955148910315	0	0.638	0.316291	0.31159773	0.277165	-0.0081659536095183	0.00608355	0.0053381436	0.760406	0.77174187	1	1.0	0.90927	0.8776863429752757	No significance	No significance
Psen1_Ncstn_CD4_T_Cell_HSC	CD4_T_Cell	CD4_T_Cell	HSC	HSC	Psen1	0.213302	0.154474	Psen1	Psen1	Psen1	0.337321	0.35575622	0.278384	0.2826379542395693	Ncstn	0.793568	0.0844588	Ncstn	Ncstn	Ncstn	0.322757	0.19334406	0.368098	0.2368421052631578	0.330039	0.27455014	0.0411939	-0.0422253103330916	0.013	0.464	0.108872	0.06878335	0.0993859	0.0013445151257641	0.00835382	0.006894072	0.650596	0.6136776	0.744656	1.0	1	1.0	No significance	No significance
Psen1_Notch1_CD4_T_Cell_HSC	CD4_T_Cell	CD4_T_Cell	HSC	HSC	Psen1	0.213302	0.154474	Psen1	Psen1	Psen1	0.337321	0.35575622	0.278384	0.2826379542395693	Notch1	0.34246	-0.0563442	Notch1	Notch1	Notch1	0.119797	0.0699749	0.147239	0.1008771929824561	0.228559	0.21286556	-0.142902	-0.1426405909112869	0.987	0.969	0.04041	0.024894007	-0.0805387	-0.0815328642347061	0.00278161	0.002498328	0.531486	0.4886595	1	1.0	1	0.4443333240051615	No significance	No significance
Psen1_Notch2_CD4_T_Cell_HSC	CD4_T_Cell	CD4_T_Cell	HSC	HSC	Psen1	0.213302	0.154474	Psen1	Psen1	Psen1	0.337321	0.35575622	0.278384	0.2826379542395693	Notch2	0.487898	0.168596	Notch2	Notch2	Notch2	0.633507	0.46600586	0.527607	0.4122807017543859	0.485414	0.41088104	-0.23025	-0.4653260628358231	0.989	1.0	0.213695	0.16578448	-0.0980575	-0.2418914799234972	0.0051166	0.0039667874	0.722891	0.711496	1	1.0	0.561447	0.676135819452585	No significance	No significance
Ptdss1_Jmjd6_CD4_T_Cell_HSC	CD4_T_Cell	CD4_T_Cell	HSC	HSC	Ptdss1	0.406313	-0.139742	Ptdss1	Ptdss1	Ptdss1	0.185219	0.16330881	0.162925	0.1426648721399731	Jmjd6	0.93197	-0.0142999	Jmjd6	Jmjd6	Jmjd6	0.180516	0.1103686	0.245399	0.1622807017543859	0.182868	0.1368387	0.0180949	-0.0284477985340233	0.023	0.329	0.033435	0.018024165	0.079247	0.0151027783588948	0.010457	0.009684249	0.507843	0.44847685	0.844601	0.9285066440317716	0.84038	0.2013601775388498	No significance	No significance
Ptdss1_Scarb1_CD4_T_Cell_HSC	CD4_T_Cell	CD4_T_Cell	HSC	HSC	Ptdss1	0.406313	-0.139742	Ptdss1	Ptdss1	Ptdss1	0.185219	0.16330881	0.162925	0.1426648721399731	Scarb1	0.675237	-0.119735	Scarb1	Scarb1	Scarb1	0.184576	0.12265227	0.196319	0.1535087719298245	0.184898	0.14298055	0.153487	0.0571940330481424	0	0.001	0.034187	0.020030197	0.285066	0.1139529674131476	0.0112648	0.011053795	0.510622	0.46156028	0.254229	0.3890231605104302	0.862163	0.2684824361504565	No significance	No significance
Ptpn6_Cd300lf_CD4_T_Cell_HSC	CD4_T_Cell	CD4_T_Cell	HSC	HSC	Ptpn6	0.720658	-0.189053	Ptpn6	Ptpn6	Ptpn6	0.482022	0.42509368	0.375882	0.332436069986541	Cd300lf	0.315856	2.23684	Cd300lf	Cd300lf	Cd300lf	0.296568	0.15185694	0.263804	0.131578947368421	0.389295	0.2884753	-0.375743	-0.7600884956299294	1	1.0	0.142952	0.064553425	-0.0469762	-0.3685329839448972	0.00319815	0.0015697802	0.680882	0.6061275	1	1.0	0.771237	1.0	No significance	No significance
Ptpn6_Clec12a_CD4_T_Cell_HSC	CD4_T_Cell	CD4_T_Cell	HSC	HSC	Ptpn6	0.720658	-0.189053	Ptpn6	Ptpn6	Ptpn6	0.482022	0.42509368	0.375882	0.332436069986541	Clec12a	0.157715	1.01674	Clec12a	Clec12a	Clec12a	0.263755	0.15034434	0.269939	0.131578947368421	0.372888	0.287719	-0.257357	-0.5207637666522938	1	1.0	0.127136	0.06391043	0.230214	-0.2901369932952883	0.00434808	0.001947772	0.66801	0.60493195	1	1.0	0.852434	1.0	No significance	No significance
Qdpr_Dysf_CD4_T_Cell_HSC	CD4_T_Cell	Not detected	HSC	Not detected	Qdpr	0.983685	0.0230248	Not detected	Qdpr	Not detected	0.112897	Not detected	0.100064	Not detected	Dysf	1	1.52148	Not detected	Dysf	Not detected	0.18528	Not detected	0.110429	Not detected	0.149088	Not detected	0.355555	Not detected	0	Not detected	0.0209175	Not detected	0.980902	Not detected	0.0823172	Not detected	0.44939	Not detected	0.0455659	Not detected	0.409642	Not detected	No significance	Not detected
Rtn4_S1pr2_CD4_T_Cell_HSC	CD4_T_Cell	Not detected	HSC	Not detected	Rtn4	0.704478	0.0269651	Not detected	Rtn4	Not detected	0.561096	Not detected	0.420141	Not detected	S1pr2	0.157715	-0.50033	Not detected	S1pr2	Not detected	0.306984	Not detected	0.257669	Not detected	0.43404	Not detected	0.216073	Not detected	0	Not detected	0.172248	Not detected	0.827993	Not detected	0.0279152	Not detected	0.700785	Not detected	0.138995	Not detected	0.589049	Not detected	No significance	Not detected
Selplg_Itgb2_CD4_T_Cell_HSC	CD4_T_Cell	CD4_T_Cell	HSC	HSC	Selplg	0.699138	0.00633069	Selplg	Selplg	Selplg	1.27717	1.2722307	0.769083	0.7685060565275909	Itgb2	0.0048954	0.527424	Itgb2	Itgb2	Itgb2	0.513124	0.2935457	0.490798	0.2763157894736842	0.895147	0.78288823	0.441474	-0.184495293229591	0	0.0	0.655347	0.37345785	0.421767	0.1240019934585338	0.00734936	0.0037905902	0.820414	0.78729874	0.671158	1.0	0.330094	0.6183753304493409	No significance	No significance
Selplg_Sell_CD4_T_Cell_HSC	CD4_T_Cell	CD4_T_Cell	HSC	HSC	Selplg	0.699138	0.00633069	Selplg	Selplg	Selplg	1.27717	1.2722307	0.769083	0.7685060565275909	Sell	0.376716	0.0919938	Sell	Sell	Sell	0.435566	0.49162176	0.331288	0.3684210526315789	0.856368	0.88192624	-0.140458	-0.3850350562988649	0.69	0.916	0.556291	0.62545633	-0.012145	-0.0259375982546253	0.00463584	0.005414617	0.808024	0.82729226	1	1.0	0.383324	0.3701218696742653	No significance	No significance
Sema4a_Plxnb2_CD4_T_Cell_HSC	CD4_T_Cell	CD4_T_Cell	HSC	HSC	Sema4a	0.634682	-0.0942953	Sema4a	Sema4a	Sema4a	0.286771	0.26918727	0.238614	0.2314939434724091	Plxnb2	0.31925	0.871205	Plxnb2	Plxnb2	Plxnb2	0.270762	0.12127177	0.282209	0.1403508771929824	0.278766	0.19522952	0.432464	0.0051224216282516	0	0.0	0.0776466	0.032644816	1.16627	0.1577865476366939	0.0254968	0.007975805	0.611271	0.52252465	0.0249704	0.5024134834073454	1	0.7017622515106551	No significance	No significance
Sema4a_Plxnd1_CD4_T_Cell_HSC	CD4_T_Cell	Not detected	HSC	Not detected	Sema4a	0.634682	-0.0942953	Not detected	Sema4a	Not detected	0.286771	Not detected	0.238614	Not detected	Plxnd1	0.31925	0.62069	Not detected	Plxnd1	Not detected	0.0762187	Not detected	0.104294	Not detected	0.181495	Not detected	0.188273	Not detected	0	Not detected	0.0218573	Not detected	0.328775	Not detected	0.0150174	Not detected	0.454833	Not detected	0.174106	Not detected	0.440881	Not detected	No significance	Not detected
Sema4d_Cd72_CD4_T_Cell_HSC	CD4_T_Cell	CD4_T_Cell	HSC	HSC	Sema4d	0.148338	0.318065	Sema4d	Sema4d	Sema4d	0.77047	0.89516497	0.54907	0.6123822341857336	Cd72	0.520902	0.0514075	Cd72	Cd72	Cd72	0.642195	0.5212704	0.490798	0.4035087719298245	0.706333	0.7082177	0.0130538	0.0515746587726855	0.074	0.002	0.494792	0.466623	0.0591131	0.1036816791107227	0.0136498	0.014332238	0.798773	0.80535054	0.952606	0.4260093712188897	0.704314	0.7395861512411561	No significance	No significance
Sema4d_Plxnb2_CD4_T_Cell_HSC	CD4_T_Cell	CD4_T_Cell	HSC	HSC	Sema4d	0.148338	0.318065	Sema4d	Sema4d	Sema4d	0.77047	0.89516497	0.54907	0.6123822341857336	Plxnb2	0.31925	0.871205	Plxnb2	Plxnb2	Plxnb2	0.270762	0.12127177	0.282209	0.1403508771929824	0.520616	0.50821835	0.26365	0.0968821716679765	0	0.0	0.208614	0.10855824	1.01226	0.1693420392074446	0.0278384	0.010657782	0.720474	0.6661805	0.0962265	0.2592376978416896	0.539996	0.8492195505912228	No significance	No significance
Sorbs1_Itgb5_CD4_T_Cell_HSC	CD4_T_Cell	Not detected	HSC	Not detected	Sorbs1	0.06894	-0.671386	Not detected	Sorbs1	Not detected	0.175352	Not detected	0.139833	Not detected	Itgb5	0.31925	1.11792	Not detected	Itgb5	Not detected	0.24166	Not detected	0.184049	Not detected	0.208506	Not detected	0.3595	Not detected	0	Not detected	0.0423756	Not detected	1.05346	Not detected	0.0521867	Not detected	0.537395	Not detected	0.0442929	Not detected	1	Not detected	No significance	Not detected
Sptan1_Ptpra_CD4_T_Cell_HSC	CD4_T_Cell	CD4_T_Cell	HSC	HSC	Sptan1	0.0153218	0.281984	Sptan1	Sptan1	Sptan1	0.5037	0.5770155	0.394484	0.440107671601615	Ptpra	0.0206539	0.00324174	Ptpra	Ptpra	Ptpra	0.523748	0.43312812	0.546012	0.4517543859649123	0.513724	0.5050718	-0.0533093	-0.0015815950754428	0.291	0.034	0.263812	0.24992165	0.0245493	0.0700721188682665	0.008043	0.00907137	0.743491	0.7517356	1	0.5660721063126255	0.766027	0.6480363843098004	No significance	No significance
St6gal1_Cd22_CD4_T_Cell_HSC	CD4_T_Cell	CD4_T_Cell	HSC	HSC	St6gal1	0.000123248	-0.507206	St6gal1	St6gal1	St6gal1	1.2497	0.93345165	0.74984	0.5921938088829072	Cd22	0.00598156	1.44	Cd22	Cd22	Cd22	0.842956	0.45279267	0.613497	0.3552631578947368	1.04633	0.69312215	-0.242602	-0.4545863723198142	0.811	1.0	1.05344	0.42266008	-0.0243637	-0.170719045865909	0.0142548	0.010041324	0.852769	0.7974772	1	1.0	0.190312	0.784761723641251	No significance	No significance
Tgfb1_Acvr1b_Tgfbr2_CD4_T_Cell_HSC	CD4_T_Cell	Not detected	HSC	Not detected	Tgfb1	0.167367	0.174317	Not detected	Tgfb1	Not detected	0.355491	Not detected	0.280949	Not detected	Acvr1b	0.208179	-0.120917	Not detected	Acvr1b_Tgfbr2	Not detected	0.115561	Not detected	0.153374	Not detected	0.235526	Not detected	-0.239351	Not detected	1	Not detected	0.0410807	Not detected	-0.102704	Not detected	0.00533407	Not detected	0.533535	Not detected	1	Not detected	1	Not detected	No significance	Not detected
Tgfb1_Cxcr4_CD4_T_Cell_HSC	CD4_T_Cell	CD4_T_Cell	HSC	HSC	Tgfb1	0.167367	0.174317	Tgfb1	Tgfb1	Tgfb1	0.355491	0.39250726	0.280949	0.3109017496635262	Cxcr4	0.00836334	-0.280125	Cxcr4	Cxcr4	Cxcr4	0.381374	0.42069402	0.386503	0.3728070175438596	0.368432	0.40660065	-0.285609	-0.2966822951690093	1	0.999	0.135575	0.16512546	-0.127615	-0.1375486203723962	0.00408245	0.0052381675	0.675098	0.7110871	1	1.0	0.875767	0.6965870092780195	No significance	No significance
Tgfb1_Itgb1_CD4_T_Cell_HSC	CD4_T_Cell	CD4_T_Cell	HSC	HSC	Tgfb1	0.167367	0.174317	Tgfb1	Tgfb1	Tgfb1	0.355491	0.39250726	0.280949	0.3109017496635262	Itgb1	0.0515957	0.690656	Itgb1	Itgb1	Itgb1	0.557242	0.43644083	0.496933	0.4210526315789473	0.456366	0.41447404	-0.144183	-0.2696108404456837	0.279	0.958	0.198094	0.1713062	0.0264939	-0.0556361728950804	0.0056987	0.004236173	0.715234	0.7148471	1	1.0	0.514815	0.6601398347774957	No significance	No significance
Tgfb1_Itgb3_CD4_T_Cell_HSC	CD4_T_Cell	Not detected	HSC	Not detected	Tgfb1	0.167367	0.174317	Not detected	Tgfb1	Not detected	0.355491	Not detected	0.280949	Not detected	Itgb3	0.321434	-0.539611	Not detected	Itgb3	Not detected	0.124624	Not detected	0.147239	Not detected	0.240057	Not detected	-0.235117	Not detected	1	Not detected	0.0443027	Not detected	-0.101509	Not detected	0.00765166	Not detected	0.542918	Not detected	1	Not detected	1	Not detected	No significance	Not detected
Tgfb1_Itgb5_CD4_T_Cell_HSC	CD4_T_Cell	Not detected	HSC	Not detected	Tgfb1	0.167367	0.174317	Not detected	Tgfb1	Not detected	0.355491	Not detected	0.280949	Not detected	Itgb5	0.31925	1.11792	Not detected	Itgb5	Not detected	0.24166	Not detected	0.184049	Not detected	0.298576	Not detected	0.0783242	Not detected	0.022	Not detected	0.0859081	Not detected	0.878288	Not detected	0.0218754	Not detected	0.623214	Not detected	0.393875	Not detected	1	Not detected	No significance	Not detected
Tgfb1_Lpp_CD4_T_Cell_HSC	CD4_T_Cell	CD4_T_Cell	HSC	HSC	Tgfb1	0.167367	0.174317	Tgfb1	Tgfb1	Tgfb1	0.355491	0.39250726	0.280949	0.3109017496635262	Lpp	0.213505	-0.276909	Lpp	Lpp	Lpp	1.36025	0.3716232	0.736196	0.3245614035087719	0.857872	0.38206524	0.183532	-0.4870684788532499	0.023	1.0	0.483558	0.1458648	0.0533215	-0.3175222680390867	0.00753916	0.0032486	0.796921	0.6981822	0.985446	1.0	0.380605	0.817751644483278	No significance	No significance
Tgfb1_Tgfbr1_Tgfbr2_CD4_T_Cell_HSC	CD4_T_Cell	CD4_T_Cell	HSC	HSC	Tgfb1	0.167367	0.174317	Tgfb1	Tgfb1	Tgfb1	0.355491	0.39250726	0.280949	0.3109017496635262	Tgfbr1	0.0112867	-0.660855	Tgfbr1	Tgfbr1_Tgfbr2	Tgfbr1_Tgfbr2	0.740555	0.40373322	0.625767	0.3596491228070175	0.548023	0.39812022	-0.134825	-0.2795029658503803	0.451	1.0	0.263261	0.15846822	0.00205687	-0.1475117571510699	0.00577594	0.004006048	0.743291	0.7068417	1	1.0	0.764543	0.7363343688436828	No significance	No significance
Tgs1_Rxra_CD4_T_Cell_HSC	CD4_T_Cell	Not detected	HSC	Not detected	Tgs1	0.202569	0.203373	Not detected	Tgs1	Not detected	0.215224	Not detected	0.178961	Not detected	Rxra	1	0.967972	Not detected	Rxra	Not detected	0.169392	Not detected	0.159509	Not detected	0.192308	Not detected	0.149585	Not detected	0	Not detected	0.0364573	Not detected	0.593793	Not detected	0.0243954	Not detected	0.518652	Not detected	0.233635	Not detected	0.931676	Not detected	No significance	Not detected
Thy1_Itgav_Itgb3_CD4_T_Cell_HSC	CD4_T_Cell	Not detected	HSC	Not detected	Thy1	0.000864429	0.40401	Not detected	Thy1	Not detected	0.928988	Not detected	0.615138	Not detected	Itgb3	0.321434	-0.539611	Not detected	Itgav_Itgb3	Not detected	0.124624	Not detected	0.147239	Not detected	0.526806	Not detected	0.670297	Not detected	0	Not detected	0.115774	Not detected	0.511092	Not detected	0.04817	Not detected	0.65755	Not detected	0.0546637	Not detected	0.705509	Not detected	No significance	Not detected
Thy1_Itgax_Itgb2_CD4_T_Cell_HSC	CD4_T_Cell	Not detected	HSC	Not detected	Thy1	0.000864429	0.40401	Not detected	Thy1	Not detected	0.928988	Not detected	0.615138	Not detected	Itgax	0.0830585	2.32932	Not detected	Itgax_Itgb2	Not detected	0.110404	Not detected	0.116564	Not detected	0.519696	Not detected	0.738382	Not detected	0	Not detected	0.102564	Not detected	0.610553	Not detected	0.0297671	Not detected	0.643782	Not detected	0.0307032	Not detected	0.835799	Not detected	No significance	Not detected
Timp2_Cd44_CD4_T_Cell_HSC	CD4_T_Cell	Not detected	HSC	Not detected	Timp2	0.000227567	-1.65031	Not detected	Timp2	Not detected	0.135358	Not detected	0.117383	Not detected	Cd44	2.30739e-06	1.26798	Not detected	Cd44	Not detected	0.937658	Not detected	0.668712	Not detected	0.536508	Not detected	0.434993	Not detected	0	Not detected	0.12692	Not detected	0.398274	Not detected	0.00601891	Not detected	0.667822	Not detected	0.737113	Not detected	0.614331	Not detected	No significance	Not detected
Timp2_Itgb1_CD4_T_Cell_HSC	CD4_T_Cell	Not detected	HSC	Not detected	Timp2	0.000227567	-1.65031	Not detected	Timp2	Not detected	0.135358	Not detected	0.117383	Not detected	Itgb1	0.0515957	0.690656	Not detected	Itgb1	Not detected	0.557242	Not detected	0.496933	Not detected	0.3463	Not detected	0.167688	Not detected	0	Not detected	0.0754274	Not detected	0.261319	Not detected	0.00776301	Not detected	0.60782	Not detected	0.693732	Not detected	1	Not detected	No significance	Not detected
Tln1_Itgb3_CD4_T_Cell_HSC	CD4_T_Cell	Not detected	HSC	Not detected	Tln1	0.822373	0.105563	Not detected	Tln1	Not detected	0.789927	Not detected	0.574086	Not detected	Itgb3	0.321434	-0.539611	Not detected	Itgb3	Not detected	0.124624	Not detected	0.147239	Not detected	0.457275	Not detected	0.028202	Not detected	0.007	Not detected	0.0984438	Not detected	0.0719656	Not detected	0.0102995	Not detected	0.639067	Not detected	0.881456	Not detected	0.886977	Not detected	No significance	Not detected
Tln1_Itgb5_CD4_T_Cell_HSC	CD4_T_Cell	Not detected	HSC	Not detected	Tln1	0.822373	0.105563	Not detected	Tln1	Not detected	0.789927	Not detected	0.574086	Not detected	Itgb5	0.31925	1.11792	Not detected	Itgb5	Not detected	0.24166	Not detected	0.184049	Not detected	0.515794	Not detected	0.341643	Not detected	0	Not detected	0.190894	Not detected	1.05176	Not detected	0.0294452	Not detected	0.711449	Not detected	0.0509965	Not detected	0.462966	Not detected	No significance	Not detected
Txlna_Stx4a_CD4_T_Cell_HSC	CD4_T_Cell	CD4_T_Cell	HSC	HSC	Txlna	0.524433	0.305396	Txlna	Txlna	Txlna	0.128587	0.15887767	0.114817	0.1440107671601615	Stx4a	0.00423683	0.499237	Stx4a	Stx4a	Stx4a	0.283698	0.21819717	0.312883	0.25	0.206143	0.18853742	0.024291	-0.0388169867694973	0.097	0.5	0.0364799	0.034666657	0.0514373	0.001695536940575	0.00862844	0.0069644274	0.51873	0.53001535	0.994942	1.0	0.932756	0.7610081095015426	No significance	No significance
Vim_Cd44_CD4_T_Cell_HSC	CD4_T_Cell	CD4_T_Cell	HSC	HSC	Vim	0.718622	0.0783902	Vim	Vim	Vim	0.557072	0.56986254	0.396408	0.3916554508748318	Cd44	2.30739e-06	1.26798	Cd44	Cd44	Cd44	0.937658	0.8758743	0.668712	0.6798245614035088	0.747365	0.72286844	0.162895	-0.4781794121723526	0	0.984	0.522343	0.49912795	0.264131	-0.0815690426515138	0.00418564	0.003958089	0.803092	0.8105746	1	1.0	0.597874	0.6971879169939994	No significance	No significance
Ybx1_Notch1_CD4_T_Cell_HSC	CD4_T_Cell	CD4_T_Cell	HSC	HSC	Ybx1	0.430668	0.134184	Ybx1	Ybx1	Ybx1	0.942586	0.9998864	0.657473	0.676985195154778	Notch1	0.34246	-0.0563442	Notch1	Notch1	Notch1	0.119797	0.0699749	0.147239	0.1008771929824561	0.531191	0.53493065	-0.179478	-0.2014123533348483	0.995	0.978	0.112919	0.06996695	-0.0882786	-0.09426641516653	0.0027287	0.0024694225	0.654733	0.61569804	1	1.0	0.732377	1.0	No significance	No significance

## Sheet: CD8_T_Cell
interaction_id	source_control	source_KO	target_control	target_KO	ligand_control	ligand_p_val	ligand_avg_log2FC	ligand_KO	ligand_complex_control	ligand_complex_KO	ligand_means_control	ligand_means_KO	ligand_props_control	ligand_props_KO	receptor_control	receptor_p_val	receptor_avg_log2FC	receptor_KO	receptor_complex_control	receptor_complex_KO	receptor_means_control	receptor_means_KO	receptor_props_control	receptor_props_KO	lr_means_control	lr_means_KO	lr_logfc_control	lr_logfc_KO	cellphone_pvals_control	cellphone_pvals_KO	expr_prod_control	expr_prod_KO	scaled_weight_control	scaled_weight_KO	spec_weight_control	spec_weight_KO	lrscore_control	lrscore_KO	specificity_rank_control	specificity_rank_KO	magnitude_rank_control	magnitude_rank_KO	Significance_in_control	Significance_in_KO
Actr2_Adrb2_CD8_T_Cell_HSC	CD8_T_Cell	CD8_T_Cell	HSC	HSC	Actr2	0.000758632	0.343731	Actr2	Actr2	Actr2	1.20865	1.377925	0.770983	0.8015717092337917	Adrb2	0.842918	0.31263	Adrb2	Adrb2	Adrb2	0.122939	0.109958306	0.147239	0.1052631578947368	0.665796	0.74394166	-0.0376682	-0.0891418753647907	0.113	0.458	0.148591	0.1515143	0.0156886	-0.031811088530773	0.0051977	0.004291659	0.68507	0.7021708	1	1.0	0.470839	0.5069913213802038	No significance	No significance
Adam10_Axl_CD8_T_Cell_HSC	CD8_T_Cell	Not detected	HSC	Not detected	Adam10	0.0666386	-0.329869	Not detected	Adam10	Not detected	0.731862	Not detected	0.539568	Not detected	Axl	0.0153752	0.611583	Not detected	Axl	Not detected	0.540058	Not detected	0.282209	Not detected	0.63596	Not detected	0.859217	Not detected	0	Not detected	0.395248	Not detected	1.40973	Not detected	0.0787943	Not detected	0.780114	Not detected	0.0076334	Not detected	0.915908	Not detected	No significance	Not detected
Adam10_Cadm1_CD8_T_Cell_HSC	CD8_T_Cell	Not detected	HSC	Not detected	Adam10	0.0666386	-0.329869	Not detected	Adam10	Not detected	0.731862	Not detected	0.539568	Not detected	Cadm1	0.0450687	-0.384008	Not detected	Cadm1	Not detected	0.528736	Not detected	0.276074	Not detected	0.630299	Not detected	0.89867	Not detected	0	Not detected	0.386962	Not detected	1.19032	Not detected	0.0383784	Not detected	0.778291	Not detected	0.0076334	Not detected	0.935676	Not detected	No significance	Not detected
Adam10_Cd44_CD8_T_Cell_HSC	CD8_T_Cell	CD8_T_Cell	HSC	HSC	Adam10	0.0666386	-0.329869	Adam10	Adam10	Adam10	0.731862	0.599357	0.539568	0.4479371316306483	Cd44	0.658629	0.012661	Cd44	Cd44	Cd44	0.937658	0.8758743	0.668712	0.6798245614035088	0.83476	0.73761564	0.429343	-0.1459031106909329	0	0.437	0.686236	0.5249614	0.350932	0.0158886311262135	0.00771445	0.005988976	0.823782	0.8144183	0.703478	1.0	0.412909	0.6530242678347575	No significance	No significance
Adam10_Il6ra_CD8_T_Cell_HSC	CD8_T_Cell	CD8_T_Cell	HSC	HSC	Adam10	0.0666386	-0.329869	Adam10	Adam10	Adam10	0.731862	0.599357	0.539568	0.4479371316306483	Il6ra	0.0638683	0.477947	Il6ra	Il6ra	Il6ra	0.366013	0.16974719	0.312883	0.1447368421052631	0.548937	0.3845521	0.0171975	-0.2648494990563217	0.108	1.0	0.267871	0.10173917	0.0466174	-0.1293684958098011	0.00588958	0.002583517	0.744944	0.65892845	1	1.0	0.782667	0.921683626319468	No significance	No significance
Adam10_Notch1_CD8_T_Cell_HSC	CD8_T_Cell	CD8_T_Cell	HSC	HSC	Adam10	0.0666386	-0.329869	Adam10	Adam10	Adam10	0.731862	0.599357	0.539568	0.4479371316306483	Notch1	0.544296	-0.0363276	Notch1	Notch1	Notch1	0.119797	0.0699749	0.147239	0.1008771929824561	0.425829	0.33466595	-0.0243639	-0.1097481867111883	0.288	0.773	0.0876749	0.041939948	-0.00677131	-0.0574782794989742	0.00352732	0.002802927	0.625601	0.55365163	1	1.0	1	0.9703047120309564	No significance	No significance
Adam10_Notch2_CD8_T_Cell_HSC	CD8_T_Cell	CD8_T_Cell	HSC	HSC	Adam10	0.0666386	-0.329869	Adam10	Adam10	Adam10	0.731862	0.599357	0.539568	0.4479371316306483	Notch2	0.329284	0.208379	Notch2	Notch2	Notch2	0.633507	0.46600586	0.527607	0.4122807017543859	0.682684	0.53268147	-0.111713	-0.4324336586357246	0.779	1.0	0.463639	0.27930388	-0.02429	-0.2178368951877654	0.00648827	0.0044504222	0.793496	0.76196206	1	1.0	0.770681	0.7608121775669661	No significance	No significance
Adam10_Tspan14_CD8_T_Cell_HSC	CD8_T_Cell	CD8_T_Cell	HSC	HSC	Adam10	0.0666386	-0.329869	Adam10	Adam10	Adam10	0.731862	0.599357	0.539568	0.4479371316306483	Tspan14	0.0285164	-0.133333	Tspan14	Tspan14	Tspan14	0.427685	0.2987896	0.460123	0.3157894736842105	0.579773	0.4490733	0.0776398	-0.0872061680393352	0.007	0.553	0.313006	0.17908163	0.099839	-0.0113420971179288	0.00835105	0.005465435	0.759453	0.7193495	0.741872	1.0	0.957545	0.5311971779111884	No significance	No significance
Adam10_Tspan5_CD8_T_Cell_HSC	CD8_T_Cell	CD8_T_Cell	HSC	HSC	Adam10	0.0666386	-0.329869	Adam10	Adam10	Adam10	0.731862	0.599357	0.539568	0.4479371316306483	Tspan5	3.92546e-06	-1.09068	Tspan5	Tspan5	Tspan5	0.382039	0.30545354	0.374233	0.3026315789473684	0.556951	0.45240527	-0.0638767	-0.0543126612233981	0.253	0.276	0.2796	0.18307573	0.0269697	0.0178690941877656	0.00713817	0.007321878	0.748994	0.7215708	1	0.8681840170655095	0.832655	0.5208885940484278	No significance	No significance
Adam17_Il6ra_CD8_T_Cell_HSC	CD8_T_Cell	CD8_T_Cell	HSC	HSC	Adam17	0.0554696	-0.504363	Adam17	Adam17	Adam17	0.500509	0.36141288	0.40048	0.2927308447937131	Il6ra	0.0638683	0.477947	Il6ra	Il6ra	Il6ra	0.366013	0.16974719	0.312883	0.1447368421052631	0.433261	0.26558003	-0.0204363	-0.3201244337763503	0.265	1.0	0.183193	0.061348822	0.0291459	-0.1687623203653477	0.00552289	0.0024694963	0.707204	0.6000335	1	1.0	0.590608	1.0	No significance	No significance
Adam17_Itgb1_CD8_T_Cell_HSC	CD8_T_Cell	CD8_T_Cell	HSC	HSC	Adam17	0.0554696	-0.504363	Adam17	Adam17	Adam17	0.500509	0.36141288	0.40048	0.2927308447937131	Itgb1	0.109024	-0.238727	Itgb1	Itgb1	Itgb1	0.557242	0.43644083	0.496933	0.4210526315789473	0.528875	0.39892685	0.124404	-0.0833697104969996	0	0.063	0.278905	0.15773533	0.196507	0.0583940045909269	0.00933037	0.0061189802	0.74876	0.7063612	0.438726	0.9001593261143774	0.829519	0.7292131600659763	No significance	No significance
Adam17_Notch1_CD8_T_Cell_HSC	CD8_T_Cell	CD8_T_Cell	HSC	HSC	Adam17	0.0554696	-0.504363	Adam17	Adam17	Adam17	0.500509	0.36141288	0.40048	0.2927308447937131	Notch1	0.544296	-0.0363276	Notch1	Notch1	Notch1	0.119797	0.0699749	0.147239	0.1008771929824561	0.310153	0.21569389	-0.0619978	-0.1650231214312169	0.561	0.984	0.0599595	0.02528983	-0.0242428	-0.0968721040545209	0.0033077	0.0026792227	0.580154	0.49063054	1	1.0	1	0.458863588912716	No significance	No significance
Adam17_Rhbdf2_CD8_T_Cell_HSC	CD8_T_Cell	CD8_T_Cell	HSC	HSC	Adam17	0.0554696	-0.504363	Adam17	Adam17	Adam17	0.500509	0.36141288	0.40048	0.2927308447937131	Rhbdf2	0.5425	0.606096	Rhbdf2	Rhbdf2	Rhbdf2	0.153759	0.08997439	0.165644	0.1140350877192982	0.327134	0.22569364	0.0349434	-0.1739555219837536	0.036	0.996	0.0769576	0.032517903	0.0574133	-0.1093772914707455	0.00689686	0.0039113257	0.610211	0.5220387	0.9613	1.0	1	0.6987940801703255	No significance	No significance
Agrp_Sdc3_CD8_T_Cell_HSC	CD8_T_Cell	CD8_T_Cell	HSC	HSC	Agrp	0.440391	-0.316273	Agrp	Agrp	Agrp	0.331064	0.26073322	0.273381	0.212180746561886	Sdc3	0.78324	0.332164	Sdc3	Sdc3	Sdc3	0.47408	0.23412494	0.282209	0.1491228070175438	0.402572	0.24742907	0.492872	0.3246440306822386	0	0.0	0.156951	0.06104415	0.966255	0.1762349752075652	0.0206794	0.013560568	0.690945	0.5994359	0.0292622	0.2465307447427966	0.710088	1.0	No significance	No significance
Alcam_Nrp1_CD8_T_Cell_HSC	CD8_T_Cell	Not detected	HSC	Not detected	Alcam	0.132913	-0.918847	Not detected	Alcam	Not detected	0.428824	Not detected	0.257794	Not detected	Nrp1	0.542296	-0.0834694	Not detected	Nrp1	Not detected	0.134597	Not detected	0.104294	Not detected	0.28171	Not detected	-0.152182	Not detected	0.808	Not detected	0.0577182	Not detected	0.0457925	Not detected	0.00419023	Not detected	0.575508	Not detected	1	Not detected	1	Not detected	No significance	Not detected
Angpt1_Itgb1_CD8_T_Cell_HSC	CD8_T_Cell	Not detected	HSC	Not detected	Angpt1	3.18181e-06	-4.40476	Not detected	Angpt1	Not detected	0.237331	Not detected	0.129496	Not detected	Itgb1	0.109024	-0.238727	Not detected	Itgb1	Not detected	0.557242	Not detected	0.496933	Not detected	0.397286	Not detected	0.531466	Not detected	0	Not detected	0.132251	Not detected	0.568887	Not detected	0.0571474	Not detected	0.67237	Not detected	0.0386467	Not detected	0.732197	Not detected	No significance	Not detected
Anxa1_Dysf_CD8_T_Cell_HSC	CD8_T_Cell	Not detected	HSC	Not detected	Anxa1	0.0015903	-0.918434	Not detected	Anxa1	Not detected	0.163994	Not detected	0.123501	Not detected	Dysf	DE data missing	0.712382	Not detected	Dysf	Not detected	0.18528	Not detected	0.110429	Not detected	0.174637	Not detected	0.308362	Not detected	0	Not detected	0.0303849	Not detected	1.04446	Not detected	0.0249171	Not detected	0.495887	Not detected	0.0667701	Not detected	0.73766	Not detected	No significance	Not detected
Anxa1_Fpr1_CD8_T_Cell_HSC	CD8_T_Cell	Not detected	HSC	Not detected	Anxa1	0.0015903	-0.918434	Not detected	Anxa1	Not detected	0.163994	Not detected	0.123501	Not detected	Fpr1	0.31925	1.80833	Not detected	Fpr1	Not detected	0.131348	Not detected	0.104294	Not detected	0.147671	Not detected	0.141445	Not detected	0	Not detected	0.0215404	Not detected	0.395994	Not detected	0.00445121	Not detected	0.453023	Not detected	1	Not detected	0.43216	Not detected	No significance	Not detected
Arf1_Insr_CD8_T_Cell_HSC	CD8_T_Cell	CD8_T_Cell	HSC	HSC	Arf1	0.30145	-0.103077	Arf1	Arf1	Arf1	0.731185	0.6505048	0.563549	0.487229862475442	Insr	0.192803	-0.538757	Insr	Insr	Insr	0.375443	0.21438885	0.343558	0.2412280701754386	0.553314	0.43244684	0.11358	-0.0684855521809108	0.002	0.431	0.274518	0.13946098	0.138679	-0.0075424919947856	0.0070916	0.005102503	0.747266	0.6934311	0.839505	1.0	0.809905	0.5881949117630397	No significance	No significance
Arf6_Smap1_CD8_T_Cell_HSC	CD8_T_Cell	CD8_T_Cell	HSC	HSC	Arf6	0.549303	0.264817	Arf6	Arf6	Arf6	0.305188	0.34279135	0.270983	0.2789783889980353	Smap1	0.462989	0.00169559	Smap1	Smap1	Smap1	0.556145	0.46212184	0.582822	0.4780701754385965	0.430666	0.40245658	0.00127809	0.0182040674457318	0.034	0.022	0.169729	0.15841137	0.0766426	0.0807540387287232	0.00975784	0.008763016	0.699238	0.70680445	0.857702	0.5120531095002654	0.60018	0.7141358052634029	No significance	No significance
Arpc5_Adrb2_CD8_T_Cell_HSC	CD8_T_Cell	CD8_T_Cell	HSC	HSC	Arpc5	0.903396	0.0882419	Arpc5	Arpc5	Arpc5	1.00917	1.0372059	0.677458	0.6777996070726916	Adrb2	0.842918	0.31263	Adrb2	Adrb2	Adrb2	0.122939	0.109958306	0.147239	0.1052631578947368	0.566056	0.5735821	0.0185163	-0.2021749066709783	0.007	0.983	0.124067	0.114049405	0.0578947	-0.0983350953116939	0.00503767	0.003801592	0.665296	0.67164457	1	1.0	0.637859	0.7924773277139437	No significance	No significance
B2m_Hfe_CD8_T_Cell_HSC	CD8_T_Cell	Not detected	HSC	Not detected	B2m	1.44389e-08	0.40501	Not detected	B2m	Not detected	2.91956	Not detected	0.997602	Not detected	Hfe	0.319743	0.0771914	Not detected	Hfe	Not detected	0.152319	Not detected	0.122699	Not detected	1.53594	Not detected	0.395493	Not detected	0	Not detected	0.444704	Not detected	0.915241	Not detected	0.0173093	Not detected	0.790058	Not detected	0.0571972	Not detected	0.412415	Not detected	No significance	Not detected
B2m_Tfrc_CD8_T_Cell_HSC	CD8_T_Cell	CD8_T_Cell	HSC	HSC	B2m	1.44389e-08	0.40501	B2m	B2m	B2m	2.91956	3.1700935	0.997602	0.9960707269155208	Tfrc	0.14905	-0.0132907	Tfrc	Tfrc	Tfrc	0.210711	0.58969474	0.214724	0.3991228070175439	1.56513	1.8798941	0.347307	0.8914768708557891	0	0.0	0.615182	1.8693875	0.380692	0.793648481503793	0.0133339	0.02840996	0.815708	0.8922565	0.151174	0.0113832008956014	0.226037	0.0173745060079113	No significance	Moderately significant
Bsg_Slc16a1_CD8_T_Cell_HSC	CD8_T_Cell	CD8_T_Cell	HSC	HSC	Bsg	0.0331335	-0.193328	Bsg	Bsg	Bsg	0.544101	0.47500673	0.442446	0.3850687622789784	Slc16a1	0.163881	0.0235671	Slc16a1	Slc16a1	Slc16a1	0.0957426	0.23857062	0.110429	0.2324561403508772	0.319922	0.35678867	0.261981	0.3727406025923816	0	0.0	0.0520936	0.113322645	0.268287	0.6052643739565403	0.0250663	0.03819357	0.562938	0.6709392	0.242702	0.0239051143628768	1	0.9664133921753122	No significance	No significance
Bsg_Slc16a7_CD8_T_Cell_HSC	CD8_T_Cell	Not detected	HSC	Not detected	Bsg	0.0331335	-0.193328	Not detected	Bsg	Not detected	0.544101	Not detected	0.442446	Not detected	Slc16a7	1	-1.36655	Not detected	Slc16a7	Not detected	0.211299	Not detected	0.208589	Not detected	0.3777	Not detected	0.252337	Not detected	0	Not detected	0.114968	Not detected	0.25331	Not detected	0.0133226	Not detected	0.656763	Not detected	0.267453	Not detected	0.830302	Not detected	No significance	Not detected
Btla_Cd79a_CD8_T_Cell_HSC	CD8_T_Cell	CD8_T_Cell	HSC	HSC	Btla	0.0505411	-0.395371	Btla	Btla	Btla	0.497003	0.38733417	0.347722	0.2652259332023575	Cd79a	0.971257	0.485543	Cd79a	Cd79a	Cd79a	1.97312	1.375884	0.779141	0.5701754385964912	1.23506	0.8816091	-1.12461	-1.0646103500937016	1	1.0	0.980648	0.5329269	-0.415096	-0.470822273252942	0.00485928	0.0049754	0.848216	0.81555367	1	1.0	0.106441	0.370295298091664	No significance	No significance
Calr_Itgav_CD8_T_Cell_HSC	CD8_T_Cell	CD8_T_Cell	HSC	HSC	Calr	0.718301	0.126359	Calr	Calr	Calr	0.707911	0.73629546	0.521583	0.5049115913555993	Itgav	0.435584	0.133996	Itgav	Itgav	Itgav	0.417637	0.21868236	0.398773	0.2543859649122807	0.562774	0.4774889	0.0140505	-0.1735044639347802	0.062	0.834	0.29565	0.16101483	0.0674771	-0.05241849121435	0.00694753	0.0046465145	0.754204	0.7084907	0.90543	1.0	0.894161	0.4548808134603386	No significance	No significance
Calr_Lrp1_CD8_T_Cell_HSC	CD8_T_Cell	CD8_T_Cell	HSC	HSC	Calr	0.718301	0.126359	Calr	Calr	Calr	0.707911	0.73629546	0.521583	0.5049115913555993	Lrp1	0.31925	0.214325	Lrp1	Lrp1	Lrp1	0.318984	0.13759467	0.202454	0.1096491228070175	0.513447	0.43694508	0.455901	-0.0068806710903662	0	0.024	0.225812	0.10131033	1.01903	0.0654830545599343	0.016681	0.00602987	0.728381	0.6584537	0.0663076	0.931436524947112	0.609856	0.9276897203070286	No significance	No significance
Ccl4_Ccr3_CD8_T_Cell_HSC	CD8_T_Cell	Not detected	HSC	Not detected	Ccl4	0.592057	0.869896	Not detected	Ccl4	Not detected	0.156062	Not detected	0.109113	Not detected	Ccr3	0.561361	2.47242	Not detected	Ccr3	Not detected	0.260533	Not detected	0.184049	Not detected	0.208298	Not detected	0.646829	Not detected	0	Not detected	0.0406594	Not detected	1.50241	Not detected	0.302332	Not detected	0.532252	Not detected	0.0076334	Not detected	1	Not detected	No significance	Not detected
Ccl4_Cnr2_CD8_T_Cell_HSC	CD8_T_Cell	Not detected	HSC	Not detected	Ccl4	0.592057	0.869896	Not detected	Ccl4	Not detected	0.156062	Not detected	0.109113	Not detected	Cnr2	0.320185	-0.518046	Not detected	Cnr2	Not detected	0.336716	Not detected	0.331288	Not detected	0.246389	Not detected	0.046528	Not detected	0.711	Not detected	0.0525487	Not detected	0.246314	Not detected	0.0266474	Not detected	0.564008	Not detected	1	Not detected	1	Not detected	No significance	Not detected
Ccl5_Ccr3_CD8_T_Cell_HSC	CD8_T_Cell	Not detected	HSC	Not detected	Ccl5	0.00256279	-0.336552	Not detected	Ccl5	Not detected	2.94638	Not detected	0.730216	Not detected	Ccr3	0.561361	2.47242	Not detected	Ccr3	Not detected	0.260533	Not detected	0.184049	Not detected	1.60346	Not detected	3.02732	Not detected	0	Not detected	0.767628	Not detected	2.13455	Not detected	0.413044	Not detected	0.83177	Not detected	0.0013851	Not detected	0.142188	Not detected	No significance	Not detected
Ccl5_Dpp4_CD8_T_Cell_HSC	CD8_T_Cell	CD8_T_Cell	HSC	HSC	Ccl5	0.00256279	-0.336552	Ccl5	Ccl5	Ccl5	2.94638	2.0792503	0.730216	0.4970530451866404	Dpp4	0.866086	-0.203878	Dpp4	Dpp4	Dpp4	0.40766	0.4473856	0.374233	0.3728070175438596	1.67702	1.263318	2.36312	2.1396567532903767	0	0.0	1.20112	0.9302267	0.82305	0.8230099351914842	0.0287477	0.029250339	0.860815	0.8538386	0.00951884	0.0113832008956014	0.0522347	0.1117128750245738	Less significant	No significance
Ccl5_Sdc4_CD8_T_Cell_HSC	CD8_T_Cell	CD8_T_Cell	HSC	HSC	Ccl5	0.00256279	-0.336552	Ccl5	Ccl5	Ccl5	2.94638	2.0792503	0.730216	0.4970530451866404	Sdc4	0.250021	1.46076	Sdc4	Sdc4	Sdc4	0.309956	0.30079916	0.325153	0.2675438596491228	1.62817	1.1900247	2.69163	2.259203763143409	0	0.0	0.913248	0.6254368	1.04814	0.8986419806454855	0.0738121	0.053378176	0.843576	0.82729006	0.0076334	0.0113832008956014	0.0968398	0.2499141359974651	Less significant	No significance
Cd200r1_Cd200_CD8_T_Cell_HSC	CD8_T_Cell	CD8_T_Cell	HSC	HSC	Cd200r1	0.0492746	0.585963	Cd200r1	Cd200r1	Cd200r1	0.191483	0.28792003	0.141487	0.1925343811394892	Cd200	0.904204	-0.260547	Cd200	Cd200	Cd200	0.120667	0.08910676	0.147239	0.1052631578947368	0.156075	0.1885134	0.0694476	0.2280419903645575	0.119	0.0	0.0231057	0.025655622	0.157553	0.3224037297120949	0.0137229	0.025301099	0.461728	0.49242508	0.624499	0.0857942022544829	0.488087	0.4749185261039584	No significance	No significance
Cd274_Cd80_CD8_T_Cell_HSC	CD8_T_Cell	Not detected	HSC	Not detected	Cd274	0.0433485	0.491605	Not detected	Cd274	Not detected	0.228896	Not detected	0.18705	Not detected	Cd80	0.437705	-0.0836902	Not detected	Cd80	Not detected	0.250259	Not detected	0.208589	Not detected	0.239577	Not detected	0.21673	Not detected	0	Not detected	0.0572832	Not detected	0.311542	Not detected	0.00974075	Not detected	0.574584	Not detected	0.390674	Not detected	1	Not detected	No significance	Not detected
Cd28_Cd80_CD8_T_Cell_HSC	CD8_T_Cell	Not detected	HSC	Not detected	Cd28	0.881726	0.0518234	Not detected	Cd28	Not detected	0.820898	Not detected	0.533573	Not detected	Cd80	0.437705	-0.0836902	Not detected	Cd80	Not detected	0.250259	Not detected	0.208589	Not detected	0.535578	Not detected	0.810329	Not detected	0	Not detected	0.205437	Not detected	0.790101	Not detected	0.0452493	Not detected	0.718926	Not detected	0.0114378	Not detected	0.52651	Not detected	No significance	Not detected
Cd28_Cd86_CD8_T_Cell_HSC	CD8_T_Cell	CD8_T_Cell	HSC	HSC	Cd28	0.881726	0.0518234	Cd28	Cd28	Cd28	0.820898	0.8331022	0.533573	0.5206286836935167	Cd86	0.6188	0.656421	Cd86	Cd86	Cd86	0.754648	0.26061818	0.546012	0.2368421052631578	0.787773	0.5468602	1.08688	0.7700977288408717	0	0.0	0.619489	0.21712159	0.889016	0.7879275977900726	0.0699689	0.03238682	0.816231	0.73837614	0.0076334	0.0113832008956014	0.507541	0.5193932564428417	No significance	No significance
Cd38_Pecam1_CD8_T_Cell_HSC	CD8_T_Cell	CD8_T_Cell	HSC	HSC	Cd38	0.478703	-0.335096	Cd38	Cd38	Cd38	0.216394	0.17436945	0.176259	0.1453831041257367	Pecam1	0.190034	-0.193319	Pecam1	Pecam1	Pecam1	1.05217	0.68600875	0.693252	0.4868421052631579	0.63428	0.4301891	-0.862472	-1.0039118228545676	1	1.0	0.227683	0.119618975	-0.417476	-0.4939736388661421	0.00315348	0.0022863757	0.729196	0.6768805	1	1.0	0.616256	0.7433022159210941	No significance	No significance
Cd47_Sirpa_CD8_T_Cell_HSC	CD8_T_Cell	CD8_T_Cell	HSC	HSC	Cd47	0.11261	-0.0542549	Cd47	Cd47	Cd47	1.49069	1.431491	0.820144	0.7976424361493124	Sirpa	0.564484	-0.158662	Sirpa	Sirpa	Sirpa	0.738744	0.27692488	0.374233	0.2017543859649122	1.11472	0.85420793	0.995464	0.090051055366965	0	0.019	1.10124	0.39641547	0.93113	0.0727328530590522	0.0142522	0.005952736	0.855532	0.79225105	0.119952	0.9568854992297076	0.149814	0.5648621523352997	No significance	No significance
Cd48_Cd2_CD8_T_Cell_HSC	CD8_T_Cell	CD8_T_Cell	HSC	HSC	Cd48	0.24501	0.0966628	Cd48	Cd48	Cd48	1.0639	1.1052403	0.688249	0.6817288801571709	Cd2	0.00011447	-0.475598	Cd2	Cd2	Cd2	0.455096	0.17213865	0.429448	0.1710526315789473	0.759499	0.6386895	0.00863108	0.0262508037046249	0.262	0.001	0.484178	0.19025458	0.0375691	0.1027070392771032	0.0106129	0.006048576	0.797024	0.725418	1	0.9242167037893354	0.57093	0.412373505452567	No significance	No significance
Cklf_Lrp6_CD8_T_Cell_HSC	CD8_T_Cell	CD8_T_Cell	HSC	HSC	Cklf	0.355744	0.128635	Cklf	Cklf	Cklf	0.301569	0.32015663	0.261391	0.2671905697445972	Lrp6	0.307581	-0.189398	Lrp6	Lrp6	Lrp6	0.436586	0.22829363	0.466258	0.2587719298245614	0.369077	0.27422512	0.0187282	-0.0962095720107719	0.024	0.8	0.131661	0.07308972	0.08698	-0.0352611695857644	0.0117552	0.0072167874	0.671877	0.6208507	0.806691	1.0	0.872119	1.0	No significance	No significance
Copa_Cd74_CD8_T_Cell_HSC	CD8_T_Cell	CD8_T_Cell	HSC	HSC	Copa	0.711835	0.00737932	Copa	Copa	Copa	0.524813	0.5036512	0.423261	0.3909626719056974	Cd74	0.781917	0.228378	Cd74	Cd74	Cd74	3.7746	2.066205	0.97546	0.6491228070175439	2.14971	1.2849281	0.145002	-0.3562202104185969	0	1.0	1.98096	1.0406467	0.30423	-0.110874465186241	0.0128499	0.007592525	0.888176	0.8606999	0.242727	1.0	0.0136444	0.0968309698023647	Moderately significant	Less significant
Crtam_Cadm1_CD8_T_Cell_HSC	CD8_T_Cell	Not detected	HSC	Not detected	Crtam	0.134019	-0.296872	Not detected	Crtam	Not detected	0.248026	Not detected	0.202638	Not detected	Cadm1	0.0450687	-0.384008	Not detected	Cadm1	Not detected	0.528736	Not detected	0.276074	Not detected	0.388381	Not detected	1.09435	Not detected	0	Not detected	0.13114	Not detected	1.45975	Not detected	0.173075	Not detected	0.67144	Not detected	0.0076334	Not detected	0.775627	Not detected	No significance	Not detected
Fam3c_Lamp1_CD8_T_Cell_HSC	CD8_T_Cell	CD8_T_Cell	HSC	HSC	Fam3c	0.957775	0.23606	Fam3c	Fam3c	Fam3c	0.323705	0.34249386	0.270983	0.2652259332023575	Lamp1	0.516117	0.25216	Lamp1	Lamp1	Lamp1	0.837411	0.5030451	0.644172	0.4385964912280701	0.580558	0.4227695	0.359894	0.0939637321696802	0	0.037	0.271074	0.17228985	0.311697	0.0794182772283257	0.0107369	0.009392449	0.746071	0.7154303	0.294281	0.5172734133710238	0.796113	0.628194549802611	No significance	No significance
Fasl_Fas_CD8_T_Cell_HSC	CD8_T_Cell	Not detected	HSC	Not detected	Fasl	0.00266374	-0.789713	Not detected	Fasl	Not detected	0.277097	Not detected	0.211031	Not detected	Fas	0.633109	-0.143142	Not detected	Fas	Not detected	0.364632	Not detected	0.361963	Not detected	0.320864	Not detected	0.584839	Not detected	0	Not detected	0.101038	Not detected	0.853525	Not detected	0.0725097	Not detected	0.642061	Not detected	0.00806449	Not detected	1	Not detected	No significance	Not detected
Fgf13_Fgfr2_CD8_T_Cell_HSC	CD8_T_Cell	CD8_T_Cell	HSC	HSC	Fgf13	4.17228e-07	-1.31527	Fgf13	Fgf13	Fgf13	1.05768	0.5786338	0.507194	0.3418467583497053	Fgfr2	0.0540468	0.24975	Fgfr2	Fgfr2	Fgfr2	0.389116	0.31807736	0.460123	0.3552631578947368	0.723397	0.44835556	0.302384	0.2947040972181682	0	0.0	0.41156	0.1840503	0.20395	0.2602215034197407	0.0190768	0.013823185	0.783563	0.72210383	0.375431	0.1351463004421446	0.656113	0.5339155185678022	No significance	No significance
Flt3l_Flt3_CD8_T_Cell_HSC	CD8_T_Cell	Not detected	HSC	Not detected	Flt3l	0.313112	0.511906	Not detected	Flt3l	Not detected	0.125116	Not detected	0.127098	Not detected	Flt3	0.0830585	-1.03535	Not detected	Flt3	Not detected	0.202636	Not detected	0.226994	Not detected	0.163876	Not detected	0.215804	Not detected	0	Not detected	0.0253529	Not detected	0.426463	Not detected	0.017002	Not detected	0.47328	Not detected	0.139127	Not detected	0.568541	Not detected	No significance	Not detected
Gnai2_Adcy7_CD8_T_Cell_HSC	CD8_T_Cell	CD8_T_Cell	HSC	HSC	Gnai2	0.0320248	-0.25958	Gnai2	Gnai2	Gnai2	1.36871	1.1739663	0.806954	0.7190569744597249	Adcy7	0.0592478	-0.240306	Adcy7	Adcy7	Adcy7	0.41024	0.39049223	0.466258	0.4122807017543859	0.889474	0.78222924	-0.167854	-0.2509904331648033	0.709	0.997	0.561499	0.45842472	-0.039174	-0.1088224505303666	0.00521535	0.00505013	0.808745	0.80395746	1	1.0	0.336308	0.5411863296097187	No significance	No significance
Gnai2_Adcy9_CD8_T_Cell_HSC	CD8_T_Cell	Not detected	HSC	Not detected	Gnai2	0.0320248	-0.25958	Not detected	Gnai2	Not detected	1.36871	Not detected	0.806954	Not detected	Adcy9	0.317964	0.441266	Not detected	Adcy9	Not detected	0.122496	Not detected	0.128834	Not detected	0.745603	Not detected	0.215452	Not detected	0	Not detected	0.167661	Not detected	0.325414	Not detected	0.0139627	Not detected	0.697948	Not detected	0.169678	Not detected	0.383948	Not detected	No significance	Not detected
Gnai2_Fpr1_CD8_T_Cell_HSC	CD8_T_Cell	Not detected	HSC	Not detected	Gnai2	0.0320248	-0.25958	Not detected	Gnai2	Not detected	1.36871	Not detected	0.806954	Not detected	Fpr1	0.31925	1.80833	Not detected	Fpr1	Not detected	0.131348	Not detected	0.104294	Not detected	0.750029	Not detected	0.295575	Not detected	0	Not detected	0.179778	Not detected	0.435043	Not detected	0.0148906	Not detected	0.705252	Not detected	0.102579	Not detected	0.416821	Not detected	No significance	Not detected
Gnai2_P2ry12_CD8_T_Cell_HSC	CD8_T_Cell	Not detected	HSC	Not detected	Gnai2	0.0320248	-0.25958	Not detected	Gnai2	Not detected	1.36871	Not detected	0.806954	Not detected	P2ry12	0.101439	-1.62192	Not detected	P2ry12	Not detected	0.133977	Not detected	0.116564	Not detected	0.751343	Not detected	0.250062	Not detected	0	Not detected	0.183376	Not detected	0.386186	Not detected	0.0145559	Not detected	0.707307	Not detected	0.115093	Not detected	0.434128	Not detected	No significance	Not detected
Gnai2_S1pr1_CD8_T_Cell_HSC	CD8_T_Cell	CD8_T_Cell	HSC	HSC	Gnai2	0.0320248	-0.25958	Gnai2	Gnai2	Gnai2	1.36871	1.1739663	0.806954	0.7190569744597249	S1pr1	0.0100353	0.520701	S1pr1	S1pr1	S1pr1	0.231299	0.30428043	0.233129	0.2719298245614035	0.800004	0.73912334	-0.26532	-0.4076463599280143	0.999	1.0	0.316582	0.35721496	-0.136952	-0.2199817931592479	0.00371524	0.0039470065	0.760489	0.78355175	1	1.0	0.698552	0.656864725425613	No significance	No significance
Gnai2_S1pr3_CD8_T_Cell_HSC	CD8_T_Cell	Not detected	HSC	Not detected	Gnai2	0.0320248	-0.25958	Not detected	Gnai2	Not detected	1.36871	Not detected	0.806954	Not detected	S1pr3	DE data missing	-1.51789	Not detected	S1pr3	Not detected	0.0801931	Not detected	0.104294	Not detected	0.724451	Not detected	0.122591	Not detected	0	Not detected	0.109761	Not detected	0.159819	Not detected	0.0101246	Not detected	0.65152	Not detected	0.494662	Not detected	0.760102	Not detected	No significance	Not detected
Gnai2_S1pr4_CD8_T_Cell_HSC	CD8_T_Cell	CD8_T_Cell	HSC	HSC	Gnai2	0.0320248	-0.25958	Gnai2	Gnai2	Gnai2	1.36871	1.1739663	0.806954	0.7190569744597249	S1pr4	0.25033	0.0205783	S1pr4	S1pr4	S1pr4	0.137416	0.12749416	0.177914	0.1622807017543859	0.753062	0.65073025	-0.0544162	-0.2336931239126702	0.074	0.999	0.188082	0.14967383	0.00277514	-0.1216728968165129	0.00429975	0.004227638	0.709923	0.7008914	1	1.0	0.451909	0.5160195135368459	No significance	No significance
Gnas_Adcy7_CD8_T_Cell_HSC	CD8_T_Cell	CD8_T_Cell	HSC	HSC	Gnas	0.0597818	-0.219772	Gnas	Gnas	Gnas	1.57745	1.3827512	0.853717	0.7740667976424361	Adcy7	0.0592478	-0.240306	Adcy7	Adcy7	Adcy7	0.41024	0.39049223	0.466258	0.4122807017543859	0.993845	0.8866217	-0.144059	-0.0867444645549141	0.625	0.522	0.647132	0.5399536	-0.0306843	-0.0167311077025771	0.00612896	0.0059665223	0.819483	0.81653684	1	1.0	0.228883	0.363381630633317	No significance	No significance
Gnas_Adcy9_CD8_T_Cell_HSC	CD8_T_Cell	Not detected	HSC	Not detected	Gnas	0.0597818	-0.219772	Not detected	Gnas	Not detected	1.57745	Not detected	0.853717	Not detected	Adcy9	0.317964	0.441266	Not detected	Adcy9	Not detected	0.122496	Not detected	0.128834	Not detected	0.849973	Not detected	0.239247	Not detected	0	Not detected	0.193231	Not detected	0.333904	Not detected	0.0164086	Not detected	0.712696	Not detected	0.161995	Not detected	0.472317	Not detected	No significance	Not detected
Gnas_Adrb2_CD8_T_Cell_HSC	CD8_T_Cell	CD8_T_Cell	HSC	HSC	Gnas	0.0597818	-0.219772	Gnas	Gnas	Gnas	1.57745	1.3827512	0.853717	0.7740667976424361	Adrb2	0.842918	0.31263	Adrb2	Adrb2	Adrb2	0.122939	0.109958306	0.147239	0.1052631578947368	0.850195	0.74635476	0.0639444	-0.0514920975578374	0	0.362	0.193931	0.15204498	0.0865276	-0.0258142339869065	0.00573748	0.0042119706	0.713066	0.7025363	1	1.0	0.475416	0.5049823455828862	No significance	No significance
Gpi1_Amfr_CD8_T_Cell_HSC	CD8_T_Cell	CD8_T_Cell	HSC	HSC	Gpi1	0.150238	0.0074311	Gpi1	Gpi1	Gpi1	0.707655	0.6965445	0.539568	0.5284872298624754	Amfr	0.066861	0.360249	Amfr	Amfr	Amfr	0.37875	0.2815555	0.435583	0.3157894736842105	0.543203	0.48905003	0.0369691	-0.1383367657224092	0.003	0.76	0.268025	0.19611594	0.108562	-0.0310602359764533	0.00562292	0.005465251	0.744998	0.72842956	1	1.0	0.783986	0.4372634639764863	No significance	No significance
Gstp1_Traf2_CD8_T_Cell_HSC	CD8_T_Cell	CD8_T_Cell	HSC	HSC	Gstp1	0.268909	0.342616	Gstp1	Gstp1	Gstp1	0.358707	0.42211255	0.309353	0.3457760314341846	Traf2	0.523975	0.211346	Traf2	Traf2	Traf2	0.198967	0.1391122	0.263804	0.175438596491228	0.278837	0.28061238	0.0856522	0.0777685563966533	0.001	0.001	0.0713708	0.05872101	0.135043	0.0979151833379115	0.0115512	0.00889366	0.601212	0.59476894	0.585857	0.4477212700899763	1	1.0	No significance	No significance
H2-K1_Aplp2_CD8_T_Cell_HSC	CD8_T_Cell	CD8_T_Cell	HSC	HSC	H2-K1	0.000192554	0.251328	H2-K1	H2-K1	H2-K1	3.06398	3.21933	0.998801	0.9980353634577604	Aplp2	8.14171e-06	-0.609129	Aplp2	Aplp2	Aplp2	0.357322	0.41343704	0.355828	0.3903508771929824	1.71065	1.8163836	0.42252	0.625867920613145	0	0.0	1.09483	1.3309903	0.494183	0.6438891235457971	0.011674	0.016349666	0.855171	0.8748081	0.22897	0.0579700348998233	0.0641906	0.0480691664463644	Less significant	Moderately significant
Hras_Insr_CD8_T_Cell_HSC	CD8_T_Cell	CD8_T_Cell	HSC	HSC	Hras	0.405159	-0.497702	Hras	Hras	Hras	0.195999	0.13898623	0.178657	0.1277013752455795	Insr	0.192803	-0.538757	Insr	Insr	Insr	0.375443	0.21438885	0.343558	0.2412280701754386	0.285721	0.17668754	0.113431	-0.054257262135247	0.016	0.621	0.0735867	0.029797098	0.16626	0.022623152935312	0.0126263	0.0067670764	0.604871	0.5111287	0.474792	1.0	1	0.6163807876938033	No significance	No significance
Hsp90aa1_Itgb3_CD8_T_Cell_HSC	CD8_T_Cell	Not detected	HSC	Not detected	Hsp90aa1	3.27445e-07	0.792226	Not detected	Hsp90aa1	Not detected	0.837999	Not detected	0.582734	Not detected	Itgb3	0.957594	0.484699	Not detected	Itgb3	Not detected	0.124624	Not detected	0.147239	Not detected	0.481312	Not detected	0.00780911	Not detected	0.126	Not detected	0.104435	Not detected	0.0468541	Not detected	0.0122506	Not detected	0.645852	Not detected	1	Not detected	0.817054	Not detected	No significance	Not detected
Hsp90b1_Lrp1_CD8_T_Cell_HSC	CD8_T_Cell	CD8_T_Cell	HSC	HSC	Hsp90b1	0.00348528	0.428797	Hsp90b1	Hsp90b1	Hsp90b1	0.869827	1.0645753	0.610312	0.6836935166994106	Lrp1	0.31925	0.214325	Lrp1	Lrp1	Lrp1	0.318984	0.13759467	0.202454	0.1096491228070175	0.594405	0.601085	0.467954	-0.0130787018492074	0	0.001	0.277461	0.14647989	1.06857	0.101557413273062	0.0168988	0.005841638	0.748271	0.6986254	0.063073	0.9938925150459124	0.823661	0.536964550513361	No significance	No significance
Hsp90b1_Tlr1_CD8_T_Cell_HSC	CD8_T_Cell	CD8_T_Cell	HSC	HSC	Hsp90b1	0.00348528	0.428797	Hsp90b1	Hsp90b1	Hsp90b1	0.869827	1.0645753	0.610312	0.6836935166994106	Tlr1	0.915637	0.584782	Tlr1	Tlr1	Tlr1	0.233817	0.12589847	0.288344	0.1491228070175438	0.551822	0.5952369	-0.0721425	-0.1105505404653214	0.021	0.195	0.20338	0.1340284	0.0555949	-0.015274673953296	0.00910498	0.00528618	0.717909	0.6891915	1	1.0	0.517668	0.6221445686460264	No significance	No significance
Hsp90b1_Tlr4_CD8_T_Cell_HSC	CD8_T_Cell	CD8_T_Cell	HSC	HSC	Hsp90b1	0.00348528	0.428797	Hsp90b1	Hsp90b1	Hsp90b1	0.869827	1.0645753	0.610312	0.6836935166994106	Tlr4	0.529179	0.00871345	Tlr4	Tlr4	Tlr4	0.322069	0.11044132	0.337423	0.1008771929824561	0.595948	0.5875083	0.187527	-0.051493583890257	0	0.024	0.280144	0.117573105	0.395557	0.0433130494517557	0.0125475	0.0045532617	0.749177	0.6749911	0.184551	1.0	0.835012	0.763452179438012	No significance	No significance
Hsp90b1_Tlr7_CD8_T_Cell_HSC	CD8_T_Cell	CD8_T_Cell	HSC	HSC	Hsp90b1	0.00348528	0.428797	Hsp90b1	Hsp90b1	Hsp90b1	0.869827	1.0645753	0.610312	0.6836935166994106	Tlr7	0.154808	-0.62883	Tlr7	Tlr7	Tlr7	0.362896	0.175822	0.319018	0.1710526315789473	0.616361	0.62019867	0.178165	-0.0993872786249273	0	0.156	0.315656	0.18717577	0.258254	0.0081679081131274	0.010644	0.0048463074	0.760223	0.72379017	0.301882	1.0	0.969007	0.4006214028071252	No significance	No significance
Hspa4_Tlr4_CD8_T_Cell_HSC	CD8_T_Cell	CD8_T_Cell	HSC	HSC	Hspa4	0.138777	0.356105	Hspa4	Hspa4	Hspa4	0.556594	0.65034735	0.450839	0.4774066797642436	Tlr4	0.529179	0.00871345	Tlr4	Tlr4	Tlr4	0.322069	0.11044132	0.337423	0.1008771929824561	0.439332	0.38039434	0.13557	-0.1021122063187498	0	0.879	0.179262	0.07182522	0.301671	-0.0458982315705245	0.0127619	0.005038032	0.704953	0.61879444	0.261175	1.0	0.571007	1.0	No significance	No significance
Hspa8_Adrb2_CD8_T_Cell_HSC	CD8_T_Cell	CD8_T_Cell	HSC	HSC	Hspa8	2.99933e-19	0.841114	Hspa8	Hspa8	Hspa8	1.82441	2.3923	0.90048	0.9587426326129664	Adrb2	0.842918	0.31263	Adrb2	Adrb2	Adrb2	0.122939	0.109958306	0.147239	0.1052631578947368	0.973677	1.2511292	0.0166791	-0.076874878893498	0.003	0.016	0.224292	0.26305324	0.0608913	0.0172962867424692	0.00538071	0.004371807	0.727713	0.7564833	1	1.0	0.603975	0.7013792113315602	No significance	No significance
Icam1_Il2rg_CD8_T_Cell_HSC	CD8_T_Cell	CD8_T_Cell	HSC	HSC	Icam1	0.0272554	-0.45128	Icam1	Icam1	Icam1	0.291437	0.21411934	0.231415	0.1669941060903732	Il2rg	0.010582	0.495699	Il2rg	Il2rg	Il2rg	0.355203	0.3177029	0.398773	0.3114035087719298	0.32332	0.2659111	-0.187701	-0.2226959247444258	0.999	1.0	0.103519	0.068026334	-0.106079	-0.1352238984697184	0.00550083	0.0047808806	0.644844	0.61236495	1	1.0	1	1.0	No significance	No significance
Icam1_Itgal_Itgb2_CD8_T_Cell_HSC	CD8_T_Cell	CD8_T_Cell	HSC	HSC	Icam1	0.0272554	-0.45128	Icam1	Icam1	Icam1	0.291437	0.21411934	0.231415	0.1669941060903732	Itgal	0.00794908	0.141319	Itgb2	Itgal_Itgb2	Itgal_Itgb2	0.388255	0.2935457	0.435583	0.2763157894736842	0.339846	0.25383252	-0.150312	-0.381561193403571	0.932	1.0	0.113152	0.06285381	-0.0202842	-0.1428223263079111	0.00392489	0.0027786354	0.654965	0.6029381	1	1.0	1	1.0	No significance	No significance
Icam1_Itgax_Itgb2_CD8_T_Cell_HSC	CD8_T_Cell	Not detected	HSC	Not detected	Icam1	0.0272554	-0.45128	Not detected	Icam1	Not detected	0.291437	Not detected	0.231415	Not detected	Itgax	0.00618894	-0.345422	Not detected	Itgax_Itgb2	Not detected	0.110404	Not detected	0.116564	Not detected	0.20092	Not detected	0.196686	Not detected	0	Not detected	0.0321757	Not detected	0.230905	Not detected	0.00786149	Not detected	0.503045	Not detected	0.676487	Not detected	0.799749	Not detected	No significance	Not detected
Icam1_Spn_CD8_T_Cell_HSC	CD8_T_Cell	CD8_T_Cell	HSC	HSC	Icam1	0.0272554	-0.45128	Icam1	Icam1	Icam1	0.291437	0.21411934	0.231415	0.1669941060903732	Spn	0.827772	0.137764	Spn	Spn	Spn	0.151365	0.2478239	0.165644	0.2587719298245614	0.221401	0.23097162	-0.0484392	-0.1411695184860871	0.669	0.631	0.0441135	0.053063888	-0.00248603	0.0022758609353563	0.00348018	0.004191399	0.542387	0.5825049	1	1.0	1	1.0	No significance	No significance
Icam2_Itgal_Itgb2_CD8_T_Cell_HSC	CD8_T_Cell	CD8_T_Cell	HSC	HSC	Icam2	0.65726	-0.0343262	Icam2	Icam2	Icam2	0.19281	0.1785964	0.177458	0.1532416502946954	Itgal	0.00794908	0.141319	Itgb2	Itgal_Itgb2	Itgal_Itgb2	0.388255	0.2935457	0.435583	0.2763157894736842	0.290533	0.23607105	-0.311614	-0.4446033094133881	0.999	1.0	0.0748596	0.052426208	-0.135538	-0.1810911632274724	0.004354	0.0038847732	0.606919	0.5810341	1	1.0	1	1.0	No significance	No significance
Il16_Cd9_CD8_T_Cell_HSC	CD8_T_Cell	CD8_T_Cell	HSC	HSC	Il16	0.327783	0.0821704	Il16	Il16	Il16	0.517728	0.51865387	0.429257	0.412573673870334	Cd9	0.437917	-0.0838985	Cd9	Cd9	Cd9	0.25441	0.28427565	0.251534	0.2719298245614035	0.386069	0.40146476	-0.0580222	-0.5117566670110799	0.217	1.0	0.131715	0.14744067	0.0338418	-0.1535550685159903	0.0036811	0.0031589107	0.671923	0.6993132	1	1.0	0.787763	0.7170565527030383	No significance	No significance
Il16_Kcnj10_CD8_T_Cell_HSC	CD8_T_Cell	Not detected	HSC	Not detected	Il16	0.327783	0.0821704	Not detected	Il16	Not detected	0.517728	Not detected	0.429257	Not detected	Kcnj10	0.31925	-1.03188	Not detected	Kcnj10	Not detected	0.221707	Not detected	0.171779	Not detected	0.369718	Not detected	0.272989	Not detected	0	Not detected	0.114784	Not detected	1.19238	Not detected	0.089404	Not detected	0.656582	Not detected	0.0900216	Not detected	0.868481	Not detected	No significance	Not detected
Irak4_Tlr4_CD8_T_Cell_HSC	CD8_T_Cell	CD8_T_Cell	HSC	HSC	Irak4	0.419281	0.132149	Irak4	Irak4	Irak4	0.25742	0.26567486	0.232614	0.2200392927308448	Tlr4	0.529179	0.00871345	Tlr4	Tlr4	Tlr4	0.322069	0.11044132	0.337423	0.1008771929824561	0.289745	0.1880581	0.224472	-0.099342365752019	0	0.785	0.0829072	0.029341482	0.369027	-0.0352723131579876	0.0124261	0.0043707886	0.61903	0.50920343	0.190332	1.0	1	0.5985309141404276	No significance	No significance
Irak4_Tlr7_CD8_T_Cell_HSC	CD8_T_Cell	CD8_T_Cell	HSC	HSC	Irak4	0.419281	0.132149	Irak4	Irak4	Irak4	0.25742	0.26567486	0.232614	0.2200392927308448	Tlr7	0.154808	-0.62883	Tlr7	Tlr7	Tlr7	0.362896	0.175822	0.319018	0.1710526315789473	0.310158	0.22074842	0.21511	-0.1472360604866893	0	0.963	0.0934167	0.046711486	0.231724	-0.0704174544966159	0.010541	0.0046520904	0.633	0.5669239	0.310835	1.0	1	1.0	No significance	No significance
Itgb3bp_Itgb3_CD8_T_Cell_HSC	CD8_T_Cell	Not detected	HSC	Not detected	Itgb3bp	0.583541	-0.440492	Not detected	Itgb3bp	Not detected	0.191972	Not detected	0.172662	Not detected	Itgb3	0.957594	0.484699	Not detected	Itgb3	Not detected	0.124624	Not detected	0.147239	Not detected	0.158298	Not detected	-0.0146058	Not detected	0.402	Not detected	0.0239243	Not detected	0.0166871	Not detected	0.0151543	Not detected	0.466057	Not detected	1	Not detected	0.519706	Not detected	No significance	Not detected
Itgb3bp_Itgb5_CD8_T_Cell_HSC	CD8_T_Cell	Not detected	HSC	Not detected	Itgb3bp	0.583541	-0.440492	Not detected	Itgb3bp	Not detected	0.191972	Not detected	0.172662	Not detected	Itgb5	0.0900976	1.95464	Not detected	Itgb5	Not detected	0.24166	Not detected	0.184049	Not detected	0.216816	Not detected	0.298836	Not detected	0	Not detected	0.046392	Not detected	0.996484	Not detected	0.0433249	Not detected	0.54863	Not detected	0.0723033	Not detected	1	Not detected	No significance	Not detected
Lamb3_Cd44_CD8_T_Cell_HSC	CD8_T_Cell	CD8_T_Cell	HSC	HSC	Lamb3	0.0448167	-0.300913	Lamb3	Lamb3	Lamb3	0.467848	0.37389913	0.369305	0.2868369351669941	Cd44	0.658629	0.012661	Cd44	Cd44	Cd44	0.937658	0.8758743	0.668712	0.6798245614035088	0.702753	0.6248867	0.255351	-0.2892798968146473	0	0.946	0.438681	0.32748863	0.248143	-0.0785389553742412	0.00934762	0.006701502	0.788925	0.7760933	0.436854	1.0	0.712285	0.9288475609804324	No significance	No significance
Lamb3_Dag1_CD8_T_Cell_HSC	CD8_T_Cell	CD8_T_Cell	HSC	HSC	Lamb3	0.0448167	-0.300913	Lamb3	Lamb3	Lamb3	0.467848	0.37389913	0.369305	0.2868369351669941	Dag1	0.778245	0.113224	Dag1	Dag1	Dag1	0.19325	0.100969516	0.245399	0.1184210526315789	0.330549	0.23743433	-0.141885	-0.1947929316948006	0.916	1.0	0.0904118	0.037752416	-0.0281011	-0.1314018914524075	0.0142882	0.005210876	0.629194	0.5406206	1	1.0	1	0.8522107979105022	No significance	No significance
Lamb3_Itga6_Itgb1_CD8_T_Cell_HSC	CD8_T_Cell	CD8_T_Cell	HSC	HSC	Lamb3	0.0448167	-0.300913	Lamb3	Lamb3	Lamb3	0.467848	0.37389913	0.369305	0.2868369351669941	Itga6	0.793743	-0.00473685	Itga6	Itga6_Itgb1	Itga6_Itgb1	0.12463	0.08025435	0.153374	0.1096491228070175	0.296239	0.22707674	-0.259977	-0.1933427250838941	1	1.0	0.0583081	0.030007033	-0.137974	-0.103367823458995	0.00752121	0.0054525826	0.576749	0.5120058	1	1.0	1	0.6228890126657367	No significance	No significance
Lamb3_Itga9_Itgb1_CD8_T_Cell_HSC	CD8_T_Cell	Not detected	HSC	Not detected	Lamb3	0.0448167	-0.300913	Not detected	Lamb3	Not detected	0.467848	Not detected	0.369305	Not detected	Itga9	0.997381	-0.677203	Not detected	Itga9_Itgb1	Not detected	0.533887	Not detected	0.220859	Not detected	0.500867	Not detected	0.906764	Not detected	0	Not detected	0.249778	Not detected	1.1818	Not detected	0.0963232	Not detected	0.738243	Not detected	0.0076334	Not detected	0.708148	Not detected	No significance	Not detected
Lgals1_Cd69_CD8_T_Cell_HSC	CD8_T_Cell	Not detected	HSC	Not detected	Lgals1	3.61842e-05	0.498319	Not detected	Lgals1	Not detected	1.34187	Not detected	0.635492	Not detected	Cd69	0.0270384	-0.641	Not detected	Cd69	Not detected	0.103258	Not detected	0.122699	Not detected	0.722565	Not detected	1.04516	Not detected	0	Not detected	0.138558	Not detected	0.635836	Not detected	0.0232676	Not detected	0.677481	Not detected	0.0265901	Not detected	0.533261	Not detected	No significance	Not detected
Lgals1_Itgb1_CD8_T_Cell_HSC	CD8_T_Cell	CD8_T_Cell	HSC	HSC	Lgals1	3.61842e-05	0.498319	Lgals1	Lgals1	Lgals1	1.34187	1.768897	0.635492	0.7897838899803536	Itgb1	0.109024	-0.238727	Itgb1	Itgb1	Itgb1	0.557242	0.43644083	0.496933	0.4210526315789473	0.949557	1.102669	1.33331	1.1869277757158223	0	0.0	0.747747	0.7720189	0.915368	0.9497457358683048	0.0374457	0.019576307	0.829926	0.84181845	0.0076334	0.0279562282503005	0.266832	0.1761377617581694	No significance	No significance
Lgals1_Ptprc_CD8_T_Cell_HSC	CD8_T_Cell	CD8_T_Cell	HSC	HSC	Lgals1	3.61842e-05	0.498319	Lgals1	Lgals1	Lgals1	1.34187	1.768897	0.635492	0.7897838899803536	Ptprc	5.21001e-11	-0.373317	Ptprc	Ptprc	Ptprc	2.3102	1.4404854	0.93865	0.7236842105263158	1.82604	1.6046913	0.94744	0.5707095964219875	0	0.0	3.09999	2.5480702	0.432729	0.2011420353338798	0.0286122	0.014237385	0.908558	0.90626514	0.0869092	0.2027069931404683	0.0148218	0.0311222754162287	Moderately significant	Moderately significant
Lgals3bp_Itgb1_CD8_T_Cell_HSC	CD8_T_Cell	CD8_T_Cell	HSC	HSC	Lgals3bp	0.144402	0.46307	Lgals3bp	Lgals3bp	Lgals3bp	0.190974	0.23054636	0.178657	0.1886051080550098	Itgb1	0.109024	-0.238727	Itgb1	Itgb1	Itgb1	0.557242	0.43644083	0.496933	0.4210526315789473	0.374108	0.3334936	0.236792	0.0808587570355362	0	0.0	0.106419	0.100619845	0.363605	0.2151845853686096	0.0182438	0.009204145	0.648001	0.65768427	0.133648	0.3445971117681949	0.84508	1.0	No significance	No significance
Lin7c_Abca1_CD8_T_Cell_HSC	CD8_T_Cell	CD8_T_Cell	HSC	HSC	Lin7c	0.00124292	0.30295	Lin7c	Lin7c	Lin7c	0.194741	0.23624808	0.176259	0.2141453831041257	Abca1	0.499299	0.275919	Abca1	Abca1	Abca1	0.381978	0.16067462	0.306748	0.1578947368421052	0.28836	0.19846135	0.0641428	-0.2224899979753423	0.065	1.0	0.0743869	0.03795907	0.0618089	-0.1091083878627878	0.0111219	0.005244953	0.606163	0.5412984	0.936221	1.0	1	0.8578778310347079	No significance	No significance
Lman1_Mcfd2_CD8_T_Cell_HSC	CD8_T_Cell	Not detected	HSC	Not detected	Lman1	0.469636	0.0647384	Not detected	Lman1	Not detected	0.136893	Not detected	0.127098	Not detected	Mcfd2	0.968039	0.11102	Not detected	Mcfd2	Not detected	0.173941	Not detected	0.171779	Not detected	0.155417	Not detected	0.138482	Not detected	0	Not detected	0.0238113	Not detected	0.220468	Not detected	0.00861951	Not detected	0.465468	Not detected	0.543753	Not detected	0.516455	Not detected	No significance	Not detected
Lrpap1_Lrp1_CD8_T_Cell_HSC	CD8_T_Cell	CD8_T_Cell	HSC	HSC	Lrpap1	0.259882	-0.185329	Lrpap1	Lrpap1	Lrpap1	0.139694	0.120658904	0.134293	0.111984282907662	Lrp1	0.31925	0.214325	Lrp1	Lrp1	Lrp1	0.318984	0.13759467	0.202454	0.1096491228070175	0.229339	0.12912679	0.541875	-0.0076101440147585	0	0.069	0.04456	0.016602023	1.077	0.0582481316294062	0.0298598	0.0068832813	0.543637	0.43833524	0.010135	0.7063811478054247	1	0.1571463603842551	No significance	No significance
Lrpap1_Sorl1_CD8_T_Cell_HSC	CD8_T_Cell	CD8_T_Cell	HSC	HSC	Lrpap1	0.259882	-0.185329	Lrpap1	Lrpap1	Lrpap1	0.139694	0.120658904	0.134293	0.111984282907662	Sorl1	0.0506353	-0.315705	Sorl1	Sorl1	Sorl1	0.963658	0.450495	0.699387	0.3771929824561403	0.551676	0.28557694	-0.26865	-0.6900881977034254	1	1.0	0.134617	0.054356232	-0.0711783	-0.3211712485532005	0.00917468	0.0035188259	0.67432	0.58542794	1	1.0	0.558284	1.0	No significance	No significance
Lrpap1_Sort1_CD8_T_Cell_HSC	CD8_T_Cell	CD8_T_Cell	HSC	HSC	Lrpap1	0.259882	-0.185329	Lrpap1	Lrpap1	Lrpap1	0.139694	0.120658904	0.134293	0.111984282907662	Sort1	1	0.513304	Sort1	Sort1	Sort1	0.178893	0.1183777	0.141104	0.1140350877192982	0.159293	0.1195183	0.24891	-0.0076758008178036	0	0.202	0.0249902	0.014283324	0.431055	0.0364783337221743	0.0131071	0.004783258	0.471485	0.4199114	0.158835	1.0	0.557298	0.0966481703356346	No significance	Less significant
Ltb_Cd40_CD8_T_Cell_HSC	CD8_T_Cell	CD8_T_Cell	HSC	HSC	Ltb	5.87306e-06	0.765117	Ltb	Ltb	Ltb	1.31634	1.7337705	0.708633	0.8094302554027505	Cd40	0.41094	0.846634	Cd40	Cd40	Cd40	0.279605	0.18206175	0.306748	0.1885964912280701	0.797972	0.95791614	-0.182263	0.001951899597724	1	0.38	0.368054	0.3156533	-0.132398	-0.029085963731919	0.0109245	0.008588465	0.773939	0.7728789	1	1.0	0.553758	0.7750792149659196	No significance	No significance
Mfng_Notch1_CD8_T_Cell_HSC	CD8_T_Cell	CD8_T_Cell	HSC	HSC	Mfng	0.87515	0.206285	Mfng	Mfng	Mfng	0.184278	0.1910414	0.173861	0.1630648330058939	Notch1	0.544296	-0.0363276	Notch1	Notch1	Notch1	0.119797	0.0699749	0.147239	0.1008771929824561	0.152037	0.13050815	-0.0643266	-0.0479967340986697	0.677	0.545	0.0220759	0.013368103	-0.0168868	0.0118931666421615	0.00485459	0.005231247	0.456068	0.41186824	1	1.0	0.449583	0.0777856291260736	No significance	Less significant
Mfng_Notch2_CD8_T_Cell_HSC	CD8_T_Cell	CD8_T_Cell	HSC	HSC	Mfng	0.87515	0.206285	Mfng	Mfng	Mfng	0.184278	0.1910414	0.173861	0.1630648330058939	Notch2	0.329284	0.208379	Notch2	Notch2	Notch2	0.633507	0.46600586	0.527607	0.4122807017543859	0.408892	0.32852364	-0.151675	-0.3706822060232059	0.907	1.0	0.116741	0.08902641	-0.0344055	-0.1484654490466296	0.00892971	0.008306053	0.658485	0.64377415	1	1.0	0.696063	1.0	No significance	No significance
Mif_Cd44_Cd74_CD8_T_Cell_HSC	CD8_T_Cell	CD8_T_Cell	HSC	HSC	Mif	0.532118	0.112326	Mif	Mif	Mif	0.758	0.7326031	0.539568	0.4833005893909626	Cd44	0.658629	0.012661	Cd44	Cd44_Cd74	Cd44_Cd74	0.937658	0.8758743	0.668712	0.6798245614035088	0.847829	0.8042387	0.437844	-0.0955937413623363	0	0.143	0.710745	0.6416682	0.384224	0.0583862366680773	0.00975757	0.0069803335	0.826314	0.82911277	0.38853	0.7111376237467298	0.396224	0.4912511965722754	No significance	No significance
Mif_Cd74_Cxcr4_CD8_T_Cell_HSC	CD8_T_Cell	CD8_T_Cell	HSC	HSC	Mif	0.532118	0.112326	Mif	Mif	Mif	0.758	0.7326031	0.539568	0.4833005893909626	Cxcr4	0.319903	-0.29126	Cxcr4	Cd74_Cxcr4	Cd74_Cxcr4	0.381374	0.42069402	0.386503	0.3728070175438596	0.569687	0.57664853	0.0291126	-0.0048568611717	0.006	0.052	0.289081	0.30820173	0.0931609	0.0583729872110217	0.00901567	0.009225955	0.752116	0.77077526	0.776526	0.6253745573400201	0.867875	0.8648098655244831	No significance	No significance
Nampt_Insr_CD8_T_Cell_HSC	CD8_T_Cell	CD8_T_Cell	HSC	HSC	Nampt	0.400075	0.330547	Nampt	Nampt	Nampt	0.15217	0.18423522	0.140288	0.1532416502946954	Insr	0.192803	-0.538757	Insr	Insr	Insr	0.375443	0.21438885	0.343558	0.2412280701754386	0.263807	0.19931203	-0.102971	-0.4353553076352162	0.759	1.0	0.0571313	0.039497975	-0.0451219	-0.1955392104415004	0.00354377	0.0022039737	0.574259	0.546228	1	1.0	1	0.9064419689172796	No significance	No significance
Ntng2_Lrrc4_CD8_T_Cell_HSC	CD8_T_Cell	CD8_T_Cell	HSC	HSC	Ntng2	0.0576576	-0.359425	Ntng2	Ntng2	Ntng2	0.286646	0.21534914	0.242206	0.1768172888015717	Lrrc4	0.0570769	0.840055	Lrrc4	Lrrc4	Lrrc4	0.108974	0.14479278	0.159509	0.175438596491228	0.19781	0.18007097	0.154322	-0.0384351091280099	0	0.586	0.0312369	0.031181	0.215372	-0.0046548179391417	0.00582122	0.004191538	0.499343	0.5167989	1	1.0	0.765439	0.6621187704496005	No significance	No significance
Pam_Dpp4_CD8_T_Cell_HSC	CD8_T_Cell	CD8_T_Cell	HSC	HSC	Pam	0.0528964	-0.925821	Pam	Pam	Pam	0.419889	0.23024033	0.292566	0.1689587426326129	Dpp4	0.866086	-0.203878	Dpp4	Dpp4	Dpp4	0.40766	0.4473856	0.374233	0.3728070175438596	0.413774	0.33881298	0.0852873	0.0634295214707085	0.404	0.248	0.171172	0.103006214	0.14951	0.1056853096480905	0.00974005	0.0078066746	0.700128	0.6603179	1	0.8302466019005698	0.665861	1.0	No significance	No significance
Pdcd1lg2_Pdcd2_CD8_T_Cell_HSC	CD8_T_Cell	CD8_T_Cell	HSC	HSC	Pdcd1lg2	0.620984	0.427616	Pdcd1lg2	Pdcd1lg2	Pdcd1lg2	0.121165	0.15402925	0.103118	0.1237721021611002	Pdcd2	0.357497	-0.105912	Pdcd2	Pdcd2	Pdcd2	0.167006	0.16112281	0.233129	0.2061403508771929	0.144085	0.15757602	-0.00511626	0.0378097292337647	0.195	0.033	0.0202353	0.024817627	0.0364886	0.0742736324464871	0.0129484	0.01640767	0.445291	0.4882756	1	0.5433717956662021	0.386573	0.4420579656528104	No significance	No significance
Pdgfb_Itgav_CD8_T_Cell_HSC	CD8_T_Cell	Not detected	HSC	Not detected	Pdgfb	0.0498799	-0.727609	Not detected	Pdgfb	Not detected	0.154637	Not detected	0.130695	Not detected	Itgav	0.435584	0.133996	Not detected	Itgav	Not detected	0.417637	Not detected	0.398773	Not detected	0.286137	Not detected	0.253999	Not detected	0.001	Not detected	0.064582	Not detected	0.480574	Not detected	0.0398848	Not detected	0.589171	Not detected	0.136915	Not detected	1	Not detected	No significance	Not detected
Pdgfb_Lrp1_CD8_T_Cell_HSC	CD8_T_Cell	Not detected	HSC	Not detected	Pdgfb	0.0498799	-0.727609	Not detected	Pdgfb	Not detected	0.154637	Not detected	0.130695	Not detected	Lrp1	0.31925	0.214325	Not detected	Lrp1	Not detected	0.318984	Not detected	0.202454	Not detected	0.236811	Not detected	0.695849	Not detected	0	Not detected	0.0493267	Not detected	1.43213	Not detected	0.0957635	Not detected	0.556213	Not detected	0.0076334	Not detected	1	Not detected	No significance	Not detected
Pdgfb_S1pr1_CD8_T_Cell_HSC	CD8_T_Cell	Not detected	HSC	Not detected	Pdgfb	0.0498799	-0.727609	Not detected	Pdgfb	Not detected	0.154637	Not detected	0.130695	Not detected	S1pr1	0.0100353	0.520701	Not detected	S1pr1	Not detected	0.231299	Not detected	0.233129	Not detected	0.192968	Not detected	-0.181829	Not detected	1	Not detected	0.0357674	Not detected	0.163421	Not detected	0.0190921	Not detected	0.516267	Not detected	1	Not detected	0.912903	Not detected	No significance	Not detected
Pkm_Cd44_CD8_T_Cell_HSC	CD8_T_Cell	CD8_T_Cell	HSC	HSC	Pkm	0.875882	0.303858	Pkm	Pkm	Pkm	0.623532	0.7008	0.48801	0.5108055009823183	Cd44	0.658629	0.012661	Cd44	Cd44	Cd44	0.937658	0.8758743	0.668712	0.6798245614035088	0.780595	0.7883371	0.457481	-0.2202161042692855	0	0.441	0.58466	0.6138127	0.40838	0.011422317971334	0.00573593	0.004849314	0.811852	0.8259457	0.710768	1.0	0.522127	0.5272521599201568	No significance	No significance
Psap_Lrp1_CD8_T_Cell_HSC	CD8_T_Cell	CD8_T_Cell	HSC	HSC	Psap	0.662218	0.525048	Psap	Psap	Psap	0.58076	0.712004	0.465228	0.5108055009823183	Lrp1	0.31925	0.214325	Lrp1	Lrp1	Lrp1	0.318984	0.13759467	0.202454	0.1096491228070175	0.449872	0.42479932	0.269451	-0.4367419528700401	0	1.0	0.185253	0.09796796	0.944073	-0.1254179558724132	0.00962272	0.0036401963	0.708361	0.6546714	0.403287	1.0	0.535159	0.9645116364376728	No significance	No significance
Psap_Sort1_CD8_T_Cell_HSC	CD8_T_Cell	CD8_T_Cell	HSC	HSC	Psap	0.662218	0.525048	Psap	Psap	Psap	0.58076	0.712004	0.465228	0.5108055009823183	Sort1	1	0.513304	Sort1	Sort1	Sort1	0.178893	0.1183777	0.141104	0.1140350877192982	0.379827	0.41519085	-0.0235136	-0.4368076096730852	0.175	1.0	0.103894	0.08428539	0.298127	-0.1471877537796452	0.00422392	0.0025296072	0.645258	0.63747483	1	1.0	0.822687	1.0	No significance	No significance
Psen1_Cd44_CD8_T_Cell_HSC	CD8_T_Cell	CD8_T_Cell	HSC	HSC	Psen1	0.703179	-0.0667517	Psen1	Psen1	Psen1	0.382827	0.36073208	0.322542	0.2946954813359528	Cd44	0.658629	0.012661	Cd44	Cd44	Cd44	0.937658	0.8758743	0.668712	0.6798245614035088	0.660243	0.6183032	0.371126	-0.1786589924707409	0	0.613	0.358961	0.31595594	0.314933	-0.0040359042545053	0.00690426	0.0054128068	0.771743	0.772963	0.884889	1.0	0.834587	0.8936223250253545	No significance	No significance
Psen1_Ncstn_CD8_T_Cell_HSC	CD8_T_Cell	CD8_T_Cell	HSC	HSC	Psen1	0.703179	-0.0667517	Psen1	Psen1	Psen1	0.382827	0.36073208	0.322542	0.2946954813359528	Ncstn	0.0320368	-0.237631	Ncstn	Ncstn	Ncstn	0.322757	0.19334406	0.368098	0.2368421052631578	0.352792	0.27703807	0.101514	-0.0420887879128011	0.001	0.403	0.12356	0.06974541	0.137154	0.0054745644807771	0.0094808	0.0069904975	0.66484	0.6153228	0.576595	1.0	0.960132	1.0	No significance	No significance
Psen1_Notch1_CD8_T_Cell_HSC	CD8_T_Cell	CD8_T_Cell	HSC	HSC	Psen1	0.703179	-0.0667517	Psen1	Psen1	Psen1	0.382827	0.36073208	0.322542	0.2946954813359528	Notch1	0.544296	-0.0363276	Notch1	Notch1	Notch1	0.119797	0.0699749	0.147239	0.1008771929824561	0.251312	0.21535349	-0.0825815	-0.1425040684909963	0.793	0.953	0.0458616	0.02524219	-0.0427705	-0.0774028148796931	0.00315687	0.0025332714	0.547206	0.49039495	1	1.0	1	0.4552361848211235	No significance	No significance
Psen1_Notch2_CD8_T_Cell_HSC	CD8_T_Cell	CD8_T_Cell	HSC	HSC	Psen1	0.703179	-0.0667517	Psen1	Psen1	Psen1	0.382827	0.36073208	0.322542	0.2946954813359528	Notch2	0.329284	0.208379	Notch2	Notch2	Notch2	0.633507	0.46600586	0.527607	0.4122807017543859	0.508167	0.41336897	-0.16993	-0.4651895404155325	0.93	1.0	0.242524	0.16810326	-0.0602892	-0.2377614305684843	0.00580686	0.0040222695	0.735386	0.71291953	1	1.0	0.670776	0.6649488310794854	No significance	No significance
Ptdss1_Jmjd6_CD8_T_Cell_HSC	CD8_T_Cell	CD8_T_Cell	HSC	HSC	Ptdss1	0.760484	-0.14433	Ptdss1	Ptdss1	Ptdss1	0.231325	0.20042479	0.205036	0.1650294695481336	Jmjd6	0.0165221	0.368089	Jmjd6	Jmjd6	Jmjd6	0.180516	0.1103686	0.245399	0.1622807017543859	0.205921	0.1553967	0.0777924	0.023135845880132	0.001	0.052	0.041758	0.022120604	0.13222	0.0609271739808628	0.0130601	0.011885235	0.535569	0.47391653	0.597789	0.6124966911320577	1	0.3359261801916606	No significance	No significance
Ptdss1_Scarb1_CD8_T_Cell_HSC	CD8_T_Cell	CD8_T_Cell	HSC	HSC	Ptdss1	0.760484	-0.14433	Ptdss1	Ptdss1	Ptdss1	0.231325	0.20042479	0.205036	0.1650294695481336	Scarb1	0.727753	-0.184109	Scarb1	Scarb1	Scarb1	0.184576	0.12265227	0.196319	0.1535087719298245	0.207951	0.16153853	0.213185	0.1087776774622978	0	0.0	0.0426972	0.024582556	0.338039	0.1597773630351157	0.014069	0.013566044	0.538335	0.48708668	0.157164	0.277869312145556	1	0.4302044016798734	No significance	No significance
Ptpn6_Cd300lf_CD8_T_Cell_HSC	CD8_T_Cell	CD8_T_Cell	HSC	HSC	Ptpn6	0.0184184	-0.217227	Ptpn6	Ptpn6	Ptpn6	0.48278	0.3957838	0.383693	0.3104125736738703	Cd300lf	0.424179	0.950626	Cd300lf	Cd300lf	Cd300lf	0.296568	0.15185694	0.263804	0.131578947368421	0.389674	0.27382037	-0.331134	-0.7534745240828375	1	1.0	0.143177	0.06010252	-0.0465388	-0.3853320908222541	0.00320318	0.0014615451	0.681053	0.59756815	1	1.0	0.769187	1.0	No significance	No significance
Ptpn6_Clec12a_CD8_T_Cell_HSC	CD8_T_Cell	CD8_T_Cell	HSC	HSC	Ptpn6	0.0184184	-0.217227	Ptpn6	Ptpn6	Ptpn6	0.48278	0.3957838	0.383693	0.3104125736738703	Clec12a	0.65213	0.86779	Clec12a	Clec12a	Clec12a	0.263755	0.15034434	0.269939	0.131578947368421	0.373267	0.27306408	-0.212749	-0.514149795105202	1	1.0	0.127335	0.059503857	0.230652	-0.3069361001726453	0.00435491	0.0018134747	0.668184	0.5963639	1	1.0	0.849845	1.0	No significance	No significance
Qdpr_Dysf_CD8_T_Cell_HSC	CD8_T_Cell	Not detected	HSC	Not detected	Qdpr	0.392618	-0.059196	Not detected	Qdpr	Not detected	0.122526	Not detected	0.125899	Not detected	Dysf	DE data missing	0.712382	Not detected	Dysf	Not detected	0.18528	Not detected	0.110429	Not detected	0.153903	Not detected	0.360082	Not detected	0	Not detected	0.0227017	Not detected	0.995047	Not detected	0.0893386	Not detected	0.459537	Not detected	0.0441252	Not detected	0.472279	Not detected	No significance	Not detected
Qrfp_P2ry14_CD8_T_Cell_HSC	CD8_T_Cell	Not detected	HSC	Not detected	Qrfp	0.039892	-1.32205	Not detected	Qrfp	Not detected	0.124193	Not detected	0.107914	Not detected	P2ry14	0.986027	1.00323	Not detected	P2ry14	Not detected	0.110931	Not detected	0.116564	Not detected	0.117562	Not detected	0.263296	Not detected	0	Not detected	0.0137768	Not detected	0.663588	Not detected	0.062666	Not detected	0.398448	Not detected	0.0965776	Not detected	0.15632	Not detected	No significance	Not detected
Rtn4_S1pr2_CD8_T_Cell_HSC	CD8_T_Cell	Not detected	HSC	Not detected	Rtn4	0.588075	0.00455783	Not detected	Rtn4	Not detected	0.610449	Not detected	0.456835	Not detected	S1pr2	0.985879	0.0675556	Not detected	S1pr2	Not detected	0.306984	Not detected	0.257669	Not detected	0.458717	Not detected	0.289418	Not detected	0	Not detected	0.187398	Not detected	0.859893	Not detected	0.0303706	Not detected	0.709548	Not detected	0.0788613	Not detected	0.506035	Not detected	No significance	Not detected
Selplg_Itgb2_CD8_T_Cell_HSC	CD8_T_Cell	CD8_T_Cell	HSC	HSC	Selplg	0.430985	-0.150982	Selplg	Selplg	Selplg	1.40852	1.2948886	0.769784	0.730844793713163	Itgb2	0.402015	0.179413	Itgb2	Itgb2	Itgb2	0.513124	0.2935457	0.490798	0.2763157894736842	0.96082	0.79421717	0.558937	-0.1074361321459553	0	0.0	0.722744	0.38010898	0.495164	0.135966359335988	0.00810518	0.0038580992	0.827513	0.7887731	0.508887	1.0	0.257491	0.6027403213017845	No significance	No significance
Selplg_Sell_CD8_T_Cell_HSC	CD8_T_Cell	CD8_T_Cell	HSC	HSC	Selplg	0.430985	-0.150982	Selplg	Selplg	Selplg	1.40852	1.2948886	0.769784	0.730844793713163	Sell	2.98171e-06	-0.794329	Sell	Sell	Sell	0.435566	0.49162176	0.331288	0.3684210526315789	0.922041	0.8932552	-0.0229956	-0.3079758952152291	0.103	0.827	0.613501	0.6365954	0.0612521	-0.0139732323771711	0.00511259	0.0055110487	0.815502	0.82854974	1	1.0	0.297847	0.3573744617007354	No significance	No significance
Sema4a_Plxnb2_CD8_T_Cell_HSC	CD8_T_Cell	CD8_T_Cell	HSC	HSC	Sema4a	0.0896731	-0.378365	Sema4a	Sema4a	Sema4a	0.41666	0.30191964	0.341727	0.2318271119842829	Plxnb2	1	0.373928	Plxnb2	Plxnb2	Plxnb2	0.270762	0.12127177	0.282209	0.1403508771929824	0.343711	0.2115957	0.565081	0.0717571692189515	0	0.0	0.112816	0.03661433	1.30861	0.1864272896946242	0.0370453	0.008945639	0.654629	0.5368174	0.00819087	0.3727570111815189	1	0.8208636504831799	No significance	No significance
Sema4a_Plxnd1_CD8_T_Cell_HSC	CD8_T_Cell	Not detected	HSC	Not detected	Sema4a	0.0896731	-0.378365	Not detected	Sema4a	Not detected	0.41666	Not detected	0.341727	Not detected	Plxnd1	0.126299	1.96128	Not detected	Plxnd1	Not detected	0.0762187	Not detected	0.104294	Not detected	0.24644	Not detected	0.32089	Not detected	0	Not detected	0.0317573	Not detected	0.471119	Not detected	0.0218194	Not detected	0.501409	Not detected	0.0695472	Not detected	0.783581	Not detected	No significance	Not detected
Sema4d_Cd72_CD8_T_Cell_HSC	CD8_T_Cell	CD8_T_Cell	HSC	HSC	Sema4d	0.441962	0.229824	Sema4d	Sema4d	Sema4d	0.897748	0.9966059	0.630695	0.6719056974459725	Cd72	0.488478	0.0544411	Cd72	Cd72	Cd72	0.642195	0.5212704	0.490798	0.4035087719298245	0.769972	0.75893813	0.113514	0.1131424397938601	0.001	0.0	0.57653	0.51950115	0.140256	0.1654857648114916	0.0159047	0.01595638	0.81078	0.8136269	0.565928	0.266715790858549	0.545515	0.5973517426815926	No significance	No significance
Sema4d_Plxnb2_CD8_T_Cell_HSC	CD8_T_Cell	CD8_T_Cell	HSC	HSC	Sema4d	0.441962	0.229824	Sema4d	Sema4d	Sema4d	0.897748	0.9966059	0.630695	0.6719056974459725	Plxnb2	1	0.373928	Plxnb2	Plxnb2	Plxnb2	0.270762	0.12127177	0.282209	0.1403508771929824	0.584255	0.5589388	0.36411	0.1584499526891511	0	0.0	0.243076	0.12086015	1.0934	0.2311461249082135	0.0324372	0.011865531	0.735607	0.67800826	0.0430468	0.1739491414560133	0.67418	0.7292131600659763	No significance	No significance
Sorbs1_Itgb5_CD8_T_Cell_HSC	CD8_T_Cell	Not detected	HSC	Not detected	Sorbs1	0.0121169	-0.790953	Not detected	Sorbs1	Not detected	0.29518	Not detected	0.235012	Not detected	Itgb5	0.0900976	1.95464	Not detected	Itgb5	Not detected	0.24166	Not detected	0.184049	Not detected	0.26842	Not detected	0.517548	Not detected	0	Not detected	0.0713333	Not detected	1.19533	Not detected	0.087849	Not detected	0.601149	Not detected	0.0123631	Not detected	1	Not detected	No significance	Not detected
Sptan1_Ptpra_CD8_T_Cell_HSC	CD8_T_Cell	CD8_T_Cell	HSC	HSC	Sptan1	0.576228	0.369687	Sptan1	Sptan1	Sptan1	0.51079	0.598233	0.420863	0.4420432220039292	Ptpra	0.823985	-0.17351	Ptpra	Ptpra	Ptpra	0.523748	0.43312812	0.546012	0.4517543859649123	0.517269	0.51568055	-0.0604984	0.0180167144594591	0.273	0.021	0.267525	0.25911152	0.0298748	0.0852560036099166	0.00815621	0.009404933	0.744821	0.75508994	1	0.4926877742004859	0.780598	0.6840406901947135	No significance	No significance
St6gal1_Cd22_CD8_T_Cell_HSC	CD8_T_Cell	CD8_T_Cell	HSC	HSC	St6gal1	0.0182513	-0.411946	St6gal1	St6gal1	St6gal1	0.649105	0.5286786	0.386091	0.3339882121807465	Cd22	3.94987e-05	1.29674	Cd22	Cd22	Cd22	0.842956	0.45279267	0.613497	0.3552631578947368	0.746031	0.49073565	-0.582104	-0.7392591523538068	1	1.0	0.547167	0.23938179	-0.325414	-0.372513812052213	0.00740405	0.0056871003	0.806738	0.7476931	1	1.0	0.599761	0.6096361287623774	No significance	No significance
Tgfb1_Acvr1b_Tgfbr2_CD8_T_Cell_HSC	CD8_T_Cell	Not detected	HSC	Not detected	Tgfb1	0.814648	0.143093	Not detected	Tgfb1	Not detected	0.441672	Not detected	0.360911	Not detected	Acvr1b	0.00497691	-1.12172	Not detected	Acvr1b_Tgfbr2	Not detected	0.115561	Not detected	0.153374	Not detected	0.278616	Not detected	-0.130874	Not detected	0.996	Not detected	0.0510399	Not detected	-0.0424455	Not detected	0.00662721	Not detected	0.560422	Not detected	1	Not detected	1	Not detected	No significance	Not detected
Tgfb1_Cxcr4_CD8_T_Cell_HSC	CD8_T_Cell	CD8_T_Cell	HSC	HSC	Tgfb1	0.814648	0.143093	Tgfb1	Tgfb1	Tgfb1	0.441672	0.47267073	0.360911	0.3673870333988212	Cxcr4	0.319903	-0.29126	Cxcr4	Cxcr4	Cxcr4	0.381374	0.42069402	0.386503	0.3728070175438596	0.411523	0.4466824	-0.177132	-0.2125575232865543	0.969	0.989	0.168442	0.19884975	-0.0673573	-0.083702056221308	0.00507215	0.0063079814	0.698438	0.7297967	1	1.0	0.673328	0.5392186901123777	No significance	No significance
Tgfb1_Itgb1_CD8_T_Cell_HSC	CD8_T_Cell	CD8_T_Cell	HSC	HSC	Tgfb1	0.814648	0.143093	Tgfb1	Tgfb1	Tgfb1	0.441672	0.47267073	0.360911	0.3673870333988212	Itgb1	0.109024	-0.238727	Itgb1	Itgb1	Itgb1	0.557242	0.43644083	0.496933	0.4210526315789473	0.499457	0.45455578	-0.0357064	-0.1854860685632287	0.028	0.572	0.246118	0.20629281	0.0867521	-0.0017896087439923	0.00708023	0.0051013445	0.736815	0.7334045	0.855209	1.0	0.691198	0.5155499504475649	No significance	No significance
Tgfb1_Itgb3_CD8_T_Cell_HSC	CD8_T_Cell	Not detected	HSC	Not detected	Tgfb1	0.814648	0.143093	Not detected	Tgfb1	Not detected	0.441672	Not detected	0.360911	Not detected	Itgb3	0.957594	0.484699	Not detected	Itgb3	Not detected	0.124624	Not detected	0.147239	Not detected	0.283148	Not detected	-0.126641	Not detected	0.988	Not detected	0.055043	Not detected	-0.041251	Not detected	0.00950665	Not detected	0.569701	Not detected	1	Not detected	1	Not detected	No significance	Not detected
Tgfb1_Itgb5_CD8_T_Cell_HSC	CD8_T_Cell	Not detected	HSC	Not detected	Tgfb1	0.814648	0.143093	Not detected	Tgfb1	Not detected	0.441672	Not detected	0.360911	Not detected	Itgb5	0.0900976	1.95464	Not detected	Itgb5	Not detected	0.24166	Not detected	0.184049	Not detected	0.341666	Not detected	0.186801	Not detected	0	Not detected	0.106735	Not detected	0.938546	Not detected	0.0271787	Not detected	0.648339	Not detected	0.127171	Not detected	1	Not detected	No significance	Not detected
Tgfb1_Lpp_CD8_T_Cell_HSC	CD8_T_Cell	CD8_T_Cell	HSC	HSC	Tgfb1	0.814648	0.143093	Tgfb1	Tgfb1	Tgfb1	0.441672	0.47267073	0.360911	0.3673870333988212	Lpp	0.0092511	-0.510937	Lpp	Lpp	Lpp	1.36025	0.3716232	0.736196	0.3245614035087719	0.900963	0.42214698	0.292008	-0.4029437069707948	0.002	1.0	0.600787	0.17565541	0.11358	-0.2636757038879985	0.00936687	0.0039120754	0.813921	0.7173955	0.681039	1.0	0.322281	0.630160115871184	No significance	No significance
Tgfb1_Tgfbr1_Tgfbr2_CD8_T_Cell_HSC	CD8_T_Cell	CD8_T_Cell	HSC	HSC	Tgfb1	0.814648	0.143093	Tgfb1	Tgfb1	Tgfb1	0.441672	0.47267073	0.360911	0.3673870333988212	Tgfbr1	3.32458e-05	-0.562202	Tgfbr1	Tgfbr1_Tgfbr2	Tgfbr1_Tgfbr2	0.740555	0.40373322	0.625767	0.3596491228070175	0.591114	0.43820196	-0.0263478	-0.1953781939679253	0.063	0.992	0.327083	0.19083288	0.062315	-0.0936651929999818	0.0071762	0.0048242207	0.763449	0.72572017	0.932914	1.0	1	0.5650969381424118	No significance	No significance
Tgs1_Rxra_CD8_T_Cell_HSC	CD8_T_Cell	Not detected	HSC	Not detected	Tgs1	0.565399	0.0546637	Not detected	Tgs1	Not detected	0.212479	Not detected	0.193046	Not detected	Rxra	0.151624	0.453035	Not detected	Rxra	Not detected	0.169392	Not detected	0.159509	Not detected	0.190936	Not detected	0.142169	Not detected	0	Not detected	0.0359923	Not detected	0.591096	Not detected	0.0240842	Not detected	0.51705	Not detected	0.248594	Not detected	0.919414	Not detected	No significance	Not detected
Thy1_Itgav_Itgb3_CD8_T_Cell_HSC	CD8_T_Cell	Not detected	HSC	Not detected	Thy1	0.00105042	0.629233	Not detected	Thy1	Not detected	0.839126	Not detected	0.535971	Not detected	Itgb3	0.957594	0.484699	Not detected	Itgav_Itgb3	Not detected	0.124624	Not detected	0.147239	Not detected	0.481875	Not detected	0.522175	Not detected	0	Not detected	0.104575	Not detected	0.441716	Not detected	0.0435104	Not detected	0.646005	Not detected	0.0818277	Not detected	0.815892	Not detected	No significance	Not detected
Thy1_Itgax_Itgb2_CD8_T_Cell_HSC	CD8_T_Cell	Not detected	HSC	Not detected	Thy1	0.00105042	0.629233	Not detected	Thy1	Not detected	0.839126	Not detected	0.535971	Not detected	Itgax	0.00618894	-0.345422	Not detected	Itgax_Itgb2	Not detected	0.110404	Not detected	0.116564	Not detected	0.474765	Not detected	0.59026	Not detected	0	Not detected	0.0926426	Not detected	0.541177	Not detected	0.0268877	Not detected	0.632033	Not detected	0.045447	Not detected	0.954747	Not detected	No significance	Not detected
Timp2_Cd44_CD8_T_Cell_HSC	CD8_T_Cell	Not detected	HSC	Not detected	Timp2	0.159571	-0.770588	Not detected	Timp2	Not detected	0.179725	Not detected	0.135492	Not detected	Cd44	0.658629	0.012661	Not detected	Cd44	Not detected	0.937658	Not detected	0.668712	Not detected	0.558692	Not detected	0.528696	Not detected	0	Not detected	0.168521	Not detected	0.469006	Not detected	0.00799175	Not detected	0.698487	Not detected	0.562219	Not detected	0.379166	Not detected	No significance	Not detected
Timp2_Itgb1_CD8_T_Cell_HSC	CD8_T_Cell	Not detected	HSC	Not detected	Timp2	0.159571	-0.770588	Not detected	Timp2	Not detected	0.179725	Not detected	0.135492	Not detected	Itgb1	0.109024	-0.238727	Not detected	Itgb1	Not detected	0.557242	Not detected	0.496933	Not detected	0.368484	Not detected	0.261391	Not detected	0	Not detected	0.10015	Not detected	0.332051	Not detected	0.0103075	Not detected	0.641046	Not detected	0.333641	Not detected	0.875361	Not detected	No significance	Not detected
Tln1_Itgb3_CD8_T_Cell_HSC	CD8_T_Cell	Not detected	HSC	Not detected	Tln1	0.71856	-0.131153	Not detected	Tln1	Not detected	1.07094	Not detected	0.713429	Not detected	Itgb3	0.957594	0.484699	Not detected	Itgb3	Not detected	0.124624	Not detected	0.147239	Not detected	0.597782	Not detected	0.274191	Not detected	0	Not detected	0.133465	Not detected	0.257357	Not detected	0.0139635	Not detected	0.673375	Not detected	0.25988	Not detected	0.564773	Not detected	No significance	Not detected
Tln1_Itgb5_CD8_T_Cell_HSC	CD8_T_Cell	Not detected	HSC	Not detected	Tln1	0.71856	-0.131153	Not detected	Tln1	Not detected	1.07094	Not detected	0.713429	Not detected	Itgb5	0.0900976	1.95464	Not detected	Itgb5	Not detected	0.24166	Not detected	0.184049	Not detected	0.6563	Not detected	0.587632	Not detected	0	Not detected	0.258804	Not detected	1.23715	Not detected	0.0399203	Not detected	0.741659	Not detected	0.0076334	Not detected	0.743421	Not detected	No significance	Not detected
Tnfsf10_Ccr6_CD8_T_Cell_HSC	CD8_T_Cell	Not detected	HSC	Not detected	Tnfsf10	0.183107	-0.050274	Not detected	Tnfsf10	Not detected	0.221339	Not detected	0.182254	Not detected	Ccr6	0.405705	1.21655	Not detected	Ccr6	Not detected	0.253792	Not detected	0.233129	Not detected	0.237565	Not detected	0.149026	Not detected	0.01	Not detected	0.0561739	Not detected	0.249105	Not detected	0.0355762	Not detected	0.572192	Not detected	0.27552	Not detected	1	Not detected	No significance	Not detected
Tnfsf10_Ripk1_CD8_T_Cell_HSC	CD8_T_Cell	CD8_T_Cell	HSC	HSC	Tnfsf10	0.183107	-0.050274	Tnfsf10	Tnfsf10	Tnfsf10	0.221339	0.18875118	0.182254	0.1394891944990176	Ripk1	0.10483	0.180841	Ripk1	Ripk1	Ripk1	0.248824	0.18112946	0.306748	0.2236842105263158	0.235081	0.18494031	0.212041	0.129890334949766	0	0.005	0.0550742	0.034188397	0.307823	0.2781142478990518	0.0237137	0.019544201	0.56977	0.5282847	0.189581	0.2828925913786095	1	0.7443055220693799	No significance	No significance
Txlna_Stx4a_CD8_T_Cell_HSC	CD8_T_Cell	CD8_T_Cell	HSC	HSC	Txlna	0.378158	-0.0138111	Txlna	Txlna	Txlna	0.164085	0.15116242	0.157074	0.1394891944990176	Stx4a	0.0539912	0.503315	Stx4a	Stx4a	Stx4a	0.283698	0.21819717	0.312883	0.25	0.223891	0.18467979	0.06897	-0.0362842618311118	0.018	0.576	0.0465505	0.03298321	0.0978553	-0.0080052856555386	0.0110104	0.006626228	0.549052	0.523811	0.752589	1.0	1	0.7148765163108842	No significance	No significance
Vim_Cd44_CD8_T_Cell_HSC	CD8_T_Cell	CD8_T_Cell	HSC	HSC	Vim	0.868348	-0.0178215	Vim	Vim	Vim	1.0133	1.0147171	0.55036	0.5736738703339882	Cd44	0.658629	0.012661	Cd44	Cd44	Cd44	0.937658	0.8758743	0.668712	0.6798245614035088	0.975477	0.9452957	0.737841	0.0128508461240127	0	0.0	0.950126	0.8887646	0.525903	0.148459005810955	0.00761355	0.0070479102	0.84617	0.85097045	0.447243	0.667255774677572	0.245076	0.2969875486580068	No significance	No significance
Ybx1_Notch1_CD8_T_Cell_HSC	CD8_T_Cell	CD8_T_Cell	HSC	HSC	Ybx1	0.12775	0.229623	Ybx1	Ybx1	Ybx1	1.03754	1.1538583	0.690647	0.730844793713163	Notch1	0.544296	-0.0363276	Notch1	Notch1	Notch1	0.119797	0.0699749	0.147239	0.1008771929824561	0.578669	0.6119166	-0.074253	-0.0666428643479892	0.546	0.065	0.124294	0.080741115	-0.029574	-0.0030322760977302	0.00300359	0.0028496876	0.665499	0.6324962	1	1.0	0.636053	1.0	No significance	No significance

## Sheet: Dendritic
interaction_id	source_control	source_KO	target_control	target_KO	ligand_control	ligand_p_val	ligand_avg_log2FC	ligand_KO	ligand_complex_control	ligand_complex_KO	ligand_means_control	ligand_means_KO	ligand_props_control	ligand_props_KO	receptor_control	receptor_p_val	receptor_avg_log2FC	receptor_KO	receptor_complex_control	receptor_complex_KO	receptor_means_control	receptor_means_KO	receptor_props_control	receptor_props_KO	lr_means_control	lr_means_KO	lr_logfc_control	lr_logfc_KO	cellphone_pvals_control	cellphone_pvals_KO	expr_prod_control	expr_prod_KO	scaled_weight_control	scaled_weight_KO	spec_weight_control	spec_weight_KO	lrscore_control	lrscore_KO	specificity_rank_control	specificity_rank_KO	magnitude_rank_control	magnitude_rank_KO	Significance_in_control	Significance_in_KO
Actr2_Adrb2_Dendritic_HSC	Dendritic	Dendritic	HSC	HSC	Actr2	0.882052	0.0164743	Actr2	Actr2	Actr2	1.26304	1.2293944	0.793651	0.7105263157894737	Adrb2	0.180281	-1.84767	Adrb2	Adrb2	Adrb2	0.122939	0.109958306	0.147239	0.1052631578947368	0.69299	0.66967636	0.00789761	-0.1724395897709696	0.171	0.957	0.155277	0.13518213	0.0494818	-0.1199694202048224	0.00543159	0.003829049	0.689799	0.6901089	1	1.0	0.436421	0.6131426246574943	No significance	No significance
Adam10_Axl_Dendritic_HSC	Dendritic	Not detected	HSC	Not detected	Adam10	0.161497	-0.242077	Not detected	Adam10	Not detected	0.485974	Not detected	0.47619	Not detected	Axl	0.464418	0.755997	Not detected	Axl	Not detected	0.540058	Not detected	0.282209	Not detected	0.513016	Not detected	0.585133	Not detected	0	Not detected	0.262454	Not detected	1.24304	Not detected	0.0523213	Not detected	0.742998	Not detected	0.0076334	Not detected	0.761581	Not detected	No significance	Not detected
Adam10_Cadm1_Dendritic_HSC	Dendritic	Not detected	HSC	Not detected	Adam10	0.161497	-0.242077	Not detected	Adam10	Not detected	0.485974	Not detected	0.47619	Not detected	Cadm1	0.00942819	0.872909	Not detected	Cadm1	Not detected	0.528736	Not detected	0.276074	Not detected	0.507355	Not detected	0.624586	Not detected	0	Not detected	0.256952	Not detected	1.02363	Not detected	0.0254842	Not detected	0.74097	Not detected	0.0110623	Not detected	0.735624	Not detected	No significance	Not detected
Adam10_Cd44_Dendritic_HSC	Dendritic	Dendritic	HSC	HSC	Adam10	0.161497	-0.242077	Adam10	Adam10	Adam10	0.485974	0.3805896	0.47619	0.3771929824561403	Cd44	0.644798	0.0700518	Cd44	Cd44	Cd44	0.937658	0.8758743	0.668712	0.6798245614035088	0.711816	0.62823194	0.15526	-0.3675335303420046	0.007	0.99	0.455677	0.33334863	0.184248	-0.1373348279399293	0.00512258	0.0038029791	0.792073	0.7776305	1	1.0	0.689048	0.9446917546924144	No significance	No significance
Adam10_Il6ra_Dendritic_HSC	Dendritic	Dendritic	HSC	HSC	Adam10	0.161497	-0.242077	Adam10	Adam10	Adam10	0.485974	0.3805896	0.47619	0.3771929824561403	Il6ra	0.118174	-0.28969	Il6ra	Il6ra	Il6ra	0.366013	0.16974719	0.312883	0.1447368421052631	0.425994	0.2751684	-0.256886	-0.4864799187073933	0.965	1.0	0.177873	0.064604014	-0.120067	-0.282591954875944	0.00391082	0.0016405244	0.704143	0.6062211	1	1.0	0.616738	1.0	No significance	No significance
Adam10_Notch1_Dendritic_HSC	Dendritic	Dendritic	HSC	HSC	Adam10	0.161497	-0.242077	Adam10	Adam10	Adam10	0.485974	0.3805896	0.47619	0.3771929824561403	Notch1	0.587403	1.20369	Notch1	Notch1	Notch1	0.119797	0.0699749	0.147239	0.1008771929824561	0.302885	0.22528225	-0.298448	-0.3313786063622599	0.99	1.0	0.0582182	0.026631719	-0.173455	-0.2107017385651171	0.00234222	0.001779849	0.576561	0.49709207	1	1.0	1	0.5088383985454495	No significance	No significance
Adam10_Notch2_Dendritic_HSC	Dendritic	Dendritic	HSC	HSC	Adam10	0.161497	-0.242077	Adam10	Adam10	Adam10	0.485974	0.3805896	0.47619	0.3771929824561403	Notch2	0.0183944	-0.450788	Notch2	Notch2	Notch2	0.633507	0.46600586	0.527607	0.4122807017543859	0.55974	0.42329773	-0.385797	-0.6540640782867961	0.997	1.0	0.307868	0.17735699	-0.190974	-0.3710603542539082	0.00430837	0.0028260027	0.757938	0.7183716	1	1.0	0.93999	0.6240975010331987	No significance	No significance
Adam10_Tspan14_Dendritic_HSC	Dendritic	Dendritic	HSC	HSC	Adam10	0.161497	-0.242077	Adam10	Adam10	Adam10	0.485974	0.3805896	0.47619	0.3771929824561403	Tspan14	0.440736	-0.208405	Tspan14	Tspan14	Tspan14	0.427685	0.2987896	0.460123	0.3157894736842105	0.456829	0.3396896	-0.196444	-0.3088365876904068	0.855	1.0	0.207843	0.113716215	-0.0668451	-0.1645655561840718	0.0055453	0.0034705324	0.720102	0.67132187	1	1.0	0.537354	1.0	No significance	No significance
Adam10_Tspan5_Dendritic_HSC	Dendritic	Dendritic	HSC	HSC	Adam10	0.161497	-0.242077	Adam10	Adam10	Adam10	0.485974	0.3805896	0.47619	0.3771929824561403	Tspan5	0.095038	-0.796489	Tspan5	Tspan5	Tspan5	0.382039	0.30545354	0.374233	0.3026315789473684	0.434007	0.34302157	-0.337961	-0.2759430808744697	0.97	0.991	0.185661	0.116252445	-0.139714	-0.1353543648783772	0.00473992	0.004649367	0.708588	0.67375076	1	1.0	0.589361	1.0	No significance	No significance
Adam11_Itga4_Dendritic_HSC	Dendritic	Not detected	HSC	Not detected	Adam11	0.0115616	-0.638437	Not detected	Adam11	Not detected	0.288294	Not detected	0.238095	Not detected	Itga4	0.000184179	-0.613456	Not detected	Itga4	Not detected	0.900875	Not detected	0.638037	Not detected	0.594584	Not detected	-0.0499203	Not detected	0.987	Not detected	0.259717	Not detected	2.1346	Not detected	0.0554309	Not detected	0.741996	Not detected	0.14459	Not detected	0.747249	Not detected	No significance	Not detected
Adam17_Il6ra_Dendritic_HSC	Dendritic	Dendritic	HSC	HSC	Adam17	0.0046305	-0.669243	Adam17	Adam17	Adam17	0.607596	0.36987945	0.571429	0.3070175438596491	Il6ra	0.118174	-0.28969	Il6ra	Il6ra	Il6ra	0.366013	0.16974719	0.312883	0.1447368421052631	0.486804	0.26981333	0.059436	-0.2876024814252367	0.083	1.0	0.222388	0.062786	0.10954	-0.1619344808753891	0.00670454	0.0025273473	0.726867	0.60280895	0.940089	1.0	0.597345	1.0	No significance	No significance
Adam17_Itgb1_Dendritic_HSC	Dendritic	Dendritic	HSC	HSC	Adam17	0.0046305	-0.669243	Adam17	Adam17	Adam17	0.607596	0.36987945	0.571429	0.3070175438596491	Itgb1	0.363803	-0.231377	Itgb1	Itgb1	Itgb1	0.557242	0.43644083	0.496933	0.4210526315789473	0.582419	0.40316015	0.204276	-0.050847758145886	0	0.115	0.338578	0.1614305	0.276901	0.0652218440808856	0.0113267	0.006262325	0.766553	0.70875686	0.251335	0.8599739119967327	1	0.7108353211880916	No significance	No significance
Adam17_Notch1_Dendritic_HSC	Dendritic	Dendritic	HSC	HSC	Adam17	0.0046305	-0.669243	Adam17	Adam17	Adam17	0.607596	0.36987945	0.571429	0.3070175438596491	Notch1	0.587403	1.20369	Notch1	Notch1	Notch1	0.119797	0.0699749	0.147239	0.1008771929824561	0.363696	0.21992718	0.0178745	-0.1325011690801033	0.136	0.894	0.0727881	0.025882278	0.0561512	-0.0900442645645622	0.0040154	0.002741987	0.603567	0.49352434	1	1.0	1	0.483258316090258	No significance	No significance
Adam17_Rhbdf2_Dendritic_HSC	Dendritic	Dendritic	HSC	HSC	Adam17	0.0046305	-0.669243	Adam17	Adam17	Adam17	0.607596	0.36987945	0.571429	0.3070175438596491	Rhbdf2	0.512902	-0.223618	Rhbdf2	Rhbdf2	Rhbdf2	0.153759	0.08997439	0.165644	0.1140350877192982	0.380677	0.22992691	0.114816	-0.14143356963264	0.031	0.94	0.0934231	0.033279676	0.137807	-0.1025494519807869	0.00837249	0.0040029534	0.633008	0.5249269	0.589164	1.0	0.94596	0.7212041133610364	No significance	No significance
Adam23_Itga4_Dendritic_HSC	Dendritic	Dendritic	HSC	HSC	Adam23	3.87706e-05	-1.1479	Adam23	Adam23	Adam23	1.63407	0.84269196	0.714286	0.4385964912280701	Itga4	0.000184179	-0.613456	Itga4	Itga4	Itga4	0.900875	0.98268104	0.638037	0.7105263157894737	1.26747	0.91268647	1.23868	0.8360400661089722	0	0.0	1.4721	0.8280974	3.21903	2.068760820777794	0.0469522	0.06407535	0.872561	0.8464314	0.0076334	0.0113832008956014	0.0971059	0.3329136586437485	Less significant	No significance
Adam23_Itgb3_Dendritic_HSC	Dendritic	Not detected	HSC	Not detected	Adam23	3.87706e-05	-1.1479	Not detected	Adam23	Not detected	1.63407	Not detected	0.714286	Not detected	Itgb3	0.500176	2.40076	Not detected	Itgb3	Not detected	0.124624	Not detected	0.147239	Not detected	0.879348	Not detected	1.64392	Not detected	0	Not detected	0.203645	Not detected	3.48523	Not detected	0.11627	Not detected	0.71804	Not detected	0.00064792	Not detected	0.518383	Not detected	No significance	Not detected
Adam9_Itga6_Dendritic_HSC	Dendritic	Dendritic	HSC	HSC	Adam9	0.254914	0.65588	Adam9	Adam9	Adam9	0.161779	0.1390558	0.206349	0.1403508771929824	Itga6	0.655289	0.957861	Itga6	Itga6	Itga6	0.12463	0.08025435	0.153374	0.1096491228070175	0.143205	0.10965508	-0.153879	-0.0128732955800782	0.781	0.779	0.0201625	0.0111598335	-0.0408991	-0.0441208341775714	0.00709866	0.0049126386	0.444847	0.39018783	1	1.0	0.383627	0.0337906592040263	No significance	Moderately significant
Adam9_Itgav_Dendritic_HSC	Dendritic	Dendritic	HSC	HSC	Adam9	0.254914	0.65588	Adam9	Adam9	Adam9	0.161779	0.1390558	0.206349	0.1403508771929824	Itgav	0.18648	0.0342173	Itgav	Itgav	Itgav	0.417637	0.21868236	0.398773	0.2543859649122807	0.289708	0.17886908	0.059204	-0.1213006964026055	0.036	0.976	0.0675647	0.030409051	0.116015	-0.0910630785365561	0.0102692	0.005182486	0.594624	0.5136683	0.669809	1.0	1	0.6350061081707505	No significance	No significance
Adam9_Itgb1_Dendritic_HSC	Dendritic	Dendritic	HSC	HSC	Adam9	0.254914	0.65588	Adam9	Adam9	Adam9	0.161779	0.1390558	0.206349	0.1403508771929824	Itgb1	0.363803	-0.231377	Itgb1	Itgb1	Itgb1	0.557242	0.43644083	0.496933	0.4210526315789473	0.35951	0.2877483	0.0941428	0.0089978676031305	0.001	0.067	0.0901498	0.060689628	0.208263	0.0626072319274424	0.0113789	0.00645378	0.628855	0.59873646	0.363481	0.8058851397263931	0.986261	1.0	No significance	No significance
Adam9_Itgb5_Dendritic_HSC	Dendritic	Not detected	HSC	Not detected	Adam9	0.254914	0.65588	Not detected	Adam9	Not detected	0.161779	Not detected	0.206349	Not detected	Itgb5	0.681803	3.28614	Not detected	Itgb5	Not detected	0.24166	Not detected	0.184049	Not detected	0.20172	Not detected	0.31665	Not detected	0	Not detected	0.0390955	Not detected	1.06006	Not detected	0.0436799	Not detected	0.527367	Not detected	0.0628244	Not detected	1	Not detected	No significance	Not detected
Adm_Adrb2_Dendritic_HSC	Dendritic	Not detected	HSC	Not detected	Adm	0.0536944	-0.647498	Not detected	Adm	Not detected	0.109393	Not detected	0.111111	Not detected	Adrb2	0.180281	-1.84767	Not detected	Adrb2	Not detected	0.122939	Not detected	0.147239	Not detected	0.116166	Not detected	0.0461178	Not detected	0.017	Not detected	0.0134487	Not detected	0.433313	Not detected	0.0438197	Not detected	0.395564	Not detected	0.497454	Not detected	0.147856	Not detected	No significance	Not detected
Adm_Calcrl_Dendritic_HSC	Dendritic	Not detected	HSC	Not detected	Adm	0.0536944	-0.647498	Not detected	Adm	Not detected	0.109393	Not detected	0.111111	Not detected	Calcrl	0.0111005	-0.914007	Not detected	Calcrl	Not detected	0.149895	Not detected	0.159509	Not detected	0.129644	Not detected	-0.036927	Not detected	0.465	Not detected	0.0163975	Not detected	0.371791	Not detected	0.0479078	Not detected	0.419491	Not detected	1	Not detected	0.252675	Not detected	No significance	Not detected
Agrp_Sdc3_Dendritic_HSC	Dendritic	Dendritic	HSC	HSC	Agrp	0.240297	-0.931224	Agrp	Agrp	Agrp	0.249324	0.15619808	0.238095	0.1666666666666666	Sdc3	0.770875	-0.171356	Sdc3	Sdc3	Sdc3	0.47408	0.23412494	0.282209	0.1491228070175438	0.361702	0.19516152	0.422454	0.1677268485944579	0.025	0.5	0.1182	0.036569867	0.909028	0.0851895052450925	0.0155736	0.008123763	0.65988	0.53666633	0.33907	1.0	0.912184	0.8200454169744259	No significance	No significance
Alcam_Nrp1_Dendritic_HSC	Dendritic	Not detected	HSC	Not detected	Alcam	0.000409679	-1.29392	Not detected	Alcam	Not detected	1.18501	Not detected	0.603175	Not detected	Nrp1	0.937306	0.0160956	Not detected	Nrp1	Not detected	0.134597	Not detected	0.104294	Not detected	0.659803	Not detected	0.473455	Not detected	0	Not detected	0.159498	Not detected	0.445626	Not detected	0.0115793	Not detected	0.692661	Not detected	0.236645	Not detected	0.416944	Not detected	No significance	Not detected
Anxa1_Dysf_Dendritic_HSC	Dendritic	Not detected	HSC	Not detected	Anxa1	0.645764	0.648182	Not detected	Anxa1	Not detected	0.203483	Not detected	0.190476	Not detected	Dysf	DE data missing	-0.85561	Not detected	Dysf	Not detected	0.18528	Not detected	0.110429	Not detected	0.194381	Not detected	0.321085	Not detected	0.001	Not detected	0.0377013	Not detected	1.08803	Not detected	0.0309169	Not detected	0.522839	Not detected	0.136915	Not detected	0.96675	Not detected	No significance	Not detected
Anxa1_Fpr1_Dendritic_HSC	Dendritic	Not detected	HSC	Not detected	Anxa1	0.645764	0.648182	Not detected	Anxa1	Not detected	0.203483	Not detected	0.190476	Not detected	Fpr1	DE data missing	-0.85561	Not detected	Fpr1	Not detected	0.131348	Not detected	0.104294	Not detected	0.167415	Not detected	0.154168	Not detected	0.002	Not detected	0.0267271	Not detected	0.439566	Not detected	0.00552302	Not detected	0.479864	Not detected	1	Not detected	0.614752	Not detected	No significance	Not detected
Apoe_Abca1_Dendritic_HSC	Dendritic	Dendritic	HSC	HSC	Apoe	0.0272497	0.990736	Apoe	Apoe	Apoe	0.298819	0.57948506	0.222222	0.3684210526315789	Abca1	0.042704	-1.03784	Abca1	Abca1	Abca1	0.381978	0.16067462	0.306748	0.1578947368421052	0.340398	0.37007985	-0.305499	-0.2838938123250083	0.829	0.509	0.114142	0.09310854	-0.0477404	-0.034147525355591	0.00643278	0.006186757	0.65595	0.64889824	1	1.0	1	1.0	No significance	No significance
Apoe_Lrp1_Dendritic_HSC	Dendritic	Dendritic	HSC	HSC	Apoe	0.0272497	0.990736	Apoe	Apoe	Apoe	0.298819	0.57948506	0.222222	0.3684210526315789	Lrp1	0.255399	-1.91164	Lrp1	Lrp1	Lrp1	0.318984	0.13759467	0.202454	0.1096491228070175	0.308902	0.35853988	0.129226	-0.0797769918312929	0.141	0.016	0.0953185	0.07973406	0.919744	0.1234104035158835	0.0104679	0.008593179	0.635338	0.6310363	0.676763	0.6561348136926874	1	1.0	No significance	No significance
Apoe_Lrp5_Dendritic_HSC	Dendritic	Not detected	HSC	Not detected	Apoe	0.0272497	0.990736	Not detected	Apoe	Not detected	0.298819	Not detected	0.222222	Not detected	Lrp5	0.358471	0.0138623	Not detected	Lrp5	Not detected	0.112798	Not detected	0.128834	Not detected	0.205808	Not detected	-0.256014	Not detected	0.769	Not detected	0.0337062	Not detected	0.313585	Not detected	0.0122259	Not detected	0.508852	Not detected	1	Not detected	0.847042	Not detected	No significance	Not detected
Apoe_Lrp6_Dendritic_HSC	Dendritic	Dendritic	HSC	HSC	Apoe	0.0272497	0.990736	Apoe	Apoe	Apoe	0.298819	0.57948506	0.222222	0.3684210526315789	Lrp6	0.266774	-0.253964	Lrp6	Lrp6	Lrp6	0.436586	0.22829363	0.466258	0.2587719298245614	0.367703	0.40388936	-0.313878	-0.1202614668929387	0.695	0.062	0.13046	0.13229275	0.00772829	0.0692238730427956	0.00649679	0.009872677	0.670867	0.6877938	1	0.814125161329077	0.881054	0.7081248994911385	No significance	No significance
Apoe_Scarb1_Dendritic_HSC	Dendritic	Dendritic	HSC	HSC	Apoe	0.0272497	0.990736	Apoe	Apoe	Apoe	0.298819	0.57948506	0.222222	0.3684210526315789	Scarb1	0.371425	-0.342777	Scarb1	Scarb1	Scarb1	0.184576	0.12265227	0.196319	0.1535087719298245	0.241698	0.35106868	-0.218113	-0.0123384639731773	0.669	0.004	0.0551549	0.07107516	0.174921	0.1827296187082843	0.00565722	0.012136196	0.56995	0.61755556	1	0.4307268514435377	1	1.0	No significance	No significance
Apoe_Sorl1_Dendritic_HSC	Dendritic	Dendritic	HSC	HSC	Apoe	0.0272497	0.990736	Apoe	Apoe	Apoe	0.298819	0.57948506	0.222222	0.3684210526315789	Sorl1	0.340779	0.0471314	Sorl1	Sorl1	Sorl1	0.963658	0.450495	0.699387	0.3771929824561403	0.631239	0.51499003	-0.681299	-0.7622550455199598	1	1.0	0.287959	0.2610551	-0.228435	-0.2560089766667232	0.00321635	0.0043929485	0.751753	0.7557803	1	1.0	0.863646	0.6912457469878348	No significance	No significance
App_Aplp2_Dendritic_HSC	Dendritic	Dendritic	HSC	HSC	App	4.90482e-05	-0.847809	App	App	App	0.848982	0.41042808	0.603175	0.2719298245614035	Aplp2	0.00694887	-0.500307	Aplp2	Aplp2	Aplp2	0.357322	0.41343704	0.355828	0.3903508771929824	0.603152	0.41193256	0.965285	0.4411243368461108	0	0.0	0.303359	0.16968617	1.11292	0.321967593010884	0.0201746	0.012475223	0.756582	0.7138777	0.0323956	0.1482533488932745	0.922651	0.672579730293855	No significance	No significance
App_Cd74_Dendritic_HSC	Dendritic	Dendritic	HSC	HSC	App	4.90482e-05	-0.847809	App	App	App	0.848982	0.41042808	0.603175	0.2719298245614035	Cd74	0.155588	-0.133928	Cd74	Cd74	Cd74	3.7746	2.066205	0.97546	0.6491228070175439	2.31179	1.2383165	0.893153	-0.1571536817561818	0	1.0	3.20457	0.84802854	1.18248	-0.0476044919741365	0.0211425	0.0069966703	0.909927	0.8479708	0.0263807	1.0	0.00367452	0.1366202683802926	Highly significant	No significance
App_Lrp10_Dendritic_HSC	Dendritic	Dendritic	HSC	HSC	App	4.90482e-05	-0.847809	App	App	App	0.848982	0.41042808	0.603175	0.2719298245614035	Lrp10	0.921197	0.260954	Lrp10	Lrp10	Lrp10	0.475846	0.35004923	0.527607	0.3596491228070175	0.662414	0.38023865	0.818081	0.153264496008747	0	0.136	0.403985	0.14367004	1.00192	0.0627189323325727	0.0145515	0.0057665436	0.781983	0.6965825	0.112031	1.0	0.827903	0.8273663351047864	No significance	No significance
App_Lrp1_Dendritic_HSC	Dendritic	Dendritic	HSC	HSC	App	4.90482e-05	-0.847809	App	App	App	0.848982	0.41042808	0.603175	0.2719298245614035	Lrp1	0.255399	-1.91164	Lrp1	Lrp1	Lrp1	0.318984	0.13759467	0.202454	0.1096491228070175	0.583983	0.27401137	1.33088	0.2432489374651982	0	0.004	0.270812	0.056472715	1.97253	0.1483400216319083	0.0371691	0.0061773914	0.74598	0.5900557	0.0076334	0.8838038393566598	0.794971	1.0	No significance	No significance
App_Lrp6_Dendritic_HSC	Dendritic	Dendritic	HSC	HSC	App	4.90482e-05	-0.847809	App	App	App	0.848982	0.41042808	0.603175	0.2719298245614035	Lrp6	0.266774	-0.253964	Lrp6	Lrp6	Lrp6	0.436586	0.22829363	0.466258	0.2587719298245614	0.642784	0.31936085	0.887776	0.2027644624035524	0	0.032	0.370654	0.093698114	1.06051	0.0941534911588203	0.0230685	0.0070971856	0.774554	0.6496169	0.0178698	0.6551231071987235	0.890283	1.0	No significance	No significance
App_Ncstn_Dendritic_HSC	Dendritic	Dendritic	HSC	HSC	App	4.90482e-05	-0.847809	App	App	App	0.848982	0.41042808	0.603175	0.2719298245614035	Ncstn	0.1057	-0.633347	Ncstn	Ncstn	Ncstn	0.322757	0.19334406	0.368098	0.2368421052631578	0.585869	0.30188608	0.921662	0.2256855782704983	0	0.014	0.274014	0.07935383	1.0724	0.111720057036645	0.0182629	0.007162368	0.747092	0.63047963	0.0472715	0.6429281470613675	0.807788	1.0	No significance	No significance
App_Notch2_Dendritic_HSC	Dendritic	Dendritic	HSC	HSC	App	4.90482e-05	-0.847809	App	App	App	0.848982	0.41042808	0.603175	0.2719298245614035	Notch2	0.0183944	-0.450788	Notch2	Notch2	Notch2	0.633507	0.46600586	0.527607	0.4122807017543859	0.741244	0.43821698	0.650218	-0.1974151742322331	0	1.0	0.537836	0.19126189	0.874954	-0.1315159380126164	0.0111858	0.0041211625	0.805393	0.7259436	0.123187	1.0	0.612455	0.5649305509942876	No significance	No significance
App_Rpsa_Dendritic_HSC	Dendritic	Dendritic	HSC	HSC	App	4.90482e-05	-0.847809	App	App	App	0.848982	0.41042808	0.603175	0.2719298245614035	Rpsa	0.475308	-0.123232	Rpsa	Rpsa	Rpsa	3.22198	3.3694425	0.993865	0.9649122807017544	2.03548	1.8899353	0.809466	0.5535838061253875	0	0.0	2.7354	1.3829138	0.901878	0.3439511077408738	0.0153827	0.008315573	0.903226	0.8768886	0.091065	0.4525439495293689	0.00779317	0.0431388925991058	Highly significant	Moderately significant
App_Tnfrsf21_Dendritic_HSC	Dendritic	Dendritic	HSC	HSC	App	4.90482e-05	-0.847809	App	App	App	0.848982	0.41042808	0.603175	0.2719298245614035	Tnfrsf21	0.0125078	3.58971	Tnfrsf21	Tnfrsf21	Tnfrsf21	0.19461	0.13670345	0.184049	0.1535087719298245	0.521796	0.27356577	1.05622	0.3323820325706393	0	0.001	0.16522	0.056106932	1.39386	0.2005145030140688	0.0251285	0.0063407393	0.6964	0.58926946	0.0117606	0.8383006045831446	0.392206	1.0	No significance	No significance
Arf1_Insr_Dendritic_HSC	Dendritic	Dendritic	HSC	HSC	Arf1	0.704258	0.0460496	Arf1	Arf1	Arf1	0.749822	0.70410854	0.666667	0.5701754385964912	Insr	0.0318571	-0.519517	Insr	Insr	Insr	0.375443	0.21438885	0.343558	0.2412280701754386	0.562632	0.4592487	0.0560696	-0.0646337639193925	0.015	0.227	0.281515	0.15095302	0.152293	0.0297819243577274	0.00727236	0.005522966	0.749635	0.7017826	0.801767	1.0	0.84053	0.5102479095956534	No significance	No significance
Arf6_Smap1_Dendritic_HSC	Dendritic	Dendritic	HSC	HSC	Arf6	0.620058	0.93593	Arf6	Arf6	Arf6	0.215919	0.31417865	0.285714	0.2807017543859649	Smap1	0.0578368	-0.10484	Smap1	Smap1	Smap1	0.556145	0.46212184	0.582822	0.4780701754385965	0.386032	0.38815024	-0.138459	-0.0158391803262392	0.478	0.152	0.120082	0.14518881	-0.00686828	0.0550522853236747	0.00690364	0.008031569	0.661651	0.69769263	1	0.6817764461998049	0.787952	0.785204973668429	No significance	No significance
Arpc5_Adrb2_Dendritic_HSC	Dendritic	Dendritic	HSC	HSC	Arpc5	0.079629	0.390292	Arpc5	Arpc5	Arpc5	1.12325	1.3171897	0.777778	0.7982456140350878	Adrb2	0.180281	-1.84767	Adrb2	Adrb2	Adrb2	0.122939	0.109958306	0.147239	0.1052631578947368	0.623096	0.713574	0.0691375	-0.0150351613731054	0.011	0.028	0.138092	0.14483595	0.129838	0.0630490745584027	0.00560714	0.0048277956	0.677112	0.69743586	1	1.0	0.537354	0.5479723921874564	No significance	No significance
B2m_Hfe_Dendritic_HSC	Dendritic	Not detected	HSC	Not detected	B2m	0.456572	0.108027	Not detected	B2m	Not detected	3.11093	Not detected	0.984127	Not detected	Hfe	0.0551822	0.93293	Not detected	Hfe	Not detected	0.152319	Not detected	0.122699	Not detected	1.63163	Not detected	0.585103	Not detected	0	Not detected	0.473854	Not detected	1.07817	Not detected	0.018444	Not detected	0.795275	Not detected	0.0456471	Not detected	0.369328	Not detected	No significance	Not detected
B2m_Tfrc_Dendritic_HSC	Dendritic	Dendritic	HSC	HSC	B2m	0.456572	0.108027	B2m	B2m	B2m	3.11093	3.034687	0.984127	0.9736842105263158	Tfrc	0.359337	0.643591	Tfrc	Tfrc	Tfrc	0.210711	0.58969474	0.214724	0.3991228070175439	1.66082	1.8121909	0.536917	0.947994790220874	0	0.0	0.655506	1.789539	0.543623	0.6904960930244102	0.0142079	0.027196463	0.820432	0.8901401	0.121167	0.0113832008956014	0.200248	0.0193685970805755	No significance	Moderately significant
Bsg_Slc16a1_Dendritic_HSC	Dendritic	Dendritic	HSC	HSC	Bsg	0.634583	0.602147	Bsg	Bsg	Bsg	0.40166	0.49078742	0.428571	0.4210526315789473	Slc16a1	0.464418	-0.0436217	Slc16a1	Slc16a1	Slc16a1	0.0957426	0.23857062	0.110429	0.2324561403508772	0.248701	0.364679	0.0585817	0.3842180643147291	0.112	0.0	0.0384559	0.11708745	0.144689	0.6186946469606955	0.0185041	0.039462436	0.525311	0.67453694	0.604277	0.0217389007195718	0.98838	0.9180006535523408	No significance	No significance
Bsg_Slc16a7_Dendritic_HSC	Dendritic	Not detected	HSC	Not detected	Bsg	0.634583	0.602147	Not detected	Bsg	Not detected	0.40166	Not detected	0.428571	Not detected	Slc16a7	0.356175	0.0769253	Not detected	Slc16a7	Not detected	0.211299	Not detected	0.208589	Not detected	0.306479	Not detected	0.0489379	Not detected	0.072	Not detected	0.0848703	Not detected	0.129712	Not detected	0.00983488	Not detected	0.621786	Not detected	0.607504	Not detected	1	Not detected	No significance	Not detected
Btla_Cd79a_Dendritic_HSC	Dendritic	Dendritic	HSC	HSC	Btla	0.0431107	-0.556705	Btla	Btla	Btla	1.23013	0.8995431	0.619048	0.4912280701754385	Cd79a	0.00690717	-1.1228	Cd79a	Cd79a	Cd79a	1.97312	1.375884	0.779141	0.5701754385964912	1.60163	1.1377136	-0.42965	-0.5156699858417773	0.865	1.0	2.4272	1.237667	-0.104829	-0.2407159215114889	0.0120272	0.011554846	0.897874	0.8707727	1	1.0	0.0325855	0.1569109050013326	Moderately significant	No significance
Cadm3_Cadm1_Dendritic_HSC	Dendritic	Not detected	HSC	Not detected	Cadm3	1.32442e-05	-2.47217	Not detected	Cadm3	Not detected	0.284246	Not detected	0.253968	Not detected	Cadm1	0.00942819	0.872909	Not detected	Cadm1	Not detected	0.528736	Not detected	0.276074	Not detected	0.406491	Not detected	1.19381	Not detected	0	Not detected	0.150291	Not detected	3.30215	Not detected	0.319552	Not detected	0.686296	Not detected	0.00381766	Not detected	0.693975	Not detected	No significance	Not detected
Calr_Itgav_Dendritic_HSC	Dendritic	Dendritic	HSC	HSC	Calr	0.264483	0.271163	Calr	Calr	Calr	1.00543	1.1400344	0.730159	0.7456140350877193	Itgav	0.18648	0.0342173	Itgav	Itgav	Itgav	0.417637	0.21868236	0.398773	0.2543859649122807	0.711536	0.6793584	0.225079	0.0969841517742325	0.001	0.0	0.419906	0.24930543	0.253657	0.1990719084256448	0.00986747	0.0071943766	0.78526	0.7515052	0.376266	0.6345161694466132	0.690234	0.6449429946074081	No significance	No significance
Calr_Lrp1_Dendritic_HSC	Dendritic	Dendritic	HSC	HSC	Calr	0.264483	0.271163	Calr	Calr	Calr	1.00543	1.1400344	0.730159	0.7456140350877193	Lrp1	0.255399	-1.91164	Lrp1	Lrp1	Lrp1	0.318984	0.13759467	0.202454	0.1096491228070175	0.662209	0.63881457	0.666929	0.2636079446186464	0	0.0	0.320718	0.15686266	1.20521	0.3169734541999291	0.0236918	0.009336279	0.761669	0.70578545	0.0159673	0.3325920176677925	0.829155	0.476816712190321	No significance	No significance
Ccl5_Ccr3_Dendritic_HSC	Dendritic	Not detected	HSC	Not detected	Ccl5	0.00116615	-0.846914	Not detected	Ccl5	Not detected	1.29267	Not detected	0.460317	Not detected	Ccr3	0.182405	-2.07428	Not detected	Ccr3	Not detected	0.260533	Not detected	0.184049	Not detected	0.776603	Not detected	0.984169	Not detected	0	Not detected	0.336784	Not detected	1.48198	Not detected	0.181216	Not detected	0.766077	Not detected	0.0076334	Not detected	0.634449	Not detected	No significance	Not detected
Ccl5_Dpp4_Dendritic_HSC	Dendritic	Dendritic	HSC	HSC	Ccl5	0.00116615	-0.846914	Ccl5	Ccl5	Ccl5	1.29267	0.6603613	0.460317	0.2105263157894736	Dpp4	0.00061865	-0.877865	Dpp4	Dpp4	Dpp4	0.40766	0.4473856	0.374233	0.3728070175438596	0.850166	0.5538734	0.319971	0.4229056247806376	0.002	0.003	0.526971	0.29543614	0.170481	0.125930613412266	0.0126126	0.009289787	0.803789	0.7670169	0.461991	0.3572849415086779	0.391529	0.8173261578155422	No significance	No significance
Ccl5_Sdc4_Dendritic_HSC	Dendritic	Dendritic	HSC	HSC	Ccl5	0.00116615	-0.846914	Ccl5	Ccl5	Ccl5	1.29267	0.6603613	0.460317	0.2105263157894736	Sdc4	0.740913	0.299646	Sdc4	Sdc4	Sdc4	0.309956	0.30079916	0.325153	0.2675438596491228	0.801314	0.4805802	0.648484	0.54245263463367	0	0.0	0.400672	0.19863613	0.395573	0.2015626588662672	0.0323838	0.016952688	0.78128	0.7296907	0.108756	0.2020349440106497	0.488882	0.448576395772595	No significance	No significance
Cd200_Cd200r1_Dendritic_HSC	Dendritic	Not detected	HSC	Not detected	Cd200	0.120986	-0.879643	Not detected	Cd200	Not detected	0.404782	Not detected	0.301587	Not detected	Cd200r1	0.341218	0.870288	Not detected	Cd200r1	Not detected	0.165069	Not detected	0.134969	Not detected	0.284925	Not detected	0.441703	Not detected	0	Not detected	0.0668168	Not detected	0.384326	Not detected	0.0396838	Not detected	0.593282	Not detected	0.116619	Not detected	1	Not detected	No significance	Not detected
Cd22_Ptprc_Dendritic_HSC	Dendritic	Dendritic	HSC	HSC	Cd22	0.0320329	-0.984605	Cd22	Cd22	Cd22	0.289504	0.14111672	0.238095	0.1140350877192982	Ptprc	0.845578	-0.0742036	Ptprc	Ptprc	Ptprc	2.3102	1.4404854	0.93865	0.7236842105263158	1.29985	0.79080105	-0.785051	-1.31368144071301	1	1.0	0.668812	0.20327657	-0.585672	-1.0164565686596538	0.00387265	0.0014525946	0.821907	0.73196214	1	1.0	0.192474	0.4643018509654024	No significance	No significance
Cd274_Cd80_Dendritic_HSC	Dendritic	Not detected	HSC	Not detected	Cd274	0.0424742	-0.0732062	Not detected	Cd274	Not detected	0.615508	Not detected	0.444444	Not detected	Cd80	0.00256878	-1.327	Not detected	Cd80	Not detected	0.250259	Not detected	0.208589	Not detected	0.432883	Not detected	0.597302	Not detected	0	Not detected	0.154036	Not detected	0.671919	Not detected	0.0261931	Not detected	0.68894	Not detected	0.0214718	Not detected	0.591701	Not detected	No significance	Not detected
Cd38_Pecam1_Dendritic_HSC	Dendritic	Dendritic	HSC	HSC	Cd38	0.493113	0.549218	Cd38	Cd38	Cd38	0.395414	0.4916564	0.333333	0.3684210526315789	Pecam1	0.288992	-0.308737	Pecam1	Pecam1	Pecam1	1.05217	0.68600875	0.693252	0.4868421052631579	0.723791	0.58883256	-0.626384	-0.5921085255939751	1	1.0	0.416042	0.3372806	-0.322442	-0.3212805456859527	0.00576232	0.0064467215	0.78448	0.7786427	1	1.0	0.654947	0.9569288112865524	No significance	No significance
Cd47_Sirpa_Dendritic_HSC	Dendritic	Dendritic	HSC	HSC	Cd47	0.876889	0.0132043	Cd47	Cd47	Cd47	1.72543	1.6451226	0.904762	0.8421052631578947	Sirpa	0.17633	-0.52503	Sirpa	Sirpa	Sirpa	0.738744	0.27692488	0.374233	0.2017543859649122	1.23209	0.96102375	1.11446	0.2447033730524243	0	0.0	1.27465	0.45557538	1.07542	0.1947320573086153	0.0164965	0.0068411054	0.864337	0.80346566	0.0693315	0.7161159066682896	0.107043	0.4587285503485949	No significance	No significance
Cd48_Cd2_Dendritic_HSC	Dendritic	Dendritic	HSC	HSC	Cd48	0.163912	-0.378707	Cd48	Cd48	Cd48	0.826413	0.67418087	0.634921	0.5350877192982456	Cd2	0.536143	-0.782495	Cd2	Cd2	Cd2	0.455096	0.17213865	0.429448	0.1710526315789473	0.640755	0.42315975	-0.262722	-0.3927964180828248	0.953	0.999	0.376097	0.11605258	-0.118514	-0.1818264507748315	0.00824387	0.0036895452	0.775824	0.6735616	1	1.0	0.898377	0.7771542436579568	No significance	No significance
Cklf_Lrp6_Dendritic_HSC	Dendritic	Dendritic	HSC	HSC	Cklf	0.120311	-0.00233052	Cklf	Cklf	Cklf	0.281568	0.22677475	0.349206	0.219298245614035	Lrp6	0.266774	-0.253964	Lrp6	Lrp6	Lrp6	0.436586	0.22829363	0.466258	0.2587719298245614	0.359077	0.22753419	-0.057523	-0.1979769725263411	0.183	0.971	0.122929	0.05177123	0.0695408	-0.113950507290748	0.0109755	0.005111827	0.664268	0.57950306	0.957184	1.0	0.925807	1.0	No significance	No significance
Copa_Cd74_Dendritic_HSC	Dendritic	Dendritic	HSC	HSC	Copa	0.407789	-0.113935	Copa	Copa	Copa	0.576601	0.5053589	0.555556	0.4385964912280701	Cd74	0.155588	-0.133928	Cd74	Cd74	Cd74	3.7746	2.066205	0.97546	0.6491228070175439	2.1756	1.285782	0.139212	-0.3869954154869564	0	1.0	2.17644	1.044175	0.345119	-0.1095488255188213	0.0141179	0.007618268	0.892764	0.8609028	0.252805	1.0	0.0107058	0.0964422428020452	Moderately significant	Less significant
Dkk2_Lrp5_Dendritic_HSC	Dendritic	Not detected	HSC	Not detected	Dkk2	0.0428206	-1.96298	Not detected	Dkk2	Not detected	0.335369	Not detected	0.126984	Not detected	Lrp5	0.358471	0.0138623	Not detected	Lrp5	Not detected	0.112798	Not detected	0.128834	Not detected	0.224084	Not detected	1.13954	Not detected	0	Not detected	0.037829	Not detected	2.15148	Not detected	0.259799	Not detected	0.523261	Not detected	0.00514464	Not detected	0.96924	Not detected	No significance	Not detected
Dkk2_Lrp6_Dendritic_HSC	Dendritic	Not detected	HSC	Not detected	Dkk2	0.0428206	-1.96298	Not detected	Dkk2	Not detected	0.335369	Not detected	0.126984	Not detected	Lrp6	0.266774	-0.253964	Not detected	Lrp6	Not detected	0.436586	Not detected	0.466258	Not detected	0.385978	Not detected	1.08168	Not detected	0	Not detected	0.146418	Not detected	1.84562	Not detected	0.138056	Not detected	0.683479	Not detected	0.00744151	Not detected	0.788709	Not detected	No significance	Not detected
F11r_Itgal_Itgb2_Dendritic_HSC	Dendritic	Not detected	HSC	Not detected	F11r	0.588031	0.210377	Not detected	F11r	Not detected	0.141653	Not detected	0.126984	Not detected	Itgal	0.339236	0.744034	Not detected	Itgal_Itgb2	Not detected	0.388255	Not detected	0.435583	Not detected	0.264954	Not detected	-0.0892005	Not detected	0.762	Not detected	0.0549974	Not detected	0.6595	Not detected	0.0198936	Not detected	0.569599	Not detected	1	Not detected	1	Not detected	No significance	Not detected
Fabp5_Rxra_Dendritic_HSC	Dendritic	Not detected	HSC	Not detected	Fabp5	0.00145895	-0.836077	Not detected	Fabp5	Not detected	0.735311	Not detected	0.333333	Not detected	Rxra	0.335752	0.414905	Not detected	Rxra	Not detected	0.169392	Not detected	0.159509	Not detected	0.452351	Not detected	1.41054	Not detected	0	Not detected	0.124556	Not detected	1.97957	Not detected	0.140907	Not detected	0.665733	Not detected	0.00262838	Not detected	0.633597	Not detected	No significance	Not detected
Fam3c_Lamp1_Dendritic_HSC	Dendritic	Dendritic	HSC	HSC	Fam3c	0.587518	1.09131	Fam3c	Fam3c	Fam3c	0.159351	0.24785852	0.190476	0.2105263157894736	Lamp1	0.10917	-0.601456	Lamp1	Lamp1	Lamp1	0.837411	0.5030451	0.644172	0.4385964912280701	0.498381	0.3754518	0.159178	-0.0102218787646628	0.014	0.5	0.133442	0.12468401	0.185607	-0.0047388081352341	0.00528547	0.0067971977	0.673357	0.6813989	1	1.0	0.565379	0.8549069041323307	No significance	No significance
Fcer2a_Cr2_Dendritic_HSC	Dendritic	Not detected	HSC	Not detected	Fcer2a	0.00182449	-1.53085	Not detected	Fcer2a	Not detected	0.247907	Not detected	0.238095	Not detected	Cr2	0.168873	-0.524645	Not detected	Cr2	Not detected	0.703521	Not detected	0.460123	Not detected	0.475714	Not detected	-0.741795	Not detected	1	Not detected	0.174408	Not detected	-0.266567	Not detected	0.00676865	Not detected	0.70209	Not detected	1	Not detected	0.45926	Not detected	No significance	Not detected
Fcer2a_Itgav_Itgb3_Dendritic_HSC	Dendritic	Not detected	HSC	Not detected	Fcer2a	0.00182449	-1.53085	Not detected	Fcer2a	Not detected	0.247907	Not detected	0.238095	Not detected	Itgb3	0.500176	2.40076	Not detected	Itgav_Itgb3	Not detected	0.124624	Not detected	0.147239	Not detected	0.186265	Not detected	-0.413607	Not detected	0.993	Not detected	0.0308951	Not detected	-0.147166	Not detected	0.00945648	Not detected	0.497968	Not detected	1	Not detected	0.754051	Not detected	No significance	Not detected
Fcer2a_Itgax_Itgb2_Dendritic_HSC	Dendritic	Not detected	HSC	Not detected	Fcer2a	0.00182449	-1.53085	Not detected	Fcer2a	Not detected	0.247907	Not detected	0.238095	Not detected	Itgax	0.945216	-0.0012347	Not detected	Itgax_Itgb2	Not detected	0.110404	Not detected	0.116564	Not detected	0.179155	Not detected	-0.345522	Not detected	0.982	Not detected	0.0273698	Not detected	-0.0477052	Not detected	0.00584372	Not detected	0.48283	Not detected	1	Not detected	0.640389	Not detected	No significance	Not detected
Fndc5_Itgav_Dendritic_HSC	Dendritic	Dendritic	HSC	HSC	Fndc5	0.837958	0.801825	Fndc5	Fndc5	Fndc5	0.0943745	0.13468042	0.126984	0.131578947368421	Itgav	0.18648	0.0342173	Itgav	Itgav	Itgav	0.417637	0.21868236	0.398773	0.2543859649122807	0.256006	0.1766814	0.15393	-0.0233768920770503	0.001	0.333	0.0394142	0.029452233	0.75413	0.607188236650623	0.078543	0.045788713	0.528379	0.5096742	0.225274	0.8215701298180811	1	0.6050716626883432	No significance	No significance
Fndc5_Itgb5_Dendritic_HSC	Dendritic	Not detected	HSC	Not detected	Fndc5	0.837958	0.801825	Not detected	Fndc5	Not detected	0.0943745	Not detected	0.126984	Not detected	Itgb5	0.681803	3.28614	Not detected	Itgb5	Not detected	0.24166	Not detected	0.184049	Not detected	0.168017	Not detected	0.411376	Not detected	0	Not detected	0.0228066	Not detected	1.69817	Not detected	0.334083	Not detected	0.460109	Not detected	0.0298437	Not detected	0.477214	Not detected	No significance	Not detected
Gnai2_Adcy7_Dendritic_HSC	Dendritic	Dendritic	HSC	HSC	Gnai2	0.154046	-0.211158	Gnai2	Gnai2	Gnai2	1.60932	1.3851564	0.936508	0.8070175438596491	Adcy7	0.104232	-0.595422	Adcy7	Adcy7	Adcy7	0.41024	0.39049223	0.466258	0.4122807017543859	1.00978	0.8878243	-0.068268	-0.1166676767446314	0.054	0.321	0.660206	0.54089284	0.106763	0.0103099493075085	0.00613217	0.0059586205	0.820958	0.816667	1	0.95457859400209	0.215434	0.3626931045279212	No significance	No significance
Gnai2_Adcy9_Dendritic_HSC	Dendritic	Not detected	HSC	Not detected	Gnai2	0.154046	-0.211158	Not detected	Gnai2	Not detected	1.60932	Not detected	0.936508	Not detected	Adcy9	0.161858	-0.979725	Not detected	Adcy9	Not detected	0.122496	Not detected	0.128834	Not detected	0.865907	Not detected	0.315038	Not detected	0	Not detected	0.197135	Not detected	0.471351	Not detected	0.0164172	Not detected	0.71474	Not detected	0.0703753	Not detected	0.490015	Not detected	No significance	Not detected
Gnai2_Fpr1_Dendritic_HSC	Dendritic	Not detected	HSC	Not detected	Gnai2	0.154046	-0.211158	Not detected	Gnai2	Not detected	1.60932	Not detected	0.936508	Not detected	Fpr1	DE data missing	-0.85561	Not detected	Fpr1	Not detected	0.131348	Not detected	0.104294	Not detected	0.870333	Not detected	0.395161	Not detected	0	Not detected	0.211381	Not detected	0.58098	Not detected	0.0175083	Not detected	0.721799	Not detected	0.0549263	Not detected	0.550503	Not detected	No significance	Not detected
Gnai2_P2ry12_Dendritic_HSC	Dendritic	Not detected	HSC	Not detected	Gnai2	0.154046	-0.211158	Not detected	Gnai2	Not detected	1.60932	Not detected	0.936508	Not detected	P2ry12	0.970435	1.15818	Not detected	P2ry12	Not detected	0.133977	Not detected	0.116564	Not detected	0.871648	Not detected	0.349648	Not detected	0	Not detected	0.215612	Not detected	0.532123	Not detected	0.0171147	Not detected	0.723785	Not detected	0.0598179	Not detected	0.569178	Not detected	No significance	Not detected
Gnai2_S1pr1_Dendritic_HSC	Dendritic	Dendritic	HSC	HSC	Gnai2	0.154046	-0.211158	Gnai2	Gnai2	Gnai2	1.60932	1.3851564	0.936508	0.8070175438596491	S1pr1	0.216755	-0.119295	S1pr1	S1pr1	S1pr1	0.231299	0.30428043	0.233129	0.2719298245614035	0.920309	0.8447184	-0.165733	-0.2733236035078424	0.319	0.914	0.372235	0.42147598	0.00898559	-0.1008493933213727	0.00436836	0.004657051	0.774925	0.79725057	1	1.0	0.546611	0.5134480566873166	No significance	No significance
Gnai2_S1pr3_Dendritic_HSC	Dendritic	Not detected	HSC	Not detected	Gnai2	0.154046	-0.211158	Not detected	Gnai2	Not detected	1.60932	Not detected	0.936508	Not detected	S1pr3	0.295593	1.27385	Not detected	S1pr3	Not detected	0.0801931	Not detected	0.104294	Not detected	0.844756	Not detected	0.222178	Not detected	0	Not detected	0.129056	Not detected	0.305756	Not detected	0.0119045	Not detected	0.669671	Not detected	0.216288	Not detected	0.597817	Not detected	No significance	Not detected
Gnai2_S1pr4_Dendritic_HSC	Dendritic	Dendritic	HSC	HSC	Gnai2	0.154046	-0.211158	Gnai2	Gnai2	Gnai2	1.60932	1.3851564	0.936508	0.8070175438596491	S1pr4	0.468557	0.352177	S1pr4	S1pr4	S1pr4	0.137416	0.12749416	0.177914	0.1622807017543859	0.873367	0.75632524	0.0451701	-0.0993703674924983	0.003	0.227	0.221146	0.17659934	0.148712	-0.0025404969786377	0.00505562	0.004988167	0.72631	0.7179385	1	1.0	0.591858	0.3884464610378983	No significance	No significance
Gnas_Adcy7_Dendritic_HSC	Dendritic	Dendritic	HSC	HSC	Gnas	0.969432	0.0906315	Gnas	Gnas	Gnas	1.65997	1.6066726	0.952381	0.8596491228070176	Adcy7	0.104232	-0.595422	Adcy7	Adcy7	Adcy7	0.41024	0.39049223	0.466258	0.4122807017543859	1.0351	0.9985824	-0.147721	0.0539636457643316	0.305	0.012	0.680985	0.6273932	0.0191134	0.1122833246220694	0.00644957	0.006932735	0.823224	0.8275131	1	0.6920258826414797	0.197683	0.2484380346336532	No significance	No significance
Gnas_Adcy9_Dendritic_HSC	Dendritic	Not detected	HSC	Not detected	Gnas	0.969432	0.0906315	Not detected	Gnas	Not detected	1.65997	Not detected	0.952381	Not detected	Adcy9	0.161858	-0.979725	Not detected	Adcy9	Not detected	0.122496	Not detected	0.128834	Not detected	0.891233	Not detected	0.235586	Not detected	0	Not detected	0.203339	Not detected	0.383702	Not detected	0.017267	Not detected	0.717888	Not detected	0.120823	Not detected	0.51724	Not detected	No significance	Not detected
Gnas_Adrb2_Dendritic_HSC	Dendritic	Dendritic	HSC	HSC	Gnas	0.969432	0.0906315	Gnas	Gnas	Gnas	1.65997	1.6066726	0.952381	0.8596491228070176	Adrb2	0.180281	-1.84767	Adrb2	Adrb2	Adrb2	0.122939	0.109958306	0.147239	0.1052631578947368	0.891454	0.85831547	0.0602825	0.0892160127614083	0.011	0.006	0.204076	0.176667	0.136325	0.10320019833774	0.00603762	0.0048940536	0.718254	0.7179772	1	1.0	0.520389	0.3881874382938531	No significance	No significance
Gpi1_Amfr_Dendritic_HSC	Dendritic	Dendritic	HSC	HSC	Gpi1	0.492154	0.130356	Gpi1	Gpi1	Gpi1	0.730562	0.6721092	0.666667	0.5263157894736842	Amfr	0.0894262	-0.756618	Amfr	Amfr	Amfr	0.37875	0.2815555	0.435583	0.3157894736842105	0.554656	0.47683233	-0.0143565	-0.1423728849658908	0.06	0.75	0.276701	0.18923604	0.124444	-0.0467565348459118	0.00580494	0.005273525	0.748013	0.72488314	1	1.0	0.820742	0.4448784805754581	No significance	No significance
Grn_Sort1_Dendritic_HSC	Dendritic	Dendritic	HSC	HSC	Grn	1.89225e-05	1.64368	Grn	Grn	Grn	0.37621	0.96129984	0.349206	0.6140350877192983	Sort1	0.416331	0.0184343	Sort1	Sort1	Sort1	0.178893	0.1183777	0.141104	0.1140350877192982	0.277551	0.5398388	0.54224	0.6546794310810453	0	0.0	0.0673012	0.113796465	0.76307	0.6736838593927417	0.0110977	0.010614754	0.594153	0.67139965	0.182627	0.1629897333671423	1	0.7947721951653406	No significance	No significance
Grn_Tnfrsf1b_Dendritic_HSC	Dendritic	Dendritic	HSC	HSC	Grn	1.89225e-05	1.64368	Grn	Grn	Grn	0.37621	0.96129984	0.349206	0.6140350877192983	Tnfrsf1b	0.0166954	-0.769103	Tnfrsf1b	Tnfrsf1b	Tnfrsf1b	0.178635	0.080734596	0.190184	0.1008771929824561	0.277423	0.5210172	0.34572	0.3078943363603845	0	0.0	0.0672043	0.07761015	0.450079	0.5186963838064607	0.00558247	0.003858733	0.59398	0.6278877	0.602399	0.3878321384791957	1	1.0	No significance	No significance
Gsto1_Ryr1_Dendritic_HSC	Dendritic	Not detected	HSC	Not detected	Gsto1	0.299729	0.0113292	Not detected	Gsto1	Not detected	0.254398	Not detected	0.269841	Not detected	Ryr1	0.311486	-0.0810801	Not detected	Ryr1	Not detected	0.109746	Not detected	0.141104	Not detected	0.182072	Not detected	0.259766	Not detected	0	Not detected	0.0279193	Not detected	0.656624	Not detected	0.0342623	Not detected	0.485312	Not detected	0.0999867	Not detected	0.656855	Not detected	No significance	Not detected
Gstp1_Traf2_Dendritic_HSC	Dendritic	Dendritic	HSC	HSC	Gstp1	0.223971	0.766333	Gstp1	Gstp1	Gstp1	0.208531	0.31815404	0.269841	0.3333333333333333	Traf2	0.396996	0.0183853	Traf2	Traf2	Traf2	0.198967	0.1391122	0.263804	0.175438596491228	0.203749	0.22863312	-0.114137	-0.0759373922792152	0.653	0.444	0.0414908	0.04425911	-0.00624395	0.0029592164963166	0.00671519	0.006703316	0.534771	0.560292	1	1.0	1	1.0	No significance	No significance
H2-K1_Aplp2_Dendritic_HSC	Dendritic	Dendritic	HSC	HSC	H2-K1	0.0745648	-0.244935	H2-K1	H2-K1	H2-K1	2.84621	2.602209	1	0.9649122807017544	Aplp2	0.00694887	-0.500307	Aplp2	Aplp2	Aplp2	0.357322	0.41343704	0.355828	0.3903508771929824	1.60176	1.5078231	0.317851	0.2807058696541074	0	0.0	1.01701	1.0758497	0.308103	0.2508769312498307	0.0108443	0.0132155605	0.850545	0.8626824	0.283882	0.1447543323405515	0.0776881	0.0833814095261845	Less significant	Less significant
Hras_Insr_Dendritic_HSC	Dendritic	Dendritic	HSC	HSC	Hras	0.979431	0.324288	Hras	Hras	Hras	0.137987	0.15435076	0.174603	0.1666666666666666	Insr	0.0318571	-0.519517	Insr	Insr	Insr	0.375443	0.21438885	0.343558	0.2412280701754386	0.256715	0.1843698	0.00381073	-0.0492630049603156	0.167	0.455	0.0518062	0.03309108	0.0769211	0.0469462919972507	0.0088891	0.007515157	0.562257	0.52421814	0.856669	1.0	1	0.718674511670346	No significance	No significance
Hsp90aa1_Itgb3_Dendritic_HSC	Dendritic	Not detected	HSC	Not detected	Hsp90aa1	0.0051347	1.17831	Not detected	Hsp90aa1	Not detected	0.717094	Not detected	0.571429	Not detected	Itgb3	0.500176	2.40076	Not detected	Itgb3	Not detected	0.124624	Not detected	0.147239	Not detected	0.420859	Not detected	-0.145916	Not detected	0.75	Not detected	0.0893671	Not detected	-0.0285706	Not detected	0.0104831	Not detected	0.627837	Not detected	1	Not detected	0.997065	Not detected	No significance	Not detected
Hsp90b1_Lrp1_Dendritic_HSC	Dendritic	Dendritic	HSC	HSC	Hsp90b1	0.00045744	0.944202	Hsp90b1	Hsp90b1	Hsp90b1	0.828371	1.3149327	0.619048	0.7368421052631579	Lrp1	0.255399	-1.91164	Lrp1	Lrp1	Lrp1	0.318984	0.13759467	0.202454	0.1096491228070175	0.573678	0.7262637	0.497623	0.2251428651586081	0.002	0.0	0.264237	0.18092774	1.04352	0.2418374775614827	0.0160934	0.0072154226	0.743644	0.7203837	0.162428	0.6302287227889163	0.768443	0.3770285806438869	No significance	No significance
Hsp90b1_Tlr1_Dendritic_HSC	Dendritic	Dendritic	HSC	HSC	Hsp90b1	0.00045744	0.944202	Hsp90b1	Hsp90b1	Hsp90b1	0.828371	1.3149327	0.619048	0.7368421052631579	Tlr1	0.0133053	-1.08586	Tlr1	Tlr1	Tlr1	0.233817	0.12589847	0.288344	0.1491228070175438	0.531094	0.7204156	-0.0424735	0.1276710265424941	0.307	0.002	0.193687	0.16554801	0.030543	0.1250053903351246	0.00867105	0.0065293373	0.712938	0.7113495	1	0.7881696300854221	0.474202	0.434046627609457	No significance	No significance
Hsp90b1_Tlr4_Dendritic_HSC	Dendritic	Dendritic	HSC	HSC	Hsp90b1	0.00045744	0.944202	Hsp90b1	Hsp90b1	Hsp90b1	0.828371	1.3149327	0.619048	0.7368421052631579	Tlr4	0.101765	-1.25556	Tlr4	Tlr4	Tlr4	0.322069	0.11044132	0.337423	0.1008771929824561	0.57522	0.712687	0.217196	0.1867279831175585	0.004	0.0	0.266793	0.1452229	0.370506	0.1835931137401764	0.0119495	0.0056240573	0.744561	0.69771737	0.213726	1.0	0.777219	0.5437458771082821	No significance	No significance
Hsp90b1_Tlr7_Dendritic_HSC	Dendritic	Dendritic	HSC	HSC	Hsp90b1	0.00045744	0.944202	Hsp90b1	Hsp90b1	Hsp90b1	0.828371	1.3149327	0.619048	0.7368421052631579	Tlr7	0.234705	0.622085	Tlr7	Tlr7	Tlr7	0.362896	0.175822	0.319018	0.1710526315789473	0.595634	0.74537736	0.207834	0.1388342883828882	0.015	0.0	0.300612	0.23119411	0.233203	0.148447972401548	0.0101367	0.005986019	0.755744	0.7443963	0.34773	0.9463082573973618	0.911975	0.573959433334154	No significance	No significance
Hspa4_Tlr4_Dendritic_HSC	Dendritic	Dendritic	HSC	HSC	Hspa4	0.993597	0.15223	Hspa4	Hspa4	Hspa4	0.655739	0.66630125	0.603175	0.5263157894736842	Tlr4	0.101765	-1.25556	Tlr4	Tlr4	Tlr4	0.322069	0.11044132	0.337423	0.1008771929824561	0.488904	0.3883713	0.184177	-0.1167453728042632	0.004	0.679	0.211193	0.07358719	0.370765	-0.0354307574897903	0.0150352	0.0051616216	0.72171	0.6216487	0.192324	1.0	0.549312	1.0	No significance	No significance
Hspa8_Adrb2_Dendritic_HSC	Dendritic	Dendritic	HSC	HSC	Hspa8	4.14362e-06	0.773972	Hspa8	Hspa8	Hspa8	1.97819	2.548554	0.904762	0.9473684210526316	Adrb2	0.180281	-1.84767	Adrb2	Adrb2	Adrb2	0.122939	0.109958306	0.147239	0.1052631578947368	1.05056	1.3292562	0.169397	0.0610204117607471	0.002	0.006	0.243197	0.28023466	0.150684	0.1013474684453753	0.00583422	0.0046573533	0.735656	0.76226366	1	1.0	0.675033	0.7642654824599147	No significance	No significance
Icam1_Il2rg_Dendritic_HSC	Dendritic	Dendritic	HSC	HSC	Icam1	0.00262947	-0.892107	Icam1	Icam1	Icam1	0.919917	0.5473189	0.634921	0.4122807017543859	Il2rg	0.0399305	-0.681	Il2rg	Il2rg	Il2rg	0.355203	0.3177029	0.398773	0.3114035087719298	0.63756	0.43251088	0.374076	0.1374929294861545	0	0.055	0.326757	0.1738848	0.544074	0.2313754650721481	0.0173633	0.012220598	0.763359	0.7163673	0.0568589	0.5028771098816983	0.908843	0.5878531628463461	No significance	No significance
Icam1_Itgal_Itgb2_Dendritic_HSC	Dendritic	Dendritic	HSC	HSC	Icam1	0.00262947	-0.892107	Icam1	Icam1	Icam1	0.919917	0.5473189	0.634921	0.4122807017543859	Itgal	0.339236	0.744034	Itgb2	Itgal_Itgb2	Itgal_Itgb2	0.388255	0.2935457	0.435583	0.2763157894736842	0.654086	0.42043227	0.411465	-0.0213723391729906	0	0.266	0.357162	0.1606631	0.629869	0.2237770372339554	0.0123889	0.0071025793	0.7713	0.70826477	0.19226	0.854198759779298	0.855781	0.6377033411100387	No significance	No significance
Icam1_Itgax_Itgb2_Dendritic_HSC	Dendritic	Not detected	HSC	Not detected	Icam1	0.00262947	-0.892107	Not detected	Icam1	Not detected	0.919917	Not detected	0.634921	Not detected	Itgax	0.945216	-0.0012347	Not detected	Itgax_Itgb2	Not detected	0.110404	Not detected	0.116564	Not detected	0.51516	Not detected	0.758462	Not detected	0	Not detected	0.101562	Not detected	0.881059	Not detected	0.0248147	Not detected	0.642656	Not detected	0.0125564	Not detected	0.849447	Not detected	No significance	Not detected
Icam1_Spn_Dendritic_HSC	Dendritic	Dendritic	HSC	HSC	Icam1	0.00262947	-0.892107	Icam1	Icam1	Icam1	0.919917	0.5473189	0.634921	0.4122807017543859	Spn	0.0948929	2.21168	Spn	Spn	Spn	0.151365	0.2478239	0.165644	0.2587719298245614	0.535641	0.39757138	0.513337	0.2190193357444931	0	0.0	0.139243	0.1356387	0.647667	0.368875224477223	0.0109851	0.010713801	0.678019	0.69046926	0.272228	0.230938491180869	0.528464	0.7393152924572861	No significance	No significance
Il15ra_Axl_Dendritic_HSC	Dendritic	Not detected	HSC	Not detected	Il15ra	9.38445e-05	-1.82786	Not detected	Il15ra	Not detected	0.603484	Not detected	0.349206	Not detected	Axl	0.464418	0.755997	Not detected	Axl	Not detected	0.540058	Not detected	0.282209	Not detected	0.571771	Not detected	1.56131	Not detected	0	Not detected	0.325917	Not detected	2.38939	Not detected	0.351669	Not detected	0.763126	Not detected	0.000987398	Not detected	1	Not detected	No significance	Not detected
Il16_Cd9_Dendritic_HSC	Dendritic	Dendritic	HSC	HSC	Il16	0.990186	0.732141	Il16	Il16	Il16	0.366243	0.4353999	0.428571	0.3508771929824561	Cd9	0.68042	0.303803	Cd9	Cd9	Cd9	0.25441	0.28427565	0.251534	0.2719298245614035	0.310326	0.35983777	-0.247511	-0.5535936854374108	0.905	1.0	0.0931758	0.12377359	-0.0784189	-0.2113331172972763	0.00260402	0.0026518444	0.6327	0.68060285	1	1.0	1	0.9446917546924144	No significance	No significance
Il16_Kcnj10_Dendritic_HSC	Dendritic	Not detected	HSC	Not detected	Il16	0.990186	0.732141	Not detected	Il16	Not detected	0.366243	Not detected	0.428571	Not detected	Kcnj10	DE data missing	-0.85561	Not detected	Kcnj10	Not detected	0.221707	Not detected	0.171779	Not detected	0.293975	Not detected	0.0835001	Not detected	0.249	Not detected	0.0811988	Not detected	1.08012	Not detected	0.0632447	Not detected	0.616572	Not detected	0.444731	Not detected	1	Not detected	No significance	Not detected
Il18_Il18bp_Dendritic_HSC	Dendritic	Not detected	HSC	Not detected	Il18	1	0.181331	Not detected	Il18	Not detected	0.143629	Not detected	0.174603	Not detected	Il18bp	0.101765	-1.16551	Not detected	Il18bp	Not detected	0.154784	Not detected	0.141104	Not detected	0.149206	Not detected	0.297081	Not detected	0	Not detected	0.0222314	Not detected	0.641113	Not detected	0.0515164	Not detected	0.456939	Not detected	0.0735235	Not detected	0.4562	Not detected	No significance	Not detected
Irak4_Tlr4_Dendritic_HSC	Dendritic	Dendritic	HSC	HSC	Irak4	0.750597	0.485054	Irak4	Irak4	Irak4	0.275015	0.30938098	0.333333	0.2719298245614035	Tlr4	0.101765	-1.25556	Tlr4	Tlr4	Tlr4	0.322069	0.11044132	0.337423	0.1008771929824561	0.298542	0.20991115	0.204297	-0.0454688473447188	0	0.4	0.088574	0.034168445	0.386416	0.0038148891650185	0.0132754	0.005089826	0.626795	0.528212	0.152883	1.0	1	0.7434682359594851	No significance	No significance
Irak4_Tlr7_Dendritic_HSC	Dendritic	Dendritic	HSC	HSC	Irak4	0.750597	0.485054	Irak4	Irak4	Irak4	0.275015	0.30938098	0.333333	0.2719298245614035	Tlr7	0.234705	0.622085	Tlr7	Tlr7	Tlr7	0.362896	0.175822	0.319018	0.1710526315789473	0.318955	0.24260148	0.194935	-0.0933625420793891	0.001	0.673	0.0998019	0.054395985	0.249113	-0.0313302521736097	0.0112615	0.0054174047	0.640645	0.58551663	0.2753	1.0	1	1.0	No significance	No significance
L1cam_Cd9_Dendritic_HSC	Dendritic	Not detected	HSC	Not detected	L1cam	0.24813	-0.0535182	Not detected	L1cam	Not detected	0.107794	Not detected	0.126984	Not detected	Cd9	0.68042	0.303803	Not detected	Cd9	Not detected	0.25441	Not detected	0.251534	Not detected	0.181102	Not detected	0.0134726	Not detected	0.062	Not detected	0.0274237	Not detected	0.12712	Not detected	0.00502696	Not detected	0.483076	Not detected	1	Not detected	0.642746	Not detected	No significance	Not detected
L1cam_Fgfr2_Dendritic_HSC	Dendritic	Not detected	HSC	Not detected	L1cam	0.24813	-0.0535182	Not detected	L1cam	Not detected	0.107794	Not detected	0.126984	Not detected	Fgfr2	0.0407711	-0.507478	Not detected	Fgfr2	Not detected	0.389116	Not detected	0.460123	Not detected	0.248455	Not detected	-0.0421287	Not detected	0.283	Not detected	0.0419442	Not detected	0.081667	Not detected	0.0116884	Not detected	0.536123	Not detected	0.961807	Not detected	1	Not detected	No significance	Not detected
L1cam_Itga4_Itgb7_Dendritic_HSC	Dendritic	Not detected	HSC	Not detected	L1cam	0.24813	-0.0535182	Not detected	L1cam	Not detected	0.107794	Not detected	0.126984	Not detected	Itgb7	0.239094	0.0766391	Not detected	Itga4_Itgb7	Not detected	0.185852	Not detected	0.214724	Not detected	0.146823	Not detected	-0.397005	Not detected	1	Not detected	0.0200336	Not detected	-0.165977	Not detected	0.00403572	Not detected	0.444055	Not detected	1	Not detected	0.378993	Not detected	No significance	Not detected
L1cam_Itgav_Itgb3_Dendritic_HSC	Dendritic	Not detected	HSC	Not detected	L1cam	0.24813	-0.0535182	Not detected	L1cam	Not detected	0.107794	Not detected	0.126984	Not detected	Itgb3	0.500176	2.40076	Not detected	Itgav_Itgb3	Not detected	0.124624	Not detected	0.147239	Not detected	0.116209	Not detected	0.0470554	Not detected	0.064	Not detected	0.0134337	Not detected	0.127989	Not detected	0.0171326	Not detected	0.395429	Not detected	0.617539	Not detected	0.14741	Not detected	No significance	Not detected
Lamb3_Cd44_Dendritic_HSC	Dendritic	Dendritic	HSC	HSC	Lamb3	0.361125	-0.506436	Lamb3	Lamb3	Lamb3	0.172672	0.124306634	0.174603	0.1228070175438596	Cd44	0.644798	0.0700518	Cd44	Cd44	Cd44	0.937658	0.8758743	0.668712	0.6798245614035088	0.555165	0.5000905	-0.0538354	-0.5852302088235761	0.196	1.0	0.161907	0.10887698	0.0484782	-0.2552466819476264	0.00344998	0.002227984	0.694254	0.66650635	1	1.0	0.407854	0.8463854726777386	No significance	No significance
Lamb3_Dag1_Dendritic_HSC	Dendritic	Dendritic	HSC	HSC	Lamb3	0.361125	-0.506436	Lamb3	Lamb3	Lamb3	0.172672	0.124306634	0.174603	0.1228070175438596	Dag1	0.18836	-0.396345	Dag1	Dag1	Dag1	0.19325	0.100969516	0.245399	0.1184210526315789	0.182961	0.11263807	-0.451072	-0.4907432437037294	1	1.0	0.0333688	0.012551181	-0.227766	-0.3081096180257927	0.00527345	0.0017324098	0.507595	0.40425283	1	1.0	0.838157	0.058841558426602	No significance	Less significant
Lamb3_Itga6_Itgb1_Dendritic_HSC	Dendritic	Dendritic	HSC	HSC	Lamb3	0.361125	-0.506436	Lamb3	Lamb3	Lamb3	0.172672	0.124306634	0.174603	0.1228070175438596	Itga6	0.655289	0.957861	Itga6	Itga6_Itgb1	Itga6_Itgb1	0.12463	0.08025435	0.153374	0.1096491228070175	0.148651	0.1022805	-0.569163	-0.4892930370928229	1	1.0	0.0215201	0.009976149	-0.337638	-0.2800755500323802	0.0027759	0.0018127676	0.452907	0.37693346	1	1.0	0.431328	0.0191961700358522	No significance	Moderately significant
Lamb3_Itga9_Itgb1_Dendritic_HSC	Dendritic	Not detected	HSC	Not detected	Lamb3	0.361125	-0.506436	Not detected	Lamb3	Not detected	0.172672	Not detected	0.174603	Not detected	Itga9	0.182405	-1.68422	Not detected	Itga9_Itgb1	Not detected	0.533887	Not detected	0.220859	Not detected	0.353279	Not detected	0.597577	Not detected	0.072	Not detected	0.0921871	Not detected	0.98214	Not detected	0.0355506	Not detected	0.631459	Not detected	0.1064	Not detected	0.959054	Not detected	No significance	Not detected
Lgals1_Cd69_Dendritic_HSC	Dendritic	Not detected	HSC	Not detected	Lgals1	0.00360281	2.31707	Not detected	Lgals1	Not detected	0.279142	Not detected	0.253968	Not detected	Cd69	0.864384	0.369226	Not detected	Cd69	Not detected	0.103258	Not detected	0.122699	Not detected	0.1912	Not detected	-0.348912	Not detected	0.93	Not detected	0.0288235	Not detected	-0.127191	Not detected	0.00484024	Not detected	0.489294	Not detected	1	Not detected	0.684906	Not detected	No significance	Not detected
Lgals1_Itgb1_Dendritic_HSC	Dendritic	Dendritic	HSC	HSC	Lgals1	0.00360281	2.31707	Lgals1	Lgals1	Lgals1	0.279142	0.79292315	0.253968	0.4298245614035088	Itgb1	0.363803	-0.231377	Itgb1	Itgb1	Itgb1	0.557242	0.43644083	0.496933	0.4210526315789473	0.418192	0.61468196	-0.0607563	0.3969142851615795	0.028	0.0	0.15555	0.34606403	0.15234	0.3224918467717861	0.00778962	0.008775246	0.689986	0.78085035	0.972707	0.3898951595323396	0.647436	0.987499992498851	No significance	No significance
Lgals1_Ptprc_Dendritic_HSC	Dendritic	Dendritic	HSC	HSC	Lgals1	0.00360281	2.31707	Lgals1	Lgals1	Lgals1	0.279142	0.79292315	0.253968	0.4298245614035088	Ptprc	0.845578	-0.0742036	Ptprc	Ptprc	Ptprc	2.3102	1.4404854	0.93865	0.7236842105263158	1.29467	1.1167042	-0.446627	-0.2193038941322556	1	1.0	0.644874	1.1421942	-0.330299	-0.4261118537626387	0.00595203	0.0063820295	0.819224	0.86618847	1	1.0	0.206166	0.1674580996739701	No significance	No significance
Lgals3bp_Itgb1_Dendritic_HSC	Dendritic	Dendritic	HSC	HSC	Lgals3bp	0.122142	1.40364	Lgals3bp	Lgals3bp	Lgals3bp	0.126855	0.27564058	0.174603	0.2543859649122807	Itgb1	0.363803	-0.231377	Itgb1	Itgb1	Itgb1	0.557242	0.43644083	0.496933	0.4210526315789473	0.342049	0.35604072	0.125204	0.0998990638381928	0	0.0	0.070689	0.1203008	0.252257	0.2758590400591372	0.0121185	0.011004451	0.600061	0.67750174	0.280991	0.2136375828385	1	0.969032669835052	No significance	No significance
Lin7c_Abca1_Dendritic_HSC	Dendritic	Dendritic	HSC	HSC	Lin7c	0.101618	-0.787984	Lin7c	Lin7c	Lin7c	0.255544	0.15488972	0.253968	0.1491228070175438	Abca1	0.042704	-1.03784	Abca1	Abca1	Abca1	0.381978	0.16067462	0.306748	0.1578947368421052	0.318761	0.15778217	0.131785	-0.315040325936875	0.038	1.0	0.0976122	0.024886847	0.129361	-0.1932335804377063	0.0145944	0.0034387128	0.638088	0.48862353	0.610302	1.0	1	0.4438783422459767	No significance	No significance
Lman1_Mcfd2_Dendritic_HSC	Dendritic	Not detected	HSC	Not detected	Lman1	0.128098	0.339259	Not detected	Lman1	Not detected	0.207856	Not detected	0.285714	Not detected	Mcfd2	0.291058	-0.518907	Not detected	Mcfd2	Not detected	0.173941	Not detected	0.171779	Not detected	0.190898	Not detected	0.168803	Not detected	0.001	Not detected	0.0361546	Not detected	0.309196	Not detected	0.0130877	Not detected	0.517611	Not detected	0.201185	Not detected	0.92483	Not detected	No significance	Not detected
Lrpap1_Lrp1_Dendritic_HSC	Dendritic	Dendritic	HSC	HSC	Lrpap1	0.498388	-0.33687	Lrpap1	Lrpap1	Lrpap1	0.146516	0.11350032	0.15873	0.1228070175438596	Lrp1	0.255399	-1.91164	Lrp1	Lrp1	Lrp1	0.318984	0.13759467	0.202454	0.1096491228070175	0.23275	0.1255475	0.53921	-0.0181589123660999	0	0.174	0.0467364	0.015617039	1.08719	0.0475257738857854	0.0313183	0.0064749024	0.549546	0.43082103	0.0103214	0.8012937903787518	1	0.1301992868795632	No significance	No significance
Lrpap1_Sorl1_Dendritic_HSC	Dendritic	Dendritic	HSC	HSC	Lrpap1	0.498388	-0.33687	Lrpap1	Lrpap1	Lrpap1	0.146516	0.11350032	0.15873	0.1228070175438596	Sorl1	0.340779	0.0471314	Sorl1	Sorl1	Sorl1	0.963658	0.450495	0.699387	0.3771929824561403	0.555087	0.28199765	-0.271315	-0.7006369660547669	0.995	1.0	0.141192	0.051131327	-0.0609909	-0.3318936062968212	0.0096228	0.0033100569	0.679534	0.577987	1	1.0	0.514957	1.0	No significance	No significance
Lrpap1_Sort1_Dendritic_HSC	Dendritic	Dendritic	HSC	HSC	Lrpap1	0.498388	-0.33687	Lrpap1	Lrpap1	Lrpap1	0.146516	0.11350032	0.15873	0.1228070175438596	Sort1	0.416331	0.0184343	Sort1	Sort1	Sort1	0.178893	0.1183777	0.141104	0.1140350877192982	0.162705	0.115939006	0.246245	-0.018224569169145	0	0.335	0.0262108	0.013435907	0.441242	0.0257559759785535	0.0137473	0.0044994717	0.47743	0.41248113	0.13597	1.0	0.599282	0.0792777335123398	No significance	Less significant
Ltb_Cd40_Dendritic_HSC	Dendritic	Dendritic	HSC	HSC	Ltb	0.0330954	-0.494693	Ltb	Ltb	Ltb	0.872958	0.60309345	0.571429	0.4035087719298245	Cd40	0.109738	-0.26217	Cd40	Cd40	Cd40	0.279605	0.18206175	0.306748	0.1885964912280701	0.576281	0.3925776	-0.517811	-0.8632375676520428	1	1.0	0.244083	0.10980025	-0.376597	-0.5906200249209891	0.00724481	0.0029875042	0.736009	0.66744417	1	1.0	0.679478	0.8351119861447309	No significance	No significance
Ly86_Cd180_Dendritic_HSC	Dendritic	Dendritic	HSC	HSC	Ly86	0.00813421	-0.568004	Ly86	Ly86	Ly86	1.40882	1.0170858	0.793651	0.6228070175438597	Cd180	0.833648	0.0141047	Cd180	Cd180	Cd180	0.925012	0.49084228	0.662577	0.3903508771929824	1.16692	0.75396407	0.190687	-0.1183675427442955	0	0.556	1.30318	0.49922872	0.307498	-0.016482923954101	0.0208254	0.012548424	0.865629	0.81059	0.190165	1.0	0.12878	0.6118965350647021	No significance	No significance
Lyz2_Itgal_Dendritic_HSC	Dendritic	Dendritic	HSC	HSC	Lyz2	0.285379	0.129929	Lyz2	Lyz2	Lyz2	0.184644	0.14313203	0.174603	0.1140350877192982	Itgal	0.339236	0.744034	Itgal	Itgal	Itgal	0.388255	0.34010154	0.435583	0.3421052631578947	0.286449	0.24161679	-0.517332	-1.6363466330658436	0.881	1.0	0.0716889	0.048679423	-0.0404547	-0.3941943099575516	0.000716386	0.00042431877	0.601745	0.5719826	1	1.0	1	1.0	No significance	No significance
Mdk_Itga4_Itgb1_Dendritic_HSC	Dendritic	Not detected	HSC	Not detected	Mdk	0.00252177	-2.69575	Not detected	Mdk	Not detected	0.1775	Not detected	0.126984	Not detected	Itgb1	0.363803	-0.231377	Not detected	Itga4_Itgb1	Not detected	0.557242	Not detected	0.496933	Not detected	0.367371	Not detected	0.352466	Not detected	0	Not detected	0.0989105	Not detected	1.0694	Not detected	0.0637968	Not detected	0.639612	Not detected	0.0467786	Not detected	0.884115	Not detected	No significance	Not detected
Mdk_Itga6_Itgb1_Dendritic_HSC	Dendritic	Not detected	HSC	Not detected	Mdk	0.00252177	-2.69575	Not detected	Mdk	Not detected	0.1775	Not detected	0.126984	Not detected	Itga6	0.655289	0.957861	Not detected	Itga6_Itgb1	Not detected	0.12463	Not detected	0.153374	Not detected	0.151065	Not detected	0.104444	Not detected	0.032	Not detected	0.0221219	Not detected	0.820242	Not detected	0.0397992	Not detected	0.456326	Not detected	0.367301	Not detected	0.451238	Not detected	No significance	Not detected
Mdk_Lrp1_Dendritic_HSC	Dendritic	Not detected	HSC	Not detected	Mdk	0.00252177	-2.69575	Not detected	Mdk	Not detected	0.1775	Not detected	0.126984	Not detected	Lrp1	0.255399	-1.91164	Not detected	Lrp1	Not detected	0.318984	Not detected	0.202454	Not detected	0.248242	Not detected	0.759378	Not detected	0	Not detected	0.0566198	Not detected	1.92871	Not detected	0.138237	Not detected	0.573159	Not detected	0.0076334	Not detected	1	Not detected	No significance	Not detected
Mdk_Ncl_Dendritic_HSC	Dendritic	Not detected	HSC	Not detected	Mdk	0.00252177	-2.69575	Not detected	Mdk	Not detected	0.1775	Not detected	0.126984	Not detected	Ncl	0.252052	0.36631	Not detected	Ncl	Not detected	1.49345	Not detected	0.846626	Not detected	0.835474	Not detected	0.54185	Not detected	0	Not detected	0.265087	Not detected	1.13353	Not detected	0.0786807	Not detected	0.74395	Not detected	0.0101442	Not detected	0.77161	Not detected	No significance	Not detected
Mdk_Notch2_Dendritic_HSC	Dendritic	Not detected	HSC	Not detected	Mdk	0.00252177	-2.69575	Not detected	Mdk	Not detected	0.1775	Not detected	0.126984	Not detected	Notch2	0.0183944	-0.450788	Not detected	Notch2	Not detected	0.633507	Not detected	0.527607	Not detected	0.405503	Not detected	0.0787155	Not detected	0.278	Not detected	0.112448	Not detected	0.831136	Not detected	0.0416017	Not detected	0.65426	Not detected	0.83515	Not detected	0.736528	Not detected	No significance	Not detected
Mdk_Sdc3_Dendritic_HSC	Dendritic	Not detected	HSC	Not detected	Mdk	0.00252177	-2.69575	Not detected	Mdk	Not detected	0.1775	Not detected	0.126984	Not detected	Sdc3	0.770875	-0.171356	Not detected	Sdc3	Not detected	0.47408	Not detected	0.282209	Not detected	0.32579	Not detected	0.961687	Not detected	0	Not detected	0.0841493	Not detected	1.9991	Not detected	0.194514	Not detected	0.620782	Not detected	0.0076334	Not detected	1	Not detected	No significance	Not detected
Mdk_Sdc4_Dendritic_HSC	Dendritic	Not detected	HSC	Not detected	Mdk	0.00252177	-2.69575	Not detected	Mdk	Not detected	0.1775	Not detected	0.126984	Not detected	Sdc4	0.740913	0.299646	Not detected	Sdc4	Not detected	0.309956	Not detected	0.325153	Not detected	0.243728	Not detected	0.296982	Not detected	0	Not detected	0.0550172	Not detected	0.964997	Not detected	0.0901348	Not detected	0.569643	Not detected	0.0736874	Not detected	1	Not detected	No significance	Not detected
Mdk_Sorl1_Dendritic_HSC	Dendritic	Not detected	HSC	Not detected	Mdk	0.00252177	-2.69575	Not detected	Mdk	Not detected	0.1775	Not detected	0.126984	Not detected	Sorl1	0.340779	0.0471314	Not detected	Sorl1	Not detected	0.963658	Not detected	0.699387	Not detected	0.570579	Not detected	-0.0511475	Not detected	0.855	Not detected	0.17105	Not detected	0.780533	Not detected	0.0424746	Not detected	0.700053	Not detected	0.941368	Not detected	0.380213	Not detected	No significance	Not detected
Mfng_Notch1_Dendritic_HSC	Dendritic	Not detected	HSC	Not detected	Mfng	0.35918	-0.660879	Not detected	Mfng	Not detected	0.0939081	Not detected	0.126984	Not detected	Notch1	0.587403	1.20369	Not detected	Notch1	Not detected	0.119797	Not detected	0.147239	Not detected	0.106853	Not detected	-0.170209	Not detected	0.968	Not detected	0.0112499	Not detected	-0.12898	Not detected	0.00247391	Not detected	0.374433	Not detected	1	Not detected	0.0836119	Not detected	Less significant	Not detected
Mfng_Notch2_Dendritic_HSC	Dendritic	Not detected	HSC	Not detected	Mfng	0.35918	-0.660879	Not detected	Mfng	Not detected	0.0939081	Not detected	0.126984	Not detected	Notch2	0.0183944	-0.450788	Not detected	Notch2	Not detected	0.633507	Not detected	0.527607	Not detected	0.363707	Not detected	-0.257558	Not detected	0.982	Not detected	0.0594914	Not detected	-0.146499	Not detected	0.00455059	Not detected	0.5792	Not detected	1	Not detected	1	Not detected	No significance	Not detected
Mif_Cd44_Cd74_Dendritic_HSC	Dendritic	Dendritic	HSC	HSC	Mif	0.0599899	0.906807	Mif	Mif	Mif	0.322565	0.5164491	0.31746	0.4473684210526316	Cd44	0.644798	0.0700518	Cd44	Cd44_Cd74	Cd44_Cd74	0.937658	0.8758743	0.668712	0.6798245614035088	0.630111	0.6961617	0.0091369	-0.3451874429466833	0.077	0.921	0.302455	0.45234448	0.0986144	-0.0770164367958293	0.00415231	0.0049207914	0.756307	0.8029031	1	1.0	0.919083	0.7719342953544635	No significance	No significance
Mif_Cd74_Cxcr4_Dendritic_HSC	Dendritic	Dendritic	HSC	HSC	Mif	0.0599899	0.906807	Mif	Mif	Mif	0.322565	0.5164491	0.31746	0.4473684210526316	Cxcr4	0.932731	0.343664	Cxcr4	Cd74_Cxcr4	Cd74_Cxcr4	0.381374	0.42069402	0.386503	0.3728070175438596	0.351969	0.46857154	-0.399594	-0.254450562756047	0.997	0.924	0.123018	0.21726705	-0.192449	-0.0770296862528849	0.0038366	0.006503844	0.664349	0.7384408	1	1.0	0.964671	0.5202585849942948	No significance	No significance
Nampt_Insr_Dendritic_HSC	Dendritic	Dendritic	HSC	HSC	Nampt	0.547536	0.255686	Nampt	Nampt	Nampt	0.473442	0.56723505	0.492063	0.4473684210526316	Insr	0.0318571	-0.519517	Insr	Insr	Insr	0.375443	0.21438885	0.343558	0.2412280701754386	0.424443	0.39081195	0.252225	-0.042193718016726	0	0.058	0.177751	0.12160887	0.285674	0.0770692424476219	0.0110256	0.0067857346	0.704072	0.678682	0.268749	0.7307176306550563	0.623833	0.7683417444007896	No significance	No significance
Ntng2_Lrrc4_Dendritic_HSC	Dendritic	Dendritic	HSC	HSC	Ntng2	0.00252315	-0.865751	Ntng2	Ntng2	Ntng2	0.477011	0.24871063	0.444444	0.2105263157894736	Lrrc4	0.525276	0.538204	Lrrc4	Lrrc4	Lrrc4	0.108974	0.14479278	0.159509	0.175438596491228	0.292992	0.19675171	0.302725	0.0081452262398226	0	0.291	0.0519816	0.036011502	0.489705	0.0326562359611347	0.00968714	0.0048408834	0.562673	0.53475285	0.396001	1.0	1	0.8003458784017438	No significance	No significance
Pam_Dpp4_Dendritic_HSC	Dendritic	Not detected	HSC	Not detected	Pam	0.00861116	-0.153576	Not detected	Pam	Not detected	0.292949	Not detected	0.222222	Not detected	Dpp4	0.00061865	-0.877865	Not detected	Dpp4	Not detected	0.40766	Not detected	0.374233	Not detected	0.350304	Not detected	-0.067845	Not detected	0.926	Not detected	0.119423	Not detected	0.00633517	Not detected	0.00679546	Not detected	0.661035	Not detected	1	Not detected	0.974227	Not detected	No significance	Not detected
Pdcd1lg2_Pdcd2_Dendritic_HSC	Dendritic	Not detected	HSC	Not detected	Pdcd1lg2	0.16804	-1.35345	Not detected	Pdcd1lg2	Not detected	0.123974	Not detected	0.111111	Not detected	Pdcd2	0.317058	-0.795187	Not detected	Pdcd2	Not detected	0.167006	Not detected	0.233129	Not detected	0.14549	Not detected	0.0447832	Not detected	0.283	Not detected	0.0207044	Not detected	0.0404648	Not detected	0.0132486	Not detected	0.448124	Not detected	1	Not detected	0.402526	Not detected	No significance	Not detected
Pkm_Cd44_Dendritic_HSC	Dendritic	Dendritic	HSC	HSC	Pkm	0.357109	0.462935	Pkm	Pkm	Pkm	0.499446	0.60434735	0.492063	0.5087719298245614	Cd44	0.644798	0.0700518	Cd44	Cd44	Cd44	0.937658	0.8758743	0.668712	0.6798245614035088	0.718552	0.7401108	0.299086	-0.3311482185088319	0	0.813	0.46831	0.5293323	0.316408	-0.0473306344302719	0.00459445	0.004181892	0.794315	0.8150441	1	1.0	0.671144	0.646639666335598	No significance	No significance
Pltp_Abca1_Dendritic_HSC	Dendritic	Dendritic	HSC	HSC	Pltp	0.0556206	2.11024	Pltp	Pltp	Pltp	0.118954	0.36893764	0.126984	0.2280701754385964	Abca1	0.042704	-1.03784	Abca1	Abca1	Abca1	0.381978	0.16067462	0.306748	0.1578947368421052	0.250466	0.26480612	0.133139	0.1131458657238992	0.021	0.091	0.0454378	0.059278913	0.159129	0.1588478189078279	0.0210494	0.012225125	0.546055	0.595908	0.496031	0.5829386987520516	1	1.0	No significance	No significance
Psap_Lrp1_Dendritic_HSC	Dendritic	Dendritic	HSC	HSC	Psap	2.6603e-06	0.984168	Psap	Psap	Psap	1.89888	2.8287845	0.825397	0.956140350877193	Lrp1	0.255399	-1.91164	Lrp1	Lrp1	Lrp1	0.318984	0.13759467	0.202454	0.1096491228070175	1.10893	1.4831896	1.55699	1.1821545338870898	0	0.0	0.605712	0.38922566	1.74682	0.9360216456060492	0.0314629	0.014462462	0.814539	0.7907408	0.0076334	0.0922693832499958	0.231354	0.5825157494404873	No significance	No significance
Psap_Sort1_Dendritic_HSC	Dendritic	Dendritic	HSC	HSC	Psap	2.6603e-06	0.984168	Psap	Psap	Psap	1.89888	2.8287845	0.825397	0.956140350877193	Sort1	0.416331	0.0184343	Sort1	Sort1	Sort1	0.178893	0.1183777	0.141104	0.1140350877192982	1.03889	1.4735811	1.26403	1.1820888770840448	0	0.0	0.339696	0.334865	1.10087	0.9142518476988172	0.0138107	0.010050102	0.766848	0.77802265	0.123187	0.1629897333671423	0.626195	0.6401864529802206	No significance	No significance
Psen1_Cd44_Dendritic_HSC	Dendritic	Dendritic	HSC	HSC	Psen1	0.100297	-0.310351	Psen1	Psen1	Psen1	0.44014	0.3309134	0.460317	0.3157894736842105	Cd44	0.644798	0.0700518	Cd44	Cd44	Cd44	0.937658	0.8758743	0.668712	0.6798245614035088	0.688899	0.60339385	0.371491	-0.2274554903854215	0	0.737	0.412701	0.28983852	0.362501	-0.0287862232978046	0.0079379	0.004965375	0.783797	0.7653034	0.664459	1.0	0.753566	0.8000042299177506	No significance	No significance
Psen1_Ncstn_Dendritic_HSC	Dendritic	Dendritic	HSC	HSC	Psen1	0.100297	-0.310351	Psen1	Psen1	Psen1	0.44014	0.3309134	0.460317	0.3157894736842105	Ncstn	0.1057	-0.633347	Ncstn	Ncstn	Ncstn	0.322757	0.19334406	0.368098	0.2368421052631578	0.381448	0.2621287	0.101879	-0.0908852858274816	0.019	0.639	0.142058	0.06398014	0.184721	-0.0192757545625221	0.0109002	0.0064126514	0.6802	0.60506225	0.420575	1.0	0.811254	1.0	No significance	No significance
Psen1_Notch1_Dendritic_HSC	Dendritic	Dendritic	HSC	HSC	Psen1	0.100297	-0.310351	Psen1	Psen1	Psen1	0.44014	0.3309134	0.460317	0.3157894736842105	Notch1	0.587403	1.20369	Notch1	Notch1	Notch1	0.119797	0.0699749	0.147239	0.1008771929824561	0.279969	0.20044415	-0.0822164	-0.1913005664056769	0.377	0.927	0.0527275	0.023155631	0.00479679	-0.1021531339229924	0.00362948	0.002323867	0.564425	0.4796202	1	1.0	1	0.3708506670771795	No significance	No significance
Psen1_Notch2_Dendritic_HSC	Dendritic	Dendritic	HSC	HSC	Psen1	0.100297	-0.310351	Psen1	Psen1	Psen1	0.44014	0.3309134	0.460317	0.3157894736842105	Notch2	0.0183944	-0.450788	Notch2	Notch2	Notch2	0.633507	0.46600586	0.527607	0.4122807017543859	0.536824	0.3984596	-0.169565	-0.5139860383302131	0.677	1.0	0.278832	0.15420759	-0.0127219	-0.2625117496117836	0.0066762	0.0036897822	0.748735	0.70400995	1	1.0	0.829128	0.7333616784796995	No significance	No significance
Ptdss1_Jmjd6_Dendritic_HSC	Dendritic	Dendritic	HSC	HSC	Ptdss1	0.542712	-0.168818	Ptdss1	Ptdss1	Ptdss1	0.246895	0.21327747	0.253968	0.2105263157894736	Jmjd6	0.0331961	-1.24748	Jmjd6	Jmjd6	Jmjd6	0.180516	0.1103686	0.245399	0.1622807017543859	0.213706	0.16182303	0.0855782	0.0322610843745358	0.033	0.097	0.0445686	0.023539137	0.150109	0.0767955827373804	0.0139391	0.0126474025	0.54366	0.48167047	0.527779	0.597258160273579	1	0.3879670597857453	No significance	No significance
Ptdss1_Scarb1_Dendritic_HSC	Dendritic	Dendritic	HSC	HSC	Ptdss1	0.542712	-0.168818	Ptdss1	Ptdss1	Ptdss1	0.246895	0.21327747	0.253968	0.2105263157894736	Scarb1	0.371425	-0.342777	Scarb1	Scarb1	Scarb1	0.184576	0.12265227	0.196319	0.1535087719298245	0.215736	0.16796488	0.220971	0.1179029159567017	0.001	0.004	0.045571	0.026158966	0.355927	0.1756457717916333	0.0150159	0.014435997	0.546418	0.49485338	0.140438	0.2708838180314489	1	0.4940501084920292	No significance	No significance
Ptpn6_Cd300lf_Dendritic_HSC	Dendritic	Dendritic	HSC	HSC	Ptpn6	0.679436	0.215206	Ptpn6	Ptpn6	Ptpn6	0.717961	0.77371585	0.555556	0.543859649122807	Cd300lf	0.203394	-0.979976	Cd300lf	Cd300lf	Cd300lf	0.296568	0.15185694	0.263804	0.131578947368421	0.507265	0.4627864	-0.102602	-0.4132978399630624	0.651	0.998	0.212924	0.11749413	0.089265	-0.1687178931340527	0.00476357	0.0028571673	0.722529	0.67491734	1	1.0	0.556782	0.7640622103510261	No significance	No significance
Ptpn6_Clec12a_Dendritic_HSC	Dendritic	Dendritic	HSC	HSC	Ptpn6	0.679436	0.215206	Ptpn6	Ptpn6	Ptpn6	0.717961	0.77371585	0.555556	0.543859649122807	Clec12a	0.002988	1.26487	Clec12a	Clec12a	Clec12a	0.263755	0.15034434	0.269939	0.131578947368421	0.490858	0.4620301	0.0157834	-0.1739731109854268	0.54	0.968	0.189366	0.1163238	0.366456	-0.0903219024844438	0.00647637	0.0035451527	0.710623	0.6738182	1	1.0	0.457547	0.774688063235212	No significance	No significance
Qdpr_Dysf_Dendritic_HSC	Dendritic	Not detected	HSC	Not detected	Qdpr	0.20677	0.226038	Not detected	Qdpr	Not detected	0.113255	Not detected	0.15873	Not detected	Dysf	DE data missing	-0.85561	Not detected	Dysf	Not detected	0.18528	Not detected	0.110429	Not detected	0.149267	Not detected	0.327968	Not detected	0	Not detected	0.0209838	Not detected	0.981428	Not detected	0.0825783	Not detected	0.449782	Not detected	0.0568985	Not detected	0.411733	Not detected	No significance	Not detected
Rgmb_Bmpr2_Dendritic_HSC	Dendritic	Not detected	HSC	Not detected	Rgmb	0.0765856	-1.2327	Not detected	Rgmb	Not detected	0.129418	Not detected	0.142857	Not detected	Bmpr2	0.0120832	-1.04105	Not detected	Bmpr2	Not detected	0.113714	Not detected	0.116564	Not detected	0.121566	Not detected	0.182593	Not detected	0	Not detected	0.0147167	Not detected	0.373798	Not detected	0.0184381	Not detected	0.406384	Not detected	0.182457	Not detected	0.189568	Not detected	No significance	Not detected
Rtn4_S1pr2_Dendritic_HSC	Dendritic	Not detected	HSC	Not detected	Rtn4	0.00336048	-0.594712	Not detected	Rtn4	Not detected	1.40023	Not detected	0.888889	Not detected	S1pr2	0.663179	2.01532	Not detected	S1pr2	Not detected	0.306984	Not detected	0.257669	Not detected	0.853606	Not detected	0.886689	Not detected	0	Not detected	0.429848	Not detected	1.37037	Not detected	0.069663	Not detected	0.787227	Not detected	0.0076334	Not detected	0.434891	Not detected	No significance	Not detected
Selplg_Itgb2_Dendritic_HSC	Dendritic	Dendritic	HSC	HSC	Selplg	0.184146	-0.329585	Selplg	Selplg	Selplg	1.46115	1.2463585	0.873016	0.7456140350877193	Itgb2	0.648674	0.338008	Itgb2	Itgb2	Itgb2	0.513124	0.2935457	0.490798	0.2763157894736842	0.987139	0.7699521	0.505332	-0.1782400719849853	0	0.008	0.749754	0.36586317	0.524579	0.1103400244182586	0.00840808	0.0037135046	0.830115	0.7855734	0.448707	1.0	0.23646	0.6345658442406494	No significance	No significance
Selplg_Sell_Dendritic_HSC	Dendritic	Dendritic	HSC	HSC	Selplg	0.184146	-0.329585	Selplg	Selplg	Selplg	1.46115	1.2463585	0.873016	0.7456140350877193	Sell	0.890756	1.08628	Sell	Sell	Sell	0.435566	0.49162176	0.331288	0.3684210526315789	0.94836	0.8689901	-0.0765997	-0.3787798350542591	0.148	0.871	0.636429	0.61273694	0.0906672	-0.0395995672949004	0.00530366	0.0053045047	0.818246	0.82581955	1	1.0	0.268217	0.3892163878906668	No significance	No significance
Sema4a_Plxnb2_Dendritic_HSC	Dendritic	Dendritic	HSC	HSC	Sema4a	0.519979	0.783724	Sema4a	Sema4a	Sema4a	0.183852	0.26134995	0.222222	0.2543859649122807	Plxnb2	0.177753	1.4567	Plxnb2	Plxnb2	Plxnb2	0.270762	0.12127177	0.282209	0.1403508771929824	0.227307	0.19131085	0.266353	0.0191526483962	0	0.034	0.04978	0.03169437	1.05348	0.1509289065310714	0.0163462	0.007743591	0.557342	0.5188377	0.0944361	0.542286529471089	1	0.678798485237325	No significance	No significance
Sema4a_Plxnd1_Dendritic_HSC	Dendritic	Not detected	HSC	Not detected	Sema4a	0.519979	0.783724	Not detected	Sema4a	Not detected	0.183852	Not detected	0.222222	Not detected	Plxnd1	0.102931	0.530354	Not detected	Plxnd1	Not detected	0.0762187	Not detected	0.104294	Not detected	0.130035	Not detected	0.022163	Not detected	0.095	Not detected	0.0140129	Not detected	0.215988	Not detected	0.00962782	Not detected	0.400487	Not detected	0.593329	Not detected	0.163435	Not detected	No significance	Not detected
Sema4d_Cd72_Dendritic_HSC	Dendritic	Dendritic	HSC	HSC	Sema4d	0.258197	-0.292367	Sema4d	Sema4d	Sema4d	0.794678	0.6618183	0.587302	0.5	Cd72	0.234702	-0.259451	Cd72	Cd72	Cd72	0.642195	0.5212704	0.490798	0.4035087719298245	0.718437	0.5915444	0.052784	-0.1245056651944072	0.146	0.768	0.510339	0.3449863	0.0745465	-0.0384881646454708	0.0140786	0.010596189	0.801248	0.7805833	0.871477	1.0	0.671536	0.9836433395795404	No significance	No significance
Sema4d_Plxnb2_Dendritic_HSC	Dendritic	Dendritic	HSC	HSC	Sema4d	0.258197	-0.292367	Sema4d	Sema4d	Sema4d	0.794678	0.6618183	0.587302	0.5	Plxnb2	0.177753	1.4567	Plxnb2	Plxnb2	Plxnb2	0.270762	0.12127177	0.282209	0.1403508771929824	0.53272	0.39154506	0.30338	-0.0791981522991162	0.001	0.806	0.215169	0.080259874	1.02769	0.027172195451251	0.0287131	0.00787957	0.723579	0.6318011	0.136915	1.0	0.567048	1.0	No significance	No significance
Sema7a_Plxnc1_Dendritic_HSC	Dendritic	Dendritic	HSC	HSC	Sema7a	0.651468	0.858281	Sema7a	Sema7a	Sema7a	0.100573	0.15043508	0.111111	0.131578947368421	Plxnc1	2.28836e-07	-1.16773	Plxnc1	Plxnc1	Plxnc1	0.374061	0.36842388	0.392638	0.3552631578947368	0.237317	0.25942948	-0.0124016	-0.0422338472205663	0.248	0.5	0.0376206	0.055423874	0.118469	0.0679726950350328	0.00840873	0.010529381	0.522572	0.5877864	0.897962	1.0	0.963902	1.0	No significance	No significance
Sirpa_Cd47_Dendritic_HSC	Dendritic	Dendritic	HSC	HSC	Sirpa	0.17633	-0.52503	Sirpa	Sirpa	Sirpa	0.482082	0.35190907	0.365079	0.2631578947368421	Cd47	0.876889	0.0132043	Cd47	Cd47	Cd47	1.37842	1.4658077	0.889571	0.8508771929824561	0.930252	0.90885836	0.343734	0.0695258819710109	0	0.002	0.664513	0.515831	0.517531	0.15285174887549	0.00860013	0.0077459286	0.821435	0.8130887	0.463403	0.5415830607399315	0.289282	0.3735102144989467	No significance	No significance
Spint1_St14_Dendritic_HSC	Dendritic	Not detected	HSC	Not detected	Spint1	0.696464	0.949598	Not detected	Spint1	Not detected	0.138563	Not detected	0.174603	Not detected	St14	0.136419	-0.648439	Not detected	St14	Not detected	0.116623	Not detected	0.141104	Not detected	0.127593	Not detected	0.182078	Not detected	0	Not detected	0.0161596	Not detected	2.10469	Not detected	0.120871	Not detected	0.417713	Not detected	0.0571117	Not detected	0.244403	Not detected	No significance	Not detected
Sptan1_Ptpra_Dendritic_HSC	Dendritic	Dendritic	HSC	HSC	Sptan1	0.185736	-0.349132	Sptan1	Sptan1	Sptan1	0.41267	0.32410634	0.444444	0.3157894736842105	Ptpra	0.00659171	-0.4755	Ptpra	Ptpra	Ptpra	0.523748	0.43312812	0.546012	0.4517543859649123	0.468209	0.37861723	-0.166821	-0.2698698698534888	0.705	0.976	0.216135	0.14037956	-0.0438295	-0.1109196857460135	0.00658945	0.0050953366	0.724027	0.69412845	1	1.0	0.571312	0.837920856091666	No significance	No significance
St6gal1_Cd22_Dendritic_HSC	Dendritic	Dendritic	HSC	HSC	St6gal1	0.235617	-0.22252	St6gal1	St6gal1	St6gal1	0.992298	0.8348953	0.603175	0.5263157894736842	Cd22	0.0320329	-0.984605	Cd22	Cd22	Cd22	0.842956	0.45279267	0.613497	0.3552631578947368	0.917627	0.643844	-0.330825	-0.4618188422550634	0.986	1.0	0.836464	0.37803447	-0.153388	-0.2198534116172924	0.0113187	0.008981135	0.837693	0.78831685	1	1.0	0.30235	0.9374307165488384	No significance	No significance
Tgfb1_Acvr1b_Tgfbr2_Dendritic_HSC	Dendritic	Not detected	HSC	Not detected	Tgfb1	0.127642	0.732467	Not detected	Tgfb1	Not detected	0.591386	Not detected	0.555556	Not detected	Acvr1b	0.476824	0.43818	Not detected	Acvr1b_Tgfbr2	Not detected	0.115561	Not detected	0.153374	Not detected	0.353473	Not detected	-0.0510454	Not detected	0.243	Not detected	0.0683409	Not detected	0.062234	Not detected	0.00887363	Not detected	0.596	Not detected	0.933189	Not detected	1	Not detected	No significance	Not detected
Tgfb1_Cxcr4_Dendritic_HSC	Dendritic	Dendritic	HSC	HSC	Tgfb1	0.127642	0.732467	Tgfb1	Tgfb1	Tgfb1	0.591386	0.7772844	0.555556	0.5614035087719298	Cxcr4	0.932731	0.343664	Cxcr4	Cxcr4	Cxcr4	0.381374	0.42069402	0.386503	0.3728070175438596	0.48638	0.5989892	-0.0973031	0.0525442293903469	0.281	0.013	0.225539	0.3269989	0.0373222	0.120909558087129	0.00679146	0.010373173	0.728261	0.77596325	1	0.3702507436820655	0.608581	0.9267639937676396	No significance	No significance
Tgfb1_Itgb1_Dendritic_HSC	Dendritic	Dendritic	HSC	HSC	Tgfb1	0.127642	0.732467	Tgfb1	Tgfb1	Tgfb1	0.591386	0.7772844	0.555556	0.5614035087719298	Itgb1	0.363803	-0.231377	Itgb1	Itgb1	Itgb1	0.557242	0.43644083	0.496933	0.4210526315789473	0.574314	0.6068626	0.0441225	0.0796156841136725	0.005	0.0	0.329545	0.33923864	0.191432	0.2028220055644447	0.00948022	0.008388917	0.764125	0.7791412	0.505053	0.4412390619256865	1	0.963086643699997	No significance	No significance
Tgfb1_Itgb3_Dendritic_HSC	Dendritic	Not detected	HSC	Not detected	Tgfb1	0.127642	0.732467	Not detected	Tgfb1	Not detected	0.591386	Not detected	0.555556	Not detected	Itgb3	0.500176	2.40076	Not detected	Itgb3	Not detected	0.124624	Not detected	0.147239	Not detected	0.358005	Not detected	-0.0468116	Not detected	0.226	Not detected	0.0737008	Not detected	0.0634285	Not detected	0.0127291	Not detected	0.605057	Not detected	0.926327	Not detected	1	Not detected	No significance	Not detected
Tgfb1_Itgb5_Dendritic_HSC	Dendritic	Not detected	HSC	Not detected	Tgfb1	0.127642	0.732467	Not detected	Tgfb1	Not detected	0.591386	Not detected	0.555556	Not detected	Itgb5	0.681803	3.28614	Not detected	Itgb5	Not detected	0.24166	Not detected	0.184049	Not detected	0.416523	Not detected	0.26663	Not detected	0.005	Not detected	0.142915	Not detected	1.04323	Not detected	0.0363914	Not detected	0.680853	Not detected	0.204061	Not detected	0.654263	Not detected	No significance	Not detected
Tgfb1_Lpp_Dendritic_HSC	Dendritic	Dendritic	HSC	HSC	Tgfb1	0.127642	0.732467	Tgfb1	Tgfb1	Tgfb1	0.591386	0.7772844	0.555556	0.5614035087719298	Lpp	0.000287661	-1.23042	Lpp	Lpp	Lpp	1.36025	0.3716232	0.736196	0.3245614035087719	0.97582	0.5744538	0.371837	-0.1378419542938935	0	0.923	0.804435	0.2888569	0.218259	-0.0590640895795614	0.012542	0.0064332215	0.835022	0.76499856	0.339921	1.0	0.244542	0.7960257257599797	No significance	No significance
Tgfb1_Tgfbr1_Tgfbr2_Dendritic_HSC	Dendritic	Dendritic	HSC	HSC	Tgfb1	0.127642	0.732467	Tgfb1	Tgfb1	Tgfb1	0.591386	0.7772844	0.555556	0.5614035087719298	Tgfbr1	0.180362	-0.194366	Tgfbr1	Tgfbr1_Tgfbr2	Tgfbr1_Tgfbr2	0.740555	0.40373322	0.625767	0.3596491228070175	0.665971	0.5905088	0.0534811	0.0697235587089759	0.013	0.025	0.437954	0.31381553	0.166995	0.1109464213084552	0.00960871	0.0079332	0.788787	0.772366	0.472806	0.5100524377402297	0.818736	0.886191610802916	No significance	No significance
Tgm2_Itga4_Dendritic_HSC	Dendritic	Not detected	HSC	Not detected	Tgm2	0.272834	0.0114338	Not detected	Tgm2	Not detected	0.10571	Not detected	0.111111	Not detected	Itga4	0.000184179	-0.613456	Not detected	Itga4	Not detected	0.900875	Not detected	0.638037	Not detected	0.503293	Not detected	-0.299257	Not detected	1	Not detected	0.0952314	Not detected	0.0381046	Not detected	0.0046279	Not detected	0.635232	Not detected	1	Not detected	0.925386	Not detected	No significance	Not detected
Tgm2_Itga9_Dendritic_HSC	Dendritic	Not detected	HSC	Not detected	Tgm2	0.272834	0.0114338	Not detected	Tgm2	Not detected	0.10571	Not detected	0.111111	Not detected	Itga9	0.182405	-1.68422	Not detected	Itga9	Not detected	0.533887	Not detected	0.220859	Not detected	0.319798	Not detected	1.11564	Not detected	0	Not detected	0.0564371	Not detected	1.50292	Not detected	0.0681919	Not detected	0.572764	Not detected	0.0076334	Not detected	1	Not detected	No significance	Not detected
Tgm2_Itgb1_Dendritic_HSC	Dendritic	Not detected	HSC	Not detected	Tgm2	0.272834	0.0114338	Not detected	Tgm2	Not detected	0.10571	Not detected	0.111111	Not detected	Itgb1	0.363803	-0.231377	Not detected	Itgb1	Not detected	0.557242	Not detected	0.496933	Not detected	0.331476	Not detected	0.19692	Not detected	0	Not detected	0.0589059	Not detected	0.432306	Not detected	0.00853522	Not detected	0.577994	Not detected	0.55653	Not detected	1	Not detected	No significance	Not detected
Tgm2_Itgb3_Dendritic_HSC	Dendritic	Not detected	HSC	Not detected	Tgm2	0.272834	0.0114338	Not detected	Tgm2	Not detected	0.10571	Not detected	0.111111	Not detected	Itgb3	0.500176	2.40076	Not detected	Itgb3	Not detected	0.124624	Not detected	0.147239	Not detected	0.115167	Not detected	0.105986	Not detected	0.002	Not detected	0.013174	Not detected	0.304303	Not detected	0.0114603	Not detected	0.393099	Not detected	0.321748	Not detected	0.138481	Not detected	No significance	Not detected
Tgm2_Sdc4_Dendritic_HSC	Dendritic	Not detected	HSC	Not detected	Tgm2	0.272834	0.0114338	Not detected	Tgm2	Not detected	0.10571	Not detected	0.111111	Not detected	Sdc4	0.740913	0.299646	Not detected	Sdc4	Not detected	0.309956	Not detected	0.325153	Not detected	0.207833	Not detected	0.141436	Not detected	0	Not detected	0.0327654	Not detected	0.3279	Not detected	0.0120589	Not detected	0.505315	Not detected	0.250026	Not detected	0.817704	Not detected	No significance	Not detected
Tgs1_Rxra_Dendritic_HSC	Dendritic	Not detected	HSC	Not detected	Tgs1	0.109838	-0.0822959	Not detected	Tgs1	Not detected	0.36834	Not detected	0.412698	Not detected	Rxra	0.335752	0.414905	Not detected	Rxra	Not detected	0.169392	Not detected	0.159509	Not detected	0.268866	Not detected	0.260655	Not detected	0.001	Not detected	0.0623937	Not detected	0.744196	Not detected	0.0417507	Not detected	0.584993	Not detected	0.136915	Not detected	1	Not detected	No significance	Not detected
Tln1_Itgb3_Dendritic_HSC	Dendritic	Not detected	HSC	Not detected	Tln1	0.23132	0.474734	Not detected	Tln1	Not detected	0.885444	Not detected	0.698413	Not detected	Itgb3	0.500176	2.40076	Not detected	Itgb3	Not detected	0.124624	Not detected	0.147239	Not detected	0.505034	Not detected	0.0571296	Not detected	0.044	Not detected	0.110348	Not detected	0.134981	Not detected	0.0115449	Not detected	0.652124	Not detected	0.586051	Not detected	0.755311	Not detected	No significance	Not detected
Tln1_Itgb5_Dendritic_HSC	Dendritic	Not detected	HSC	Not detected	Tln1	0.23132	0.474734	Not detected	Tln1	Not detected	0.885444	Not detected	0.698413	Not detected	Itgb5	0.681803	3.28614	Not detected	Itgb5	Not detected	0.24166	Not detected	0.184049	Not detected	0.563553	Not detected	0.370571	Not detected	0	Not detected	0.213977	Not detected	1.11478	Not detected	0.0330058	Not detected	0.723023	Not detected	0.0412138	Not detected	0.562957	Not detected	No significance	Not detected
Tnf_Fas_Dendritic_HSC	Dendritic	Not detected	HSC	Not detected	Tnf	0.790414	0.528291	Not detected	Tnf	Not detected	0.110408	Not detected	0.111111	Not detected	Fas	0.00427193	-1.81605	Not detected	Fas	Not detected	0.364632	Not detected	0.361963	Not detected	0.23752	Not detected	0.296292	Not detected	0	Not detected	0.0402583	Not detected	0.419128	Not detected	0.0222665	Not detected	0.531018	Not detected	0.0939336	Not detected	1	Not detected	No significance	Not detected
Tnf_Notch1_Dendritic_HSC	Dendritic	Not detected	HSC	Not detected	Tnf	0.790414	0.528291	Not detected	Tnf	Not detected	0.110408	Not detected	0.111111	Not detected	Notch1	0.587403	1.20369	Not detected	Notch1	Not detected	0.119797	Not detected	0.147239	Not detected	0.115102	Not detected	-0.0370685	Not detected	0.534	Not detected	0.0132265	Not detected	0.026134	Not detected	0.00550111	Not detected	0.393574	Not detected	1	Not detected	0.140268	Not detected	No significance	Not detected
Tnf_Tnfrsf1b_Dendritic_HSC	Dendritic	Not detected	HSC	Not detected	Tnf	0.790414	0.528291	Not detected	Tnf	Not detected	0.110408	Not detected	0.111111	Not detected	Tnfrsf1b	0.0166954	-0.769103	Not detected	Tnfrsf1b	Not detected	0.178635	Not detected	0.190184	Not detected	0.144522	Not detected	0.0667601	Not detected	0.03	Not detected	0.0197228	Not detected	0.147255	Not detected	0.0074244	Not detected	0.442125	Not detected	0.763658	Not detected	0.367597	Not detected	No significance	Not detected
Tnf_Tnfrsf21_Dendritic_HSC	Dendritic	Not detected	HSC	Not detected	Tnf	0.790414	0.528291	Not detected	Tnf	Not detected	0.110408	Not detected	0.111111	Not detected	Tnfrsf21	0.0125078	3.58971	Not detected	Tnfrsf21	Not detected	0.19461	Not detected	0.184049	Not detected	0.152509	Not detected	0.281587	Not detected	0	Not detected	0.0214865	Not detected	0.527517	Not detected	0.0227318	Not detected	0.452713	Not detected	0.0840312	Not detected	0.429248	Not detected	No significance	Not detected
Tnf_Tradd_Dendritic_HSC	Dendritic	Not detected	HSC	Not detected	Tnf	0.790414	0.528291	Not detected	Tnf	Not detected	0.110408	Not detected	0.111111	Not detected	Tradd	0.595848	-1.19257	Not detected	Tradd	Not detected	0.148451	Not detected	0.208589	Not detected	0.12943	Not detected	0.0471571	Not detected	0.072	Not detected	0.0163902	Not detected	0.113659	Not detected	0.0159161	Not detected	0.419437	Not detected	0.680605	Not detected	0.25224	Not detected	No significance	Not detected
Tnf_Traf2_Dendritic_HSC	Dendritic	Not detected	HSC	Not detected	Tnf	0.790414	0.528291	Not detected	Tnf	Not detected	0.110408	Not detected	0.111111	Not detected	Traf2	0.396996	0.0183853	Not detected	Traf2	Not detected	0.198967	Not detected	0.263804	Not detected	0.154688	Not detected	0.0728749	Not detected	0.022	Not detected	0.0219676	Not detected	0.151964	Not detected	0.0171237	Not detected	0.455457	Not detected	0.521524	Not detected	0.445027	Not detected	No significance	Not detected
Tnf_Trpm2_Dendritic_HSC	Dendritic	Not detected	HSC	Not detected	Tnf	0.790414	0.528291	Not detected	Tnf	Not detected	0.110408	Not detected	0.111111	Not detected	Trpm2	0.88022	0.31132	Not detected	Trpm2	Not detected	0.359225	Not detected	0.220859	Not detected	0.234816	Not detected	0.511675	Not detected	0	Not detected	0.0396613	Not detected	0.610632	Not detected	0.0200512	Not detected	0.529157	Not detected	0.0330423	Not detected	1	Not detected	No significance	Not detected
Trf_Adrb2_Dendritic_HSC	Dendritic	Dendritic	HSC	HSC	Trf	0.528242	-0.206161	Trf	Trf	Trf	0.141595	0.11950212	0.15873	0.1228070175438596	Adrb2	0.180281	-1.84767	Adrb2	Adrb2	Adrb2	0.122939	0.109958306	0.147239	0.1052631578947368	0.132267	0.11473021	0.032531	-0.1214602571691717	0.036	0.851	0.0174076	0.013140251	0.202116	-0.019948090238425	0.0047224	0.003680536	0.426787	0.40978765	1	1.0	0.282145	0.0723102072967321	No significance	Less significant
Trf_Hfe_Dendritic_HSC	Dendritic	Not detected	HSC	Not detected	Trf	0.528242	-0.206161	Not detected	Trf	Not detected	0.141595	Not detected	0.15873	Not detected	Hfe	0.0551822	0.93293	Not detected	Hfe	Not detected	0.152319	Not detected	0.122699	Not detected	0.146957	Not detected	0.309229	Not detected	0	Not detected	0.0215677	Not detected	0.903647	Not detected	0.0164007	Not detected	0.45318	Not detected	0.0708518	Not detected	0.432991	Not detected	No significance	Not detected
Trf_Tfrc_Dendritic_HSC	Dendritic	Dendritic	HSC	HSC	Trf	0.528242	-0.206161	Trf	Trf	Trf	0.141595	0.11950212	0.15873	0.1228070175438596	Tfrc	0.359337	0.643591	Tfrc	Tfrc	Tfrc	0.210711	0.58969474	0.214724	0.3991228070175439	0.176153	0.35459843	0.261043	0.6950872353310666	0	0.0	0.0298356	0.070469774	0.369098	0.5913847296908442	0.012634	0.024738513	0.493607	0.6165449	0.180183	0.0113832008956014	0.719269	1.0	No significance	No significance
Txlna_Stx4a_Dendritic_HSC	Dendritic	Dendritic	HSC	HSC	Txlna	0.396744	0.53288	Txlna	Txlna	Txlna	0.0890067	0.13154389	0.111111	0.1578947368421052	Stx4a	0.699004	0.120349	Stx4a	Stx4a	Stx4a	0.283698	0.21819717	0.312883	0.25	0.186352	0.17487052	-0.0379862	-0.0910967742914721	0.408	0.691	0.025251	0.028702505	-0.00031994	-0.0326723162735619	0.00597251	0.005766247	0.472778	0.50645185	1	1.0	0.56453	0.5770815344844813	No significance	No significance
Vcam1_Itga4_Itgb1_Dendritic_HSC	Dendritic	Not detected	HSC	Not detected	Vcam1	0.00333557	-1.25326	Not detected	Vcam1	Not detected	0.19069	Not detected	0.174603	Not detected	Itgb1	0.363803	-0.231377	Not detected	Itga4_Itgb1	Not detected	0.557242	Not detected	0.496933	Not detected	0.373966	Not detected	0.106963	Not detected	0	Not detected	0.106261	Not detected	0.37477	Not detected	0.0102154	Not detected	0.647831	Not detected	0.341472	Not detected	0.845873	Not detected	No significance	Not detected
Vcam1_Itga4_Itgb7_Dendritic_HSC	Dendritic	Not detected	HSC	Not detected	Vcam1	0.00333557	-1.25326	Not detected	Vcam1	Not detected	0.19069	Not detected	0.174603	Not detected	Itgb7	0.239094	0.0766391	Not detected	Itga4_Itgb7	Not detected	0.185852	Not detected	0.214724	Not detected	0.188271	Not detected	-0.428031	Not detected	1	Not detected	0.0354402	Not detected	-0.0471991	Not detected	0.00323098	Not detected	0.515119	Not detected	1	Not detected	0.901294	Not detected	No significance	Not detected
Vcam1_Itga9_Itgb1_Dendritic_HSC	Dendritic	Not detected	HSC	Not detected	Vcam1	0.00333557	-1.25326	Not detected	Vcam1	Not detected	0.19069	Not detected	0.174603	Not detected	Itga9	0.182405	-1.68422	Not detected	Itga9_Itgb1	Not detected	0.533887	Not detected	0.220859	Not detected	0.362289	Not detected	1.02568	Not detected	0	Not detected	0.101807	Not detected	1.44539	Not detected	0.081616	Not detected	0.642932	Not detected	0.0076334	Not detected	0.909475	Not detected	No significance	Not detected
Vcam1_Itgad_Itgb2_Dendritic_HSC	Dendritic	Not detected	HSC	Not detected	Vcam1	0.00333557	-1.25326	Not detected	Vcam1	Not detected	0.19069	Not detected	0.174603	Not detected	Itgb2	0.648674	0.338008	Not detected	Itgad_Itgb2	Not detected	0.513124	Not detected	0.490798	Not detected	0.351907	Not detected	0.0496635	Not detected	0	Not detected	0.0978479	Not detected	0.289549	Not detected	0.00620524	Not detected	0.638366	Not detected	1	Not detected	0.964887	Not detected	No significance	Not detected
Vim_Cd44_Dendritic_HSC	Dendritic	Dendritic	HSC	HSC	Vim	1.03493e-05	-1.09633	Vim	Vim	Vim	1.13296	0.5268905	0.68254	0.3157894736842105	Cd44	0.644798	0.0700518	Cd44	Cd44	Cd44	0.937658	0.8758743	0.668712	0.6798245614035088	1.03531	0.7013824	0.774589	-0.3175158852923164	0	0.974	1.06233	0.46148986	0.594563	-0.1037892995705154	0.00851264	0.0036596183	0.853295	0.8044821	0.341627	1.0	0.197561	0.7562664704823208	No significance	No significance
Ybx1_Notch1_Dendritic_HSC	Dendritic	Dendritic	HSC	HSC	Ybx1	0.695433	0.00519333	Ybx1	Ybx1	Ybx1	1.36774	1.286297	0.904762	0.7982456140350878	Notch1	0.587403	1.20369	Notch1	Notch1	Notch1	0.119797	0.0699749	0.147239	0.1008771929824561	0.743768	0.67813593	0.102254	0.024585499388202	0.001	0.006	0.163851	0.0900085	0.174567	0.0754431394213069	0.00395948	0.0031767718	0.695519	0.6450312	1	1.0	0.398176	0.8290996205925449	No significance	No significance

## Sheet: Follicular_B_Cell
interaction_id	source_control	source_KO	target_control	target_KO	ligand_control	ligand_p_val	ligand_avg_log2FC	ligand_KO	ligand_complex_control	ligand_complex_KO	ligand_means_control	ligand_means_KO	ligand_props_control	ligand_props_KO	receptor_control	receptor_p_val	receptor_avg_log2FC	receptor_KO	receptor_complex_control	receptor_complex_KO	receptor_means_control	receptor_means_KO	receptor_props_control	receptor_props_KO	lr_means_control	lr_means_KO	lr_logfc_control	lr_logfc_KO	cellphone_pvals_control	cellphone_pvals_KO	expr_prod_control	expr_prod_KO	scaled_weight_control	scaled_weight_KO	spec_weight_control	spec_weight_KO	lrscore_control	lrscore_KO	specificity_rank_control	specificity_rank_KO	magnitude_rank_control	magnitude_rank_KO	Significance_in_control	Significance_in_KO
Actr2_Adrb2_Follicular_B_Cell_HSC	Follicular_B_Cell	Follicular_B_Cell	HSC	HSC	Actr2	0.000331793	0.227841	Actr2	Actr2	Actr2	1.07595	1.2221797	0.622701	0.6968261487446707	Adrb2	0.226836	-0.159904	Adrb2	Adrb2	Adrb2	0.122939	0.109958306	0.147239	0.1052631578947368	0.599444	0.666069	-0.0573847	-0.1661769407405686	0.984	1.0	0.132276	0.1343888	-0.0667686	-0.1242517598973654	0.00462702	0.0038065778	0.672391	0.6894791	1	1.0	0.573605	0.6193108782361494	No significance	No significance
Adam10_Axl_Follicular_B_Cell_HSC	Follicular_B_Cell	Not detected	HSC	Not detected	Adam10	0.193183	-0.288434	Not detected	Adam10	Not detected	0.593789	Not detected	0.374128	Not detected	Axl	0.31925	-0.370952	Not detected	Axl	Not detected	0.540058	Not detected	0.282209	Not detected	0.566924	Not detected	0.785144	Not detected	0	Not detected	0.320681	Not detected	1.31613	Not detected	0.063929	Not detected	0.761659	Not detected	0.0076334	Not detected	0.99022	Not detected	No significance	Not detected
Adam10_Cadm1_Follicular_B_Cell_HSC	Follicular_B_Cell	Not detected	HSC	Not detected	Adam10	0.193183	-0.288434	Not detected	Adam10	Not detected	0.593789	Not detected	0.374128	Not detected	Cadm1	DE data missing	-3.18768	Not detected	Cadm1	Not detected	0.528736	Not detected	0.276074	Not detected	0.561262	Not detected	0.824597	Not detected	0	Not detected	0.313958	Not detected	1.09672	Not detected	0.0311379	Not detected	0.75973	Not detected	0.0076334	Not detected	0.961859	Not detected	No significance	Not detected
Adam10_Cd44_Follicular_B_Cell_HSC	Follicular_B_Cell	Follicular_B_Cell	HSC	HSC	Adam10	0.193183	-0.288434	Adam10	Adam10	Adam10	0.593789	0.51014215	0.374128	0.3424917100900047	Cd44	1.95545e-10	1.47433	Cd44	Cd44	Cd44	0.937658	0.8758743	0.668712	0.6798245614035088	0.765723	0.6930082	0.355271	-0.2013303150990787	0	0.879	0.556771	0.44682038	0.257335	-0.046597013399343	0.00625905	0.0050975117	0.80809	0.80192906	1	1.0	0.555228	0.7849873857769603	No significance	No significance
Adam10_Il6ra_Follicular_B_Cell_HSC	Follicular_B_Cell	Follicular_B_Cell	HSC	HSC	Adam10	0.193183	-0.288434	Adam10	Adam10	Adam10	0.593789	0.51014215	0.374128	0.3424917100900047	Il6ra	0.728375	0.403372	Il6ra	Il6ra	Il6ra	0.366013	0.16974719	0.312883	0.1447368421052631	0.479901	0.33994466	-0.0568751	-0.3202767034644674	0.9	1.0	0.217335	0.08659519	-0.0469805	-0.1918541403353577	0.00477845	0.0021989583	0.724579	0.640593	1	1.0	0.576672	1.0	No significance	No significance
Adam10_Notch1_Follicular_B_Cell_HSC	Follicular_B_Cell	Follicular_B_Cell	HSC	HSC	Adam10	0.193183	-0.288434	Adam10	Adam10	Adam10	0.593789	0.51014215	0.374128	0.3424917100900047	Notch1	0.323256	-0.254514	Notch1	Notch1	Notch1	0.119797	0.0699749	0.147239	0.1008771929824561	0.356793	0.29005852	-0.0984366	-0.1651753911193341	0.999	1.0	0.0711342	0.035697147	-0.100369	-0.1199639240245308	0.00286185	0.0023857087	0.600814	0.53366196	1	1.0	1	0.790451814891011	No significance	No significance
Adam10_Notch2_Follicular_B_Cell_HSC	Follicular_B_Cell	Follicular_B_Cell	HSC	HSC	Adam10	0.193183	-0.288434	Adam10	Adam10	Adam10	0.593789	0.51014215	0.374128	0.3424917100900047	Notch2	0.64148	0.0153473	Notch2	Notch2	Notch2	0.633507	0.46600586	0.527607	0.4122807017543859	0.613648	0.488074	-0.185785	-0.4878608630438703	0.998	1.0	0.376169	0.23772924	-0.117888	-0.280322539713322	0.0052642	0.003787973	0.775841	0.74703914	1	1.0	0.992086	0.6017959527310579	No significance	No significance
Adam10_Tspan14_Follicular_B_Cell_HSC	Follicular_B_Cell	Follicular_B_Cell	HSC	HSC	Adam10	0.193183	-0.288434	Adam10	Adam10	Adam10	0.593789	0.51014215	0.374128	0.3424917100900047	Tspan14	0.25481	-0.190705	Tspan14	Tspan14	Tspan14	0.427685	0.2987896	0.460123	0.3157894736842105	0.510737	0.40446585	0.00356718	-0.1426333724474809	0.522	0.991	0.253954	0.15242517	0.00624102	-0.0738277416434854	0.00677555	0.0046519	0.739842	0.7027971	1	1.0	0.72609	0.7069654610213665	No significance	No significance
Adam10_Tspan5_Follicular_B_Cell_HSC	Follicular_B_Cell	Follicular_B_Cell	HSC	HSC	Adam10	0.193183	-0.288434	Adam10	Adam10	Adam10	0.593789	0.51014215	0.374128	0.3424917100900047	Tspan5	0.994995	-0.0350788	Tspan5	Tspan5	Tspan5	0.382039	0.30545354	0.374233	0.3026315789473684	0.487914	0.40779784	-0.137949	-0.1097398656315438	0.954	0.931	0.226851	0.15582472	-0.0666283	-0.0446165503377909	0.00579149	0.0062320097	0.728835	0.7050957	1	1.0	0.61225	0.691436092194665	No significance	No significance
Adam17_Il6ra_Follicular_B_Cell_HSC	Follicular_B_Cell	Follicular_B_Cell	HSC	HSC	Adam17	0.323449	-0.491555	Adam17	Adam17	Adam17	0.455388	0.35698518	0.292327	0.2491710090004737	Il6ra	0.728375	0.403372	Il6ra	Il6ra	Il6ra	0.366013	0.16974719	0.312883	0.1447368421052631	0.4107	0.2633662	0.01216	-0.2959155517893257	0.595	1.0	0.166678	0.06059723	-0.00472816	-0.1723330802189751	0.00502499	0.002439242	0.697328	0.5985534	1	1.0	0.675715	1.0	No significance	No significance
Adam17_Itgb1_Follicular_B_Cell_HSC	Follicular_B_Cell	Follicular_B_Cell	HSC	HSC	Adam17	0.323449	-0.491555	Adam17	Adam17	Adam17	0.455388	0.35698518	0.292327	0.2491710090004737	Itgb1	0.173254	0.10956	Itgb1	Itgb1	Itgb1	0.557242	0.43644083	0.496933	0.4210526315789473	0.506315	0.39671302	0.157	-0.059160828509975	0	0.048	0.253761	0.1558029	0.162633	0.0548232447372996	0.00848923	0.0060440158	0.739769	0.7050811	0.564228	0.9260177101482888	0.725015	0.7443010754888394	No significance	No significance
Adam17_Notch1_Follicular_B_Cell_HSC	Follicular_B_Cell	Follicular_B_Cell	HSC	HSC	Adam17	0.323449	-0.491555	Adam17	Adam17	Adam17	0.455388	0.35698518	0.292327	0.2491710090004737	Notch1	0.323256	-0.254514	Notch1	Notch1	Notch1	0.119797	0.0699749	0.147239	0.1008771929824561	0.287592	0.21348004	-0.0294015	-0.1408142394441923	0.907	0.999	0.0545541	0.024980003	-0.0581169	-0.1004428639081482	0.00300951	0.0026463992	0.568607	0.48909035	1	1.0	1	0.4466073025173177	No significance	No significance
Adam17_Rhbdf2_Follicular_B_Cell_HSC	Follicular_B_Cell	Follicular_B_Cell	HSC	HSC	Adam17	0.323449	-0.491555	Adam17	Adam17	Adam17	0.455388	0.35698518	0.292327	0.2491710090004737	Rhbdf2	0.635373	0.110738	Rhbdf2	Rhbdf2	Rhbdf2	0.153759	0.08997439	0.165644	0.1140350877192982	0.304573	0.22347978	0.0675397	-0.149746639996729	0.282	1.0	0.0700198	0.032119524	0.0235392	-0.1129480513243728	0.00627511	0.0038634075	0.598919	0.5205007	1	1.0	1	0.6885979638540651	No significance	No significance
Adam9_Itga6_Follicular_B_Cell_HSC	Follicular_B_Cell	Follicular_B_Cell	HSC	HSC	Adam9	0.96602	-0.222353	Adam9	Adam9	Adam9	0.158368	0.14316972	0.107166	0.1037423022264329	Itga6	0.0438403	-0.716235	Itga6	Itga6	Itga6	0.12463	0.08025435	0.153374	0.1096491228070175	0.141499	0.11171204	-0.0752492	-0.0690127445302867	0.927	0.879	0.0197374	0.011489993	-0.0453484	-0.0390503672588534	0.00694899	0.0050579766	0.442217	0.39366195	1	1.0	0.368019	0.0393140138254831	No significance	Moderately significant
Adam9_Itgav_Follicular_B_Cell_HSC	Follicular_B_Cell	Follicular_B_Cell	HSC	HSC	Adam9	0.96602	-0.222353	Adam9	Adam9	Adam9	0.158368	0.14316972	0.107166	0.1037423022264329	Itgav	0.760822	-0.142871	Itgav	Itgav	Itgav	0.417637	0.21868236	0.398773	0.2543859649122807	0.288002	0.18092604	0.137834	-0.177440145352814	0.01	0.999	0.0661401	0.031308692	0.111566	-0.0859926116178381	0.0100526	0.005335808	0.592053	0.5173092	0.687364	1.0	1	0.6655467356237652	No significance	No significance
Adam9_Itgb1_Follicular_B_Cell_HSC	Follicular_B_Cell	Follicular_B_Cell	HSC	HSC	Adam9	0.96602	-0.222353	Adam9	Adam9	Adam9	0.158368	0.14316972	0.107166	0.1037423022264329	Itgb1	0.173254	0.10956	Itgb1	Itgb1	Itgb1	0.557242	0.43644083	0.496933	0.4210526315789473	0.357805	0.28980526	0.172773	-0.0471415813470779	0	0.026	0.0882491	0.06248511	0.203814	0.0676776988461604	0.011139	0.0066447123	0.626365	0.60223365	0.37571	0.7631848083098509	1	1.0	No significance	No significance
Adam9_Itgb5_Follicular_B_Cell_HSC	Follicular_B_Cell	Not detected	HSC	Not detected	Adam9	0.96602	-0.222353	Not detected	Adam9	Not detected	0.158368	Not detected	0.107166	Not detected	Itgb5	DE data missing	3.18163	Not detected	Itgb5	Not detected	0.24166	Not detected	0.184049	Not detected	0.200014	Not detected	0.39528	Not detected	0	Not detected	0.0382712	Not detected	1.05561	Not detected	0.042759	Not detected	0.52471	Not detected	0.0337021	Not detected	0.982367	Not detected	No significance	Not detected
Agrp_Sdc3_Follicular_B_Cell_HSC	Follicular_B_Cell	Follicular_B_Cell	HSC	HSC	Agrp	0.0198531	-0.635407	Agrp	Agrp	Agrp	0.490398	0.34198406	0.306912	0.2311700615821885	Sdc3	0.0530294	2.54334	Sdc3	Sdc3	Sdc3	0.47408	0.23412494	0.282209	0.1491228070175438	0.482239	0.2880545	0.735017	0.4724898451193692	0	0.0	0.232488	0.080067	1.0778	0.2470008480045924	0.0306319	0.017786372	0.731254	0.6315213	0.0076334	0.1489815606455336	0.633106	1.0	No significance	No significance
Alcam_Nrp1_Follicular_B_Cell_HSC	Follicular_B_Cell	Not detected	HSC	Not detected	Alcam	4.91786e-06	-1.221	Not detected	Alcam	Not detected	0.776177	Not detected	0.370958	Not detected	Nrp1	0.31925	1.03841	Not detected	Nrp1	Not detected	0.134597	Not detected	0.104294	Not detected	0.455387	Not detected	0.33859	Not detected	0	Not detected	0.104471	Not detected	0.229456	Not detected	0.00758437	Not detected	0.645891	Not detected	0.729437	Not detected	0.81686	Not detected	No significance	Not detected
Apoe_Abca1_Follicular_B_Cell_HSC	Follicular_B_Cell	Follicular_B_Cell	HSC	HSC	Apoe	1.69184e-05	-0.831948	Apoe	Apoe	Apoe	0.647076	0.39894146	0.329106	0.2221695878730459	Abca1	0.567385	-0.204773	Abca1	Abca1	Abca1	0.381978	0.16067462	0.306748	0.1578947368421052	0.514527	0.27980804	0.194047	-0.4181258495527996	0	1.0	0.247169	0.06409977	0.146617	-0.1393089038058785	0.0139298	0.004259219	0.737228	0.6052854	0.542652	1.0	0.695193	1.0	No significance	No significance
Apoe_Lrp1_Follicular_B_Cell_HSC	Follicular_B_Cell	Follicular_B_Cell	HSC	HSC	Apoe	1.69184e-05	-0.831948	Apoe	Apoe	Apoe	0.647076	0.39894146	0.329106	0.2221695878730459	Lrp1	DE data missing	2.04885	Lrp1	Lrp1	Lrp1	0.318984	0.13759467	0.202454	0.1096491228070175	0.48303	0.26826805	0.628772	-0.2140090290590842	0	0.381	0.206407	0.05489222	1.1141	0.018249025065596	0.0226677	0.0059159	0.719402	0.5866181	0.0194649	1.0	0.530495	1.0	No significance	No significance
Apoe_Lrp5_Follicular_B_Cell_HSC	Follicular_B_Cell	Not detected	HSC	Not detected	Apoe	1.69184e-05	-0.831948	Not detected	Apoe	Not detected	0.647076	Not detected	0.329106	Not detected	Lrp5	DE data missing	-1.08367	Not detected	Lrp5	Not detected	0.112798	Not detected	0.128834	Not detected	0.379937	Not detected	0.243532	Not detected	0	Not detected	0.0729889	Not detected	0.507942	Not detected	0.0264746	Not detected	0.603896	Not detected	0.113623	Not detected	1	Not detected	No significance	Not detected
Apoe_Lrp6_Follicular_B_Cell_HSC	Follicular_B_Cell	Follicular_B_Cell	HSC	HSC	Apoe	1.69184e-05	-0.831948	Apoe	Apoe	Apoe	0.647076	0.39894146	0.329106	0.2221695878730459	Lrp6	0.0388515	0.000489735	Lrp6	Lrp6	Lrp6	0.436586	0.22829363	0.466258	0.2587719298245614	0.541831	0.31361753	0.185667	-0.25449350412073	0	0.89	0.282504	0.09107579	0.202086	-0.0359375054074918	0.0140684	0.006796759	0.749964	0.64637953	0.380041	1.0	0.844882	1.0	No significance	No significance
Apoe_Scarb1_Follicular_B_Cell_HSC	Follicular_B_Cell	Follicular_B_Cell	HSC	HSC	Apoe	1.69184e-05	-0.831948	Apoe	Apoe	Apoe	0.647076	0.39894146	0.329106	0.2221695878730459	Scarb1	0.391589	-0.0632911	Scarb1	Scarb1	Scarb1	0.184576	0.12265227	0.196319	0.1535087719298245	0.415826	0.26079687	0.281432	-0.1465705012009686	0	0.086	0.119435	0.048931077	0.369279	0.0775682402579968	0.0122504	0.008355059	0.661046	0.5726137	0.198392	0.9126658846810112	0.674862	1.0	No significance	No significance
Apoe_Sorl1_Follicular_B_Cell_HSC	Follicular_B_Cell	Follicular_B_Cell	HSC	HSC	Apoe	1.69184e-05	-0.831948	Apoe	Apoe	Apoe	0.647076	0.39894146	0.329106	0.2221695878730459	Sorl1	1.21293e-06	-0.610008	Sorl1	Sorl1	Sorl1	0.963658	0.450495	0.699387	0.3771929824561403	0.805367	0.42471823	-0.181753	-0.8964870827477511	0.863	1.0	0.62356	0.17972113	-0.0340772	-0.3611703551170107	0.00696484	0.0030242875	0.816722	0.7197093	1	1.0	0.464003	0.6173679494386213	No significance	No significance
Arf1_Insr_Follicular_B_Cell_HSC	Follicular_B_Cell	Follicular_B_Cell	HSC	HSC	Arf1	0.667897	0.0653643	Arf1	Arf1	Arf1	0.47779	0.52059495	0.313253	0.3576504026527712	Insr	0.00223479	-0.423332	Insr	Insr	Insr	0.375443	0.21438885	0.343558	0.2412280701754386	0.426617	0.3674919	-0.0419469	-0.171411980006704	0.898	1.0	0.179383	0.11160975	-0.0464201	-0.0979995736734818	0.00463398	0.004083501	0.705023	0.66925573	1	1.0	0.614331	0.9013213624630636	No significance	No significance
Arf6_Smap1_Follicular_B_Cell_HSC	Follicular_B_Cell	Follicular_B_Cell	HSC	HSC	Arf6	0.899424	0.156663	Arf6	Arf6	Arf6	0.300066	0.33759537	0.206088	0.2406442444339175	Smap1	0.32328	-0.305212	Smap1	Smap1	Smap1	0.556145	0.46212184	0.582822	0.4780701754385965	0.428105	0.3998586	0.0501891	0.0579699481066698	0.05	0.014	0.16688	0.1560102	0.0718508	0.0760866346946572	0.00959407	0.008630187	0.697455	0.7052193	0.882511	0.5343662428123013	0.607944	0.7244912175549363	No significance	No significance
Arpc5_Adrb2_Follicular_B_Cell_HSC	Follicular_B_Cell	Follicular_B_Cell	HSC	HSC	Arpc5	0.813333	0.159734	Arpc5	Arpc5	Arpc5	0.788909	0.88704133	0.481928	0.5490288962576978	Adrb2	0.226836	-0.159904	Adrb2	Adrb2	Adrb2	0.122939	0.109958306	0.147239	0.1052631578947368	0.455924	0.4984998	-0.0863086	-0.3113406399224163	0.998	1.0	0.0969879	0.09753756	-0.0810145	-0.1848906954846379	0.00393814	0.0032512054	0.637347	0.6541735	1	1.0	0.904282	0.9692710892758434	No significance	No significance
B2m_Hfe_Follicular_B_Cell_HSC	Follicular_B_Cell	Not detected	HSC	Not detected	B2m	1.47105e-07	0.264457	Not detected	B2m	Not detected	2.47032	Not detected	0.970831	Not detected	Hfe	0.157715	4.22914	Not detected	Hfe	Not detected	0.152319	Not detected	0.122699	Not detected	1.31132	Not detected	0.0764062	Not detected	0.872	Not detected	0.376277	Not detected	0.532773	Not detected	0.0146459	Not detected	0.775866	Not detected	1	Not detected	0.535136	Not detected	No significance	Not detected
B2m_Tfrc_Follicular_B_Cell_HSC	Follicular_B_Cell	Follicular_B_Cell	HSC	HSC	B2m	1.47105e-07	0.264457	B2m	B2m	B2m	2.47032	2.6671555	0.970831	0.9848413074372336	Tfrc	0.309646	0.661737	Tfrc	Tfrc	Tfrc	0.210711	0.58969474	0.214724	0.3991228070175439	1.34052	1.6284251	0.0282206	0.4844046590230898	0.989	0.0	0.520523	1.5728076	-0.00177636	0.4105103504626005	0.0112822	0.023902694	0.802816	0.88366723	1	0.0446930236764483	0.306002	0.0286575855512196	No significance	Moderately significant
Bsg_Slc16a1_Follicular_B_Cell_HSC	Follicular_B_Cell	Follicular_B_Cell	HSC	HSC	Bsg	0.922645	-0.0810355	Bsg	Bsg	Bsg	0.305406	0.30505434	0.20799	0.2231170061582188	Slc16a1	0.64696	-0.0204912	Slc16a1	Slc16a1	Slc16a1	0.0957426	0.23857062	0.110429	0.2324561403508772	0.200574	0.27181247	0.0658655	0.2154564471036419	0.505	0.0	0.0292404	0.072777	0.0611689	0.4606241978961323	0.0140698	0.024528313	0.491088	0.6203459	1	0.0788290183736802	0.69846	1.0	No significance	No significance
Bsg_Slc16a7_Follicular_B_Cell_HSC	Follicular_B_Cell	Not detected	HSC	Not detected	Bsg	0.922645	-0.0810355	Not detected	Bsg	Not detected	0.305406	Not detected	0.20799	Not detected	Slc16a7	0.739118	-0.67171	Not detected	Slc16a7	Not detected	0.211299	Not detected	0.208589	Not detected	0.258353	Not detected	0.0562217	Not detected	0.212	Not detected	0.0645321	Not detected	0.0461917	Not detected	0.00747806	Not detected	0.589078	Not detected	1	Not detected	1	Not detected	No significance	Not detected
Btla_Cd79a_Follicular_B_Cell_HSC	Follicular_B_Cell	Follicular_B_Cell	HSC	HSC	Btla	2.24039e-11	-0.726863	Btla	Btla	Btla	2.44828	1.9102619	0.937223	0.8512553292278541	Cd79a	0.237414	-0.120766	Cd79a	Cd79a	Cd79a	1.97312	1.375884	0.779141	0.5701754385964912	2.2107	1.643073	0.468581	0.3584525549459931	0	0.0	4.83076	2.6282988	0.410703	0.2133419052403982	0.0239372	0.024537772	0.925391	0.90757364	0.0992056	0.1870338158458095	0.00386063	0.0271399099899218	Highly significant	Moderately significant
Calr_Itgav_Follicular_B_Cell_HSC	Follicular_B_Cell	Follicular_B_Cell	HSC	HSC	Calr	0.729941	-0.100492	Calr	Calr	Calr	0.77895	0.755378	0.456563	0.46328754144955	Itgav	0.760822	-0.142871	Itgav	Itgav	Itgav	0.417637	0.21868236	0.398773	0.2543859649122807	0.598294	0.48703018	0.184448	-0.0784765883934194	0.001	0.762	0.325318	0.16518785	0.111931	-0.040531480096625	0.00764472	0.0047669383	0.76296	0.7111259	0.717386	1.0	1	0.4354433129301054	No significance	No significance
Calr_Lrp1_Follicular_B_Cell_HSC	Follicular_B_Cell	Follicular_B_Cell	HSC	HSC	Calr	0.729941	-0.100492	Calr	Calr	Calr	0.77895	0.755378	0.456563	0.46328754144955	Lrp1	DE data missing	2.04885	Lrp1	Lrp1	Lrp1	0.318984	0.13759467	0.202454	0.1096491228070175	0.548967	0.44648635	0.626298	0.0881472044509945	0	0.004	0.248473	0.10393599	1.06349	0.0773700656776592	0.018355	0.006186146	0.737737	0.661325	0.046396	0.8814856665994205	0.702526	0.8972398461740911	No significance	No significance
Cd200_Cd200r1_Follicular_B_Cell_HSC	Follicular_B_Cell	Not detected	HSC	Not detected	Cd200	0.185895	-0.596507	Not detected	Cd200	Not detected	0.354074	Not detected	0.221306	Not detected	Cd200r1	DE data missing	0.911511	Not detected	Cd200r1	Not detected	0.165069	Not detected	0.134969	Not detected	0.259571	Not detected	0.41252	Not detected	0	Not detected	0.0584465	Not detected	0.3354	Not detected	0.0347125	Not detected	0.577039	Not detected	0.160777	Not detected	1	Not detected	No significance	Not detected
Cd22_Ptprc_Follicular_B_Cell_HSC	Follicular_B_Cell	Follicular_B_Cell	HSC	HSC	Cd22	0.655261	0.00102805	Cd22	Cd22	Cd22	1.1074	1.1051896	0.63475	0.6380862150639507	Ptprc	0.306729	-0.148589	Ptprc	Ptprc	Ptprc	2.3102	1.4404854	0.93865	0.7236842105263158	1.7088	1.2728374	0.00147104	-0.3162963260357675	0.95	1.0	2.55832	1.5920094	-0.121953	-0.4684401882981164	0.0148135	0.011376345	0.900261	0.88428944	1	1.0	0.021197	0.1009556362368082	Moderately significant	No significance
Cd274_Cd80_Follicular_B_Cell_HSC	Follicular_B_Cell	Not detected	HSC	Not detected	Cd274	0.0429607	0.598718	Not detected	Cd274	Not detected	0.189989	Not detected	0.127457	Not detected	Cd80	0.157715	2.05507	Not detected	Cd80	Not detected	0.250259	Not detected	0.208589	Not detected	0.220124	Not detected	0.168971	Not detected	0	Not detected	0.0475463	Not detected	0.275275	Not detected	0.00808503	Not detected	0.551671	Not detected	0.63406	Not detected	1	Not detected	No significance	Not detected
Cd38_Pecam1_Follicular_B_Cell_HSC	Follicular_B_Cell	Follicular_B_Cell	HSC	HSC	Cd38	0.74311	0.0995638	Cd38	Cd38	Cd38	0.940406	1.0228714	0.526316	0.5840833728090952	Pecam1	0.155337	-0.274286	Pecam1	Pecam1	Pecam1	1.05217	0.68600875	0.693252	0.4868421052631579	0.996286	0.8544401	-0.0622715	-0.0847560800430402	0.804	0.881	0.989464	0.7016987	-0.0331308	-0.0321507502409127	0.0137044	0.013412145	0.848792	0.83535546	1	1.0	0.226941	0.4063413709072843	No significance	No significance
Cd47_Sirpa_Follicular_B_Cell_HSC	Follicular_B_Cell	Follicular_B_Cell	HSC	HSC	Cd47	0.209671	-0.0286891	Cd47	Cd47	Cd47	1.39445	1.3608112	0.750793	0.7408810990052108	Sirpa	0.157715	0.784949	Sirpa	Sirpa	Sirpa	0.738744	0.27692488	0.374233	0.2017543859649122	1.06659	0.81886804	0.961115	0.0697645584235536	0	0.196	1.03014	0.3768425	0.87197	0.0323685742501959	0.013332	0.0056588203	0.851359	0.7880532	0.123187	1.0	0.17727	0.6101240989123462	No significance	No significance
Cd48_Cd2_Follicular_B_Cell_HSC	Follicular_B_Cell	Follicular_B_Cell	HSC	HSC	Cd48	0.55271	-0.00212301	Cd48	Cd48	Cd48	0.624421	0.6392009	0.390615	0.4163903363334912	Cd2	0.930226	-0.0989277	Cd2	Cd2	Cd2	0.455096	0.17213865	0.429448	0.1710526315789473	0.539759	0.40566978	-0.342016	-0.3360772989370337	1	1.0	0.284172	0.11003118	-0.251267	-0.2049158313881626	0.0062289	0.0034981128	0.750515	0.6676773	1	1.0	0.851239	0.8320940068454812	No significance	No significance
Cklf_Lrp6_Follicular_B_Cell_HSC	Follicular_B_Cell	Follicular_B_Cell	HSC	HSC	Cklf	0.917238	-0.160907	Cklf	Cklf	Cklf	0.324737	0.3012619	0.216233	0.2108005684509711	Lrp6	0.0388515	0.000489735	Lrp6	Lrp6	Lrp6	0.436586	0.22829363	0.466258	0.2587719298245614	0.380662	0.26477778	0.103306	-0.0915067824534583	0.004	0.946	0.141776	0.068776175	0.107181	-0.0511830887520667	0.0126583	0.0067908736	0.679984	0.6136652	0.70839	1.0	0.814925	1.0	No significance	No significance
Copa_Cd74_Follicular_B_Cell_HSC	Follicular_B_Cell	Follicular_B_Cell	HSC	HSC	Copa	0.0212271	0.192759	Copa	Copa	Copa	0.343548	0.40332344	0.226379	0.2785409758408337	Cd74	1.61326e-12	-0.355522	Cd74	Cd74	Cd74	3.7746	2.066205	0.97546	0.6491228070175439	2.05907	1.2347642	0.0144208	-0.4267302894620223	0	1.0	1.29676	0.83334893	0.161115	-0.1887552162679727	0.00841171	0.0060800873	0.865342	0.8468419	0.620638	1.0	0.0424042	0.1417777979866692	Moderately significant	No significance
Fam3c_Lamp1_Follicular_B_Cell_HSC	Follicular_B_Cell	Follicular_B_Cell	HSC	HSC	Fam3c	0.690968	-0.435513	Fam3c	Fam3c	Fam3c	0.44345	0.33888936	0.291059	0.2321174798673614	Lamp1	0.517961	0.212004	Lamp1	Lamp1	Lamp1	0.837411	0.5030451	0.644172	0.4385964912280701	0.64043	0.42096722	0.546471	0.1246493941272034	0	0.034	0.37135	0.17047663	0.403563	0.0762127895300745	0.0147087	0.0092936	0.774718	0.7143521	0.108482	0.5335712029754682	0.899444	0.6353621917836239	No significance	No significance
Fcer2a_Cr2_Follicular_B_Cell_HSC	Follicular_B_Cell	Follicular_B_Cell	HSC	HSC	Fcer2a	0.67275	0.0460059	Fcer2a	Fcer2a	Fcer2a	1.05026	1.0909058	0.575777	0.6120322122216959	Cr2	0.148389	0.181522	Cr2	Cr2	Cr2	0.703521	0.571155	0.460123	0.3421052631578947	0.87689	0.83103037	0.176804	0.2045571519610285	0	0.024	0.738879	0.6230763	0.211384	0.1468282053282267	0.0286754	0.028334646	0.829083	0.82701975	0.355807	0.4057537615755749	0.354449	0.4399486811870586	No significance	No significance
Fcer2a_Itgav_Itgb3_Follicular_B_Cell_HSC	Follicular_B_Cell	Not detected	HSC	Not detected	Fcer2a	0.67275	0.0460059	Not detected	Fcer2a	Not detected	1.05026	Not detected	0.575777	Not detected	Itgb3	0.261742	0.594898	Not detected	Itgav_Itgb3	Not detected	0.124624	Not detected	0.147239	Not detected	0.587441	Not detected	0.504992	Not detected	0	Not detected	0.130887	Not detected	0.330785	Not detected	0.0400625	Not detected	0.671227	Not detected	0.164976	Not detected	0.585628	Not detected	No significance	Not detected
Fcer2a_Itgax_Itgb2_Follicular_B_Cell_HSC	Follicular_B_Cell	Not detected	HSC	Not detected	Fcer2a	0.67275	0.0460059	Not detected	Fcer2a	Not detected	1.05026	Not detected	0.575777	Not detected	Itgax	0.31925	-0.730646	Not detected	Itgax_Itgb2	Not detected	0.110404	Not detected	0.116564	Not detected	0.580331	Not detected	0.573077	Not detected	0	Not detected	0.115952	Not detected	0.430246	Not detected	0.024757	Not detected	0.657723	Not detected	0.0880751	Not detected	0.703403	Not detected	No significance	Not detected
Fgf13_Fgfr2_Follicular_B_Cell_HSC	Follicular_B_Cell	Not detected	HSC	Not detected	Fgf13	0.000144466	-2.00223	Not detected	Fgf13	Not detected	0.281355	Not detected	0.138237	Not detected	Fgfr2	0.354153	-0.0717323	Not detected	Fgfr2	Not detected	0.389116	Not detected	0.460123	Not detected	0.335235	Not detected	-0.558475	Not detected	1	Not detected	0.10948	Not detected	-0.180313	Not detected	0.00507464	Not detected	0.651228	Not detected	1	Not detected	1	Not detected	No significance	Not detected
Gnai2_Adcy7_Follicular_B_Cell_HSC	Follicular_B_Cell	Follicular_B_Cell	HSC	HSC	Gnai2	0.0694556	-0.0911274	Gnai2	Gnai2	Gnai2	1.14831	1.1061386	0.653139	0.6494552344860256	Adcy7	0.462218	0.00235208	Adcy7	Adcy7	Adcy7	0.41024	0.39049223	0.466258	0.4122807017543859	0.779273	0.7483154	-0.26766	-0.3022326485368906	1	1.0	0.471081	0.43193853	-0.172856	-0.1470842565746379	0.00437552	0.004758351	0.794797	0.7992251	1	1.0	0.523747	0.626978958971365	No significance	No significance
Gnai2_Adcy9_Follicular_B_Cell_HSC	Follicular_B_Cell	Not detected	HSC	Not detected	Gnai2	0.0694556	-0.0911274	Not detected	Gnai2	Not detected	1.14831	Not detected	0.653139	Not detected	Adcy9	0.0319679	-1.1276	Not detected	Adcy9	Not detected	0.122496	Not detected	0.128834	Not detected	0.635401	Not detected	0.115646	Not detected	0.011	Not detected	0.140663	Not detected	0.191732	Not detected	0.0117143	Not detected	0.679125	Not detected	0.404021	Not detected	0.517811	Not detected	No significance	Not detected
Gnai2_Fpr1_Follicular_B_Cell_HSC	Follicular_B_Cell	Not detected	HSC	Not detected	Gnai2	0.0694556	-0.0911274	Not detected	Gnai2	Not detected	1.14831	Not detected	0.653139	Not detected	Fpr1	DE data missing	2.20016	Not detected	Fpr1	Not detected	0.131348	Not detected	0.104294	Not detected	0.639827	Not detected	0.195769	Not detected	0	Not detected	0.150828	Not detected	0.301362	Not detected	0.0124928	Not detected	0.68668	Not detected	0.197274	Not detected	0.457678	Not detected	No significance	Not detected
Gnai2_P2ry12_Follicular_B_Cell_HSC	Follicular_B_Cell	Not detected	HSC	Not detected	Gnai2	0.0694556	-0.0911274	Not detected	Gnai2	Not detected	1.14831	Not detected	0.653139	Not detected	P2ry12	DE data missing	-1.56751	Not detected	P2ry12	Not detected	0.133977	Not detected	0.116564	Not detected	0.641142	Not detected	0.150256	Not detected	0.004	Not detected	0.153847	Not detected	0.252504	Not detected	0.012212	Not detected	0.688808	Not detected	0.268424	Not detected	0.443604	Not detected	No significance	Not detected
Gnai2_S1pr1_Follicular_B_Cell_HSC	Follicular_B_Cell	Follicular_B_Cell	HSC	HSC	Gnai2	0.0694556	-0.0911274	Gnai2	Gnai2	Gnai2	1.14831	1.1061386	0.653139	0.6494552344860256	S1pr1	0.216691	0.613791	S1pr1	S1pr1	S1pr1	0.231299	0.30428043	0.233129	0.2719298245614035	0.689803	0.7052095	-0.365125	-0.4588885753001016	1	1.0	0.265603	0.3365763	-0.270633	-0.2582435992035192	0.00311698	0.003718962	0.744135	0.7784625	1	1.0	0.77329	0.7464671653513482	No significance	No significance
Gnai2_S1pr3_Follicular_B_Cell_HSC	Follicular_B_Cell	Not detected	HSC	Not detected	Gnai2	0.0694556	-0.0911274	Not detected	Gnai2	Not detected	1.14831	Not detected	0.653139	Not detected	S1pr3	0.31925	2.21954	Not detected	S1pr3	Not detected	0.0801931	Not detected	0.104294	Not detected	0.61425	Not detected	0.0227857	Not detected	0.676	Not detected	0.0920862	Not detected	0.0261372	Not detected	0.00849425	Not detected	0.631332	Not detected	1	Not detected	0.959916	Not detected	No significance	Not detected
Gnai2_S1pr4_Follicular_B_Cell_HSC	Follicular_B_Cell	Follicular_B_Cell	HSC	HSC	Gnai2	0.0694556	-0.0911274	Gnai2	Gnai2	Gnai2	1.14831	1.1061386	0.653139	0.6494552344860256	S1pr4	0.0393416	0.264027	S1pr4	S1pr4	S1pr4	0.137416	0.12749416	0.177914	0.1622807017543859	0.642861	0.6168164	-0.154222	-0.2849353392847574	1	1.0	0.157795	0.1410262	-0.130907	-0.1599347028607842	0.00360736	0.00398338	0.691517	0.694616	1	1.0	0.424914	0.5711067039296511	No significance	No significance
Gnas_Adcy7_Follicular_B_Cell_HSC	Follicular_B_Cell	Follicular_B_Cell	HSC	HSC	Gnas	0.480211	-0.118564	Gnas	Gnas	Gnas	1.45443	1.4039438	0.760304	0.7546186641402179	Adcy7	0.462218	0.00235208	Adcy7	Adcy7	Adcy7	0.41024	0.39049223	0.466258	0.4122807017543859	0.932335	0.897218	-0.155154	-0.0262792899572815	0.993	0.344	0.596665	0.54822916	-0.104926	-0.0045214452418808	0.00565098	0.006057967	0.813399	0.8176734	1	1.0	0.28664	0.3522570189580702	No significance	No significance
Gnas_Adcy9_Follicular_B_Cell_HSC	Follicular_B_Cell	Not detected	HSC	Not detected	Gnas	0.480211	-0.118564	Not detected	Gnas	Not detected	1.45443	Not detected	0.760304	Not detected	Adcy9	0.0319679	-1.1276	Not detected	Adcy9	Not detected	0.122496	Not detected	0.128834	Not detected	0.788463	Not detected	0.228152	Not detected	0	Not detected	0.178162	Not detected	0.259662	Not detected	0.015129	Not detected	0.704312	Not detected	0.256102	Not detected	0.409319	Not detected	No significance	Not detected
Gnas_Adrb2_Follicular_B_Cell_HSC	Follicular_B_Cell	Follicular_B_Cell	HSC	HSC	Gnas	0.480211	-0.118564	Gnas	Gnas	Gnas	1.45443	1.4039438	0.760304	0.7546186641402179	Adrb2	0.226836	-0.159904	Adrb2	Adrb2	Adrb2	0.122939	0.109958306	0.147239	0.1052631578947368	0.788685	0.75695103	0.0528489	0.0089730770397951	0.121	0.133	0.178807	0.15437528	0.0122861	-0.0136045715262102	0.00529004	0.0042765248	0.704689	0.70412314	1	1.0	0.41226	0.4931916344732283	No significance	No significance
Gpi1_Amfr_Follicular_B_Cell_HSC	Follicular_B_Cell	Follicular_B_Cell	HSC	HSC	Gpi1	0.16008	0.110465	Gpi1	Gpi1	Gpi1	0.522774	0.57788754	0.34052	0.3898626243486499	Amfr	0.862499	-0.0497184	Amfr	Amfr	Amfr	0.37875	0.2815555	0.435583	0.3157894736842105	0.450762	0.42972153	-0.0650808	-0.2276978864927381	0.832	1.0	0.198001	0.16270742	-0.0196202	-0.107281561761757	0.00415389	0.0045342403	0.715186	0.70956933	1	1.0	0.532387	0.5993705037292199	No significance	No significance
Gstp1_Traf2_Follicular_B_Cell_HSC	Follicular_B_Cell	Follicular_B_Cell	HSC	HSC	Gstp1	0.242483	0.423596	Gstp1	Gstp1	Gstp1	0.205131	0.2831676	0.142042	0.2074846044528659	Traf2	0.235446	0.191811	Traf2	Traf2	Traf2	0.198967	0.1391122	0.263804	0.175438596491228	0.202049	0.2111399	-0.0544031	-0.0494146537909907	0.806	0.818	0.0408144	0.03939207	-0.00944232	-0.0289976605018072	0.00660572	0.0059661726	0.532726	0.5458952	1	1.0	1	0.9028552837368112	No significance	No significance
H2-K1_Aplp2_Follicular_B_Cell_HSC	Follicular_B_Cell	Follicular_B_Cell	HSC	HSC	H2-K1	0.424523	-0.00126878	H2-K1	H2-K1	H2-K1	2.56364	2.5650234	0.977806	0.9758408337280908	Aplp2	0.128378	-0.0629801	Aplp2	Aplp2	Aplp2	0.357322	0.41343704	0.355828	0.3903508771929824	1.46048	1.4892303	0.0483387	0.1344379263312964	0.133	0.0	0.916045	1.0604757	0.0666585	0.2271931750173834	0.00976769	0.01302671	0.843777	0.8618277	0.909473	0.1691607333101392	0.0963088	0.0867726842158628	Less significant	Less significant
Hsp90aa1_Itgb3_Follicular_B_Cell_HSC	Follicular_B_Cell	Not detected	HSC	Not detected	Hsp90aa1	6.84637e-15	1.16966	Not detected	Hsp90aa1	Not detected	0.82891	Not detected	0.498415	Not detected	Itgb3	0.261742	0.594898	Not detected	Itgb3	Not detected	0.124624	Not detected	0.147239	Not detected	0.476767	Not detected	0.068835	Not detected	0.136	Not detected	0.103302	Not detected	0.0411834	Not detected	0.0121177	Not detected	0.644603	Not detected	1	Not detected	0.828541	Not detected	No significance	Not detected
Hsp90b1_Lrp1_Follicular_B_Cell_HSC	Follicular_B_Cell	Follicular_B_Cell	HSC	HSC	Hsp90b1	0.00866443	0.418723	Hsp90b1	Hsp90b1	Hsp90b1	0.767857	0.98184603	0.459734	0.5798199905258171	Lrp1	DE data missing	2.04885	Lrp1	Lrp1	Lrp1	0.318984	0.13759467	0.202454	0.1096491228070175	0.543421	0.55972034	0.461172	-0.0166790769154202	0	0.016	0.244934	0.13509679	1.00695	0.0552027348689574	0.0149178	0.0053876783	0.736347	0.6900413	0.101949	1.0	0.684805	0.6138453471474383	No significance	No significance
Hsp90b1_Tlr1_Follicular_B_Cell_HSC	Follicular_B_Cell	Follicular_B_Cell	HSC	HSC	Hsp90b1	0.00866443	0.418723	Hsp90b1	Hsp90b1	Hsp90b1	0.767857	0.98184603	0.459734	0.5798199905258171	Tlr1	0.357425	0.303269	Tlr1	Tlr1	Tlr1	0.233817	0.12589847	0.288344	0.1491228070175438	0.500837	0.5538722	-0.0789252	-0.1141509155315342	0.634	0.85	0.179538	0.12361291	-0.00602661	-0.0616293523574006	0.0080376	0.004875385	0.705113	0.68046165	1	1.0	0.415832	0.7102539646702186	No significance	No significance
Hsp90b1_Tlr4_Follicular_B_Cell_HSC	Follicular_B_Cell	Follicular_B_Cell	HSC	HSC	Hsp90b1	0.00866443	0.418723	Hsp90b1	Hsp90b1	Hsp90b1	0.767857	0.98184603	0.459734	0.5798199905258171	Tlr4	0.0602595	-0.498562	Tlr4	Tlr4	Tlr4	0.322069	0.11044132	0.337423	0.1008771929824561	0.544963	0.54614365	0.180745	-0.0550939589564698	0	0.249	0.247303	0.10843637	0.333936	-0.0030416289523488	0.0110766	0.004199423	0.73728	0.66605556	0.265196	1.0	0.696063	0.8496562656699466	No significance	No significance
Hsp90b1_Tlr7_Follicular_B_Cell_HSC	Follicular_B_Cell	Follicular_B_Cell	HSC	HSC	Hsp90b1	0.00866443	0.418723	Hsp90b1	Hsp90b1	Hsp90b1	0.767857	0.98184603	0.459734	0.5798199905258171	Tlr7	0.320643	0.434268	Tlr7	Tlr7	Tlr7	0.362896	0.175822	0.319018	0.1710526315789473	0.565376	0.578834	0.171383	-0.1029876536911401	0	0.714	0.278652	0.17263013	0.196633	-0.0381867702909771	0.00939621	0.0044696955	0.748674	0.71563107	0.428196	1.0	0.828736	0.4032724491977554	No significance	No significance
Hspa4_Tlr4_Follicular_B_Cell_HSC	Follicular_B_Cell	Follicular_B_Cell	HSC	HSC	Hspa4	0.039423	0.348233	Hspa4	Hspa4	Hspa4	0.623183	0.7817256	0.391883	0.4950260540028423	Tlr4	0.0602595	-0.498562	Tlr4	Tlr4	Tlr4	0.322069	0.11044132	0.337423	0.1008771929824561	0.472626	0.44608346	0.291618	0.0916342602498055	0	0.008	0.200708	0.0863348	0.348077	0.0403008352656307	0.0142887	0.006055777	0.716568	0.6402463	0.147759	0.9221188514706042	0.504628	1.0	No significance	No significance
Hspa8_Adrb2_Follicular_B_Cell_HSC	Follicular_B_Cell	Follicular_B_Cell	HSC	HSC	Hspa8	3.18345e-31	1.22283	Hspa8	Hspa8	Hspa8	1.53628	2.422093	0.774255	0.9545239223117006	Adrb2	0.226836	-0.159904	Adrb2	Adrb2	Adrb2	0.122939	0.109958306	0.147239	0.1052631578947368	0.829611	1.2660257	-0.124054	0.021309680291031	1	0.0	0.18887	0.26632923	-0.107361	0.0333224528349234	0.00453093	0.004426252	0.710353	0.75762147	1	1.0	0.455706	0.7118050905978345	No significance	No significance
Icam2_Itgal_Itgb2_Follicular_B_Cell_HSC	Follicular_B_Cell	Follicular_B_Cell	HSC	HSC	Icam2	0.207805	-0.00663373	Icam2	Icam2	Icam2	0.25164	0.25944078	0.170577	0.1847465656087162	Itgal	0.792068	0.328376	Itgb2	Itgal_Itgb2	Itgal_Itgb2	0.388255	0.2935457	0.435583	0.2763157894736842	0.319948	0.27649325	-0.174287	-0.2778716717603066	0.987	1.0	0.0977006	0.07615773	-0.0734362	-0.0903735489728338	0.00568249	0.0056432746	0.638192	0.6256781	1	1.0	1	1.0	No significance	No significance
Il16_Cd9_Follicular_B_Cell_HSC	Follicular_B_Cell	Follicular_B_Cell	HSC	HSC	Il16	0.000595799	0.40713	Il16	Il16	Il16	0.478326	0.6246369	0.311985	0.4097584083372809	Cd9	0.00635781	3.10778	Cd9	Cd9	Cd9	0.25441	0.28427565	0.251534	0.2719298245614035	0.366368	0.45445627	-0.013806	-0.3381254745597463	0.497	1.0	0.121691	0.17756906	0.0046419	-0.0800029926016144	0.00340094	0.0038044103	0.663139	0.71849257	1	1.0	0.888821	0.5157064950950652	No significance	No significance
Il16_Kcnj10_Follicular_B_Cell_HSC	Follicular_B_Cell	Not detected	HSC	Not detected	Il16	0.000595799	0.40713	Not detected	Il16	Not detected	0.478326	Not detected	0.311985	Not detected	Kcnj10	DE data missing	-2.46411	Not detected	Kcnj10	Not detected	0.221707	Not detected	0.171779	Not detected	0.350016	Not detected	0.317205	Not detected	0	Not detected	0.106048	Not detected	1.16318	Not detected	0.0825997	Not detected	0.647603	Not detected	0.0624614	Not detected	0.975317	Not detected	No significance	Not detected
Irak4_Tlr4_Follicular_B_Cell_HSC	Follicular_B_Cell	Follicular_B_Cell	HSC	HSC	Irak4	0.897602	-0.228452	Irak4	Irak4	Irak4	0.195794	0.17932487	0.131896	0.1312174324964471	Tlr4	0.0602595	-0.498562	Tlr4	Tlr4	Tlr4	0.322069	0.11044132	0.337423	0.1008771929824561	0.258932	0.1448831	0.197867	-0.218582486989389	0	1.0	0.0630592	0.019804874	0.308122	-0.1124965908051804	0.00945126	0.002950189	0.58628	0.4601549	0.423459	1.0	1	0.2608662551792386	No significance	No significance
Irak4_Tlr7_Follicular_B_Cell_HSC	Follicular_B_Cell	Follicular_B_Cell	HSC	HSC	Irak4	0.897602	-0.228452	Irak4	Irak4	Irak4	0.195794	0.17932487	0.131896	0.1312174324964471	Tlr7	0.320643	0.434268	Tlr7	Tlr7	Tlr7	0.362896	0.175822	0.319018	0.1710526315789473	0.279345	0.17757344	0.188505	-0.2664761817240593	0	1.0	0.0710527	0.03152926	0.170819	-0.1476417321438087	0.00801746	0.0031400616	0.600676	0.5181856	0.646928	1.0	1	0.6723926100505841	No significance	No significance
Itgb3bp_Itgb3_Follicular_B_Cell_HSC	Follicular_B_Cell	Not detected	HSC	Not detected	Itgb3bp	0.732952	-0.323274	Not detected	Itgb3bp	Not detected	0.170374	Not detected	0.111604	Not detected	Itgb3	0.261742	0.594898	Not detected	Itgb3	Not detected	0.124624	Not detected	0.147239	Not detected	0.147499	Not detected	-0.0123238	Not detected	0.659	Not detected	0.0212327	Not detected	-0.00571617	Not detected	0.0134494	Not detected	0.451241	Not detected	1	Not detected	0.420918	Not detected	No significance	Not detected
Itgb3bp_Itgb5_Follicular_B_Cell_HSC	Follicular_B_Cell	Not detected	HSC	Not detected	Itgb3bp	0.732952	-0.323274	Not detected	Itgb3bp	Not detected	0.170374	Not detected	0.111604	Not detected	Itgb5	DE data missing	3.18163	Not detected	Itgb5	Not detected	0.24166	Not detected	0.184049	Not detected	0.206017	Not detected	0.301118	Not detected	0	Not detected	0.0411726	Not detected	0.974081	Not detected	0.0384506	Not detected	0.533813	Not detected	0.0706999	Not detected	1	Not detected	No significance	Not detected
Lamb3_Cd44_Follicular_B_Cell_HSC	Follicular_B_Cell	Follicular_B_Cell	HSC	HSC	Lamb3	0.227436	-0.0369623	Lamb3	Lamb3	Lamb3	0.656529	0.6689319	0.391883	0.4173377546186641	Cd44	1.95545e-10	1.47433	Cd44	Cd44	Cd44	0.937658	0.8758743	0.668712	0.6798245614035088	0.797094	0.7724031	0.554469	0.1269471673991936	0	0.009	0.6156	0.58590025	0.375771	0.1303398232630086	0.0131175	0.011989459	0.815759	0.822575	0.158544	0.3455222918570375	0.483623	0.565166668020728	No significance	No significance
Lamb3_Dag1_Follicular_B_Cell_HSC	Follicular_B_Cell	Follicular_B_Cell	HSC	HSC	Lamb3	0.227436	-0.0369623	Lamb3	Lamb3	Lamb3	0.656529	0.6689319	0.391883	0.4173377546186641	Dag1	0.397624	0.0630241	Dag1	Dag1	Dag1	0.19325	0.100969516	0.245399	0.1184210526315789	0.42489	0.3849507	0.157233	0.2214341325190403	0	0.001	0.126874	0.06754173	0.0995274	0.0774768871848423	0.0200506	0.009322625	0.667782	0.6115161	0.744192	0.5272427783171199	0.621408	1.0	No significance	No significance
Lamb3_Itga6_Itgb1_Follicular_B_Cell_HSC	Follicular_B_Cell	Follicular_B_Cell	HSC	HSC	Lamb3	0.227436	-0.0369623	Lamb3	Lamb3	Lamb3	0.656529	0.6689319	0.391883	0.4173377546186641	Itga6	0.0438403	-0.716235	Itga6	Itga6_Itgb1	Itga6_Itgb1	0.12463	0.08025435	0.153374	0.1096491228070175	0.39058	0.37459314	0.039142	0.2228843391299468	0.275	0.0	0.0818235	0.053684697	-0.0103452	0.1055109551782548	0.0105545	0.0097550545	0.617478	0.5839186	1	0.4191716790904389	1	1.0	No significance	No significance
Lamb3_Itga9_Itgb1_Follicular_B_Cell_HSC	Follicular_B_Cell	Not detected	HSC	Not detected	Lamb3	0.227436	-0.0369623	Not detected	Lamb3	Not detected	0.656529	Not detected	0.391883	Not detected	Itga9	1	-0.128788	Not detected	Itga9_Itgb1	Not detected	0.533887	Not detected	0.220859	Not detected	0.595208	Not detected	1.20588	Not detected	0	Not detected	0.350512	Not detected	1.30943	Not detected	0.13517	Not detected	0.769638	Not detected	0.0076334	Not detected	1	Not detected	No significance	Not detected
Lamc1_Cd44_Follicular_B_Cell_HSC	Follicular_B_Cell	Follicular_B_Cell	HSC	HSC	Lamc1	0.584038	0.0182369	Lamc1	Lamc1	Lamc1	0.169253	0.17750195	0.11097	0.1212695405021316	Cd44	1.95545e-10	1.47433	Cd44	Cd44	Cd44	0.937658	0.8758743	0.668712	0.6798245614035088	0.553455	0.5266881	0.438683	-0.0818989288586787	0	0.458	0.158701	0.15546939	0.333103	0.0339032877684895	0.0101973	0.010107475	0.692127	0.70485824	0.343159	1.0	0.421041	0.4859352152811099	No significance	No significance
Lamc1_Dag1_Follicular_B_Cell_HSC	Follicular_B_Cell	Follicular_B_Cell	HSC	HSC	Lamc1	0.584038	0.0182369	Lamc1	Lamc1	Lamc1	0.169253	0.17750195	0.11097	0.1212695405021316	Dag1	0.397624	0.0630241	Dag1	Dag1	Dag1	0.19325	0.100969516	0.245399	0.1184210526315789	0.181252	0.13923573	0.0414467	0.012588036261168	0.104	0.741	0.0327081	0.017922286	0.0568595	-0.0189596483096767	0.015587	0.007859253	0.505096	0.44777596	0.965529	1.0	0.816211	0.1989428344951748	No significance	No significance
Lamc1_Itga6_Itgb1_Follicular_B_Cell_HSC	Follicular_B_Cell	Follicular_B_Cell	HSC	HSC	Lamc1	0.584038	0.0182369	Lamc1	Lamc1	Lamc1	0.169253	0.17750195	0.11097	0.1212695405021316	Itga6	0.0438403	-0.716235	Itga6	Itga6_Itgb1	Itga6_Itgb1	0.12463	0.08025435	0.153374	0.1096491228070175	0.146942	0.12887815	-0.0766446	0.0140382428720744	0.941	0.355	0.021094	0.014245304	-0.0530132	0.0090744196837357	0.00820488	0.008223805	0.45043	0.41958684	1	0.962038135815961	0.41591	0.0946664721077534	No significance	Less significant
Lamc1_Itga9_Itgb1_Follicular_B_Cell_HSC	Follicular_B_Cell	Not detected	HSC	Not detected	Lamc1	0.584038	0.0182369	Not detected	Lamc1	Not detected	0.169253	Not detected	0.11097	Not detected	Itga9	1	-0.128788	Not detected	Itga9_Itgb1	Not detected	0.533887	Not detected	0.220859	Not detected	0.35157	Not detected	1.0901	Not detected	0	Not detected	0.0903618	Not detected	1.26677	Not detected	0.105079	Not detected	0.629129	Not detected	0.0076334	Not detected	0.983627	Not detected	No significance	Not detected
Lin7c_Abca1_Follicular_B_Cell_HSC	Follicular_B_Cell	Follicular_B_Cell	HSC	HSC	Lin7c	0.370699	0.180726	Lin7c	Lin7c	Lin7c	0.181037	0.21467029	0.124287	0.1563240170535291	Abca1	0.567385	-0.204773	Abca1	Abca1	Abca1	0.381978	0.16067462	0.306748	0.1578947368421052	0.281507	0.18767245	0.0908832	-0.2140176149590467	0.121	1.0	0.0691521	0.034492064	0.0465834	-0.1314198718676478	0.0103392	0.0047659036	0.59742	0.52938646	1	1.0	1	0.7522496061186449	No significance	No significance
Ltb_Cd40_Follicular_B_Cell_HSC	Follicular_B_Cell	Follicular_B_Cell	HSC	HSC	Ltb	0.00176031	0.230341	Ltb	Ltb	Ltb	1.77348	1.9204764	0.837032	0.8754144954997631	Cd40	0.0287203	0.165847	Cd40	Cd40	Cd40	0.279605	0.18206175	0.306748	0.1885964912280701	1.02654	1.051269	0.118854	0.0898098693331663	0	0.0	0.495872	0.3496453	0.119381	0.0636394218170458	0.0147183	0.009513337	0.798948	0.78172994	0.654277	0.5980856350134217	0.339356	0.675313901377593	No significance	No significance
Ly86_Cd180_Follicular_B_Cell_HSC	Follicular_B_Cell	Follicular_B_Cell	HSC	HSC	Ly86	9.4313e-07	-0.550957	Ly86	Ly86	Ly86	1.69394	1.3480777	0.827521	0.7399336807200378	Cd180	0.576731	-0.195544	Cd180	Cd180	Cd180	0.925012	0.49084228	0.662577	0.3903508771929824	1.30947	0.91945994	0.476106	0.1836158358940026	0	0.0	1.56691	0.6616935	0.439379	0.1555489518477074	0.02504	0.016632076	0.875991	0.83127886	0.0831663	0.2862432921478448	0.0863057	0.3246404874259702	Less significant	No significance
Mif_Cd44_Cd74_Follicular_B_Cell_HSC	Follicular_B_Cell	Follicular_B_Cell	HSC	HSC	Mif	0.061186	0.340832	Mif	Mif	Mif	0.491858	0.5974293	0.303741	0.3737565135007105	Cd44	1.95545e-10	1.47433	Cd44	Cd44_Cd74	Cd44_Cd74	0.937658	0.8758743	0.668712	0.6798245614035088	0.714758	0.7366518	0.274997	-0.1656029388310265	0	0.77	0.461195	0.52327293	0.209657	-0.026288909872365	0.00633159	0.005692381	0.793062	0.8141748	1	1.0	0.679389	0.6562241604487827	No significance	No significance
Mif_Cd74_Cxcr4_Follicular_B_Cell_HSC	Follicular_B_Cell	Follicular_B_Cell	HSC	HSC	Mif	0.061186	0.340832	Mif	Mif	Mif	0.491858	0.5974293	0.303741	0.3737565135007105	Cxcr4	0.0994395	0.316312	Cxcr4	Cd74_Cxcr4	Cd74_Cxcr4	0.381374	0.42069402	0.386503	0.3728070175438596	0.436616	0.50906163	-0.133734	-0.0748660586403902	0.998	0.788	0.187582	0.25133494	-0.0814063	-0.0263021593294206	0.00585018	0.007523659	0.709649	0.7522614	1	1.0	0.58083	0.6538861186130807	No significance	No significance
Nampt_Insr_Follicular_B_Cell_HSC	Follicular_B_Cell	Follicular_B_Cell	HSC	HSC	Nampt	0.0557587	0.193834	Nampt	Nampt	Nampt	0.18152	0.22403955	0.117311	0.1586925627664614	Insr	0.00223479	-0.423332	Insr	Insr	Insr	0.375443	0.21438885	0.343558	0.2412280701754386	0.278482	0.2192142	-0.0171603	-0.4324113988652717	0.553	1.0	0.0681504	0.048031583	-0.0149021	-0.1672076035883937	0.00422727	0.0026801461	0.595664	0.5703419	1	1.0	1	1.0	No significance	No significance
Pkm_Cd44_Follicular_B_Cell_HSC	Follicular_B_Cell	Follicular_B_Cell	HSC	HSC	Pkm	0.24548	0.163645	Pkm	Pkm	Pkm	0.321045	0.36318687	0.215599	0.2534343912837518	Cd44	1.95545e-10	1.47433	Cd44	Cd44	Cd44	0.937658	0.8758743	0.668712	0.6798245614035088	0.629351	0.61953056	0.199252	-0.5846183000326239	0	1.0	0.30103	0.31810603	0.184176	-0.194230429849153	0.00295332	0.002513138	0.755872	0.77355754	1	1.0	0.913227	0.9029117011758752	No significance	No significance
Psap_Lrp1_Follicular_B_Cell_HSC	Follicular_B_Cell	Follicular_B_Cell	HSC	HSC	Psap	0.0032489	0.452486	Psap	Psap	Psap	0.517889	0.69108546	0.331008	0.4424443391757461	Lrp1	DE data missing	2.04885	Lrp1	Lrp1	Lrp1	0.318984	0.13759467	0.202454	0.1096491228070175	0.418437	0.41434008	0.254203	-0.5476051847248349	0	1.0	0.165198	0.095089674	0.905783	-0.1359072495135999	0.00858099	0.0035332479	0.696386	0.65129286	0.548541	1.0	0.646772	0.9986433507613088	No significance	No significance
Psap_Sort1_Follicular_B_Cell_HSC	Follicular_B_Cell	Follicular_B_Cell	HSC	HSC	Psap	0.0032489	0.452486	Psap	Psap	Psap	0.517889	0.69108546	0.331008	0.4424443391757461	Sort1	DE data missing	2.85458	Sort1	Sort1	Sort1	0.178893	0.1183777	0.141104	0.1140350877192982	0.348391	0.40473157	-0.0387616	-0.5476708415278799	0.935	1.0	0.0926466	0.08180911	0.259837	-0.1576770474208318	0.00376665	0.0024552876	0.632038	0.6340221	1	1.0	0.983627	1.0	No significance	No significance
Psen1_Cd44_Follicular_B_Cell_HSC	Follicular_B_Cell	Follicular_B_Cell	HSC	HSC	Psen1	0.694247	-0.15609	Psen1	Psen1	Psen1	0.303946	0.28641814	0.199746	0.1994315490288962	Cd44	1.95545e-10	1.47433	Cd44	Cd44	Cd44	0.937658	0.8758743	0.668712	0.6798245614035088	0.620802	0.58114624	0.33734	-0.2410304188776452	0	0.915	0.284997	0.2508663	0.249466	-0.0657184728069549	0.00548164	0.0042977217	0.750787	0.7520875	1	1.0	0.85403	0.6520543476814549	No significance	No significance
Psen1_Ncstn_Follicular_B_Cell_HSC	Follicular_B_Cell	Follicular_B_Cell	HSC	HSC	Psen1	0.694247	-0.15609	Psen1	Psen1	Psen1	0.303946	0.28641814	0.199746	0.1994315490288962	Ncstn	0.22091	-0.22261	Ncstn	Ncstn	Ncstn	0.322757	0.19334406	0.368098	0.2368421052631578	0.313351	0.2398811	0.0677286	-0.1044602143197053	0.075	0.989	0.0981005	0.055377245	0.0716864	-0.0562080040716724	0.00752728	0.0055503943	0.638664	0.5876844	0.88436	1.0	1	1.0	No significance	No significance
Psen1_Notch1_Follicular_B_Cell_HSC	Follicular_B_Cell	Follicular_B_Cell	HSC	HSC	Psen1	0.694247	-0.15609	Psen1	Psen1	Psen1	0.303946	0.28641814	0.199746	0.1994315490288962	Notch1	0.323256	-0.254514	Notch1	Notch1	Notch1	0.119797	0.0699749	0.147239	0.1008771929824561	0.211871	0.17819652	-0.116367	-0.2048754948979005	1	1.0	0.0364118	0.02004208	-0.108238	-0.1390853834321427	0.0025064	0.0020113955	0.518496	0.461634	1	1.0	0.930956	0.2689579850206959	No significance	No significance
Psen1_Notch2_Follicular_B_Cell_HSC	Follicular_B_Cell	Follicular_B_Cell	HSC	HSC	Psen1	0.694247	-0.15609	Psen1	Psen1	Psen1	0.303946	0.28641814	0.199746	0.1994315490288962	Notch2	0.64148	0.0153473	Notch2	Notch2	Notch2	0.633507	0.46600586	0.527607	0.4122807017543859	0.468726	0.376212	-0.203716	-0.5275609668224368	1	1.0	0.192552	0.13347253	-0.125757	-0.2994439991209339	0.00461036	0.0031936471	0.712336	0.6887463	1	1.0	0.477174	0.851403928199706	No significance	No significance
Ptdss1_Jmjd6_Follicular_B_Cell_HSC	Follicular_B_Cell	Follicular_B_Cell	HSC	HSC	Ptdss1	0.997584	-0.0814372	Ptdss1	Ptdss1	Ptdss1	0.148973	0.14284755	0.103361	0.1037423022264329	Jmjd6	0.211943	0.135985	Jmjd6	Jmjd6	Jmjd6	0.180516	0.1103686	0.245399	0.1622807017543859	0.164745	0.12660807	0.00715867	-0.0240444573455075	0.222	0.614	0.0268921	0.015765885	0.0376032	-0.0101592185577377	0.00841066	0.008470892	0.480632	0.43198448	1	1.0	0.622265	0.1351113637003809	No significance	No significance
Ptdss1_Scarb1_Follicular_B_Cell_HSC	Follicular_B_Cell	Follicular_B_Cell	HSC	HSC	Ptdss1	0.997584	-0.0814372	Ptdss1	Ptdss1	Ptdss1	0.148973	0.14284755	0.103361	0.1037423022264329	Scarb1	0.391589	-0.0632911	Scarb1	Scarb1	Scarb1	0.184576	0.12265227	0.196319	0.1535087719298245	0.166775	0.13274992	0.142551	0.0615973742366582	0	0.01	0.0274969	0.017520577	0.243422	0.088690970496515	0.00906041	0.009668845	0.483409	0.44497493	0.475954	0.4824764939100314	0.644709	0.1848947802860349	No significance	No significance
Ptpn6_Cd300lf_Follicular_B_Cell_HSC	Follicular_B_Cell	Follicular_B_Cell	HSC	HSC	Ptpn6	0.0548231	-0.171374	Ptpn6	Ptpn6	Ptpn6	1.20463	1.1026268	0.664553	0.6281383230696352	Cd300lf	1	0.523721	Cd300lf	Cd300lf	Cd300lf	0.296568	0.15185694	0.263804	0.131578947368421	0.750596	0.62724185	0.38623	-0.0660043595570534	0	0.069	0.357253	0.16744153	0.370284	0.0197995547475977	0.00799252	0.004071765	0.771323	0.7125157	0.651961	1.0	0.589596	0.4253159986382093	No significance	No significance
Ptpn6_Clec12a_Follicular_B_Cell_HSC	Follicular_B_Cell	Follicular_B_Cell	HSC	HSC	Ptpn6	0.0548231	-0.171374	Ptpn6	Ptpn6	Ptpn6	1.20463	1.1026268	0.664553	0.6281383230696352	Clec12a	0.07439	1.43259	Clec12a	Clec12a	Clec12a	0.263755	0.15034434	0.269939	0.131578947368421	0.73419	0.6264856	0.504615	0.1733203694205821	0	0.0	0.317726	0.1657737	0.647475	0.0981955453972066	0.0108663	0.005052217	0.760818	0.7114893	0.281388	1.0	0.693993	0.4336282199405566	No significance	No significance
Rtn4_S1pr2_Follicular_B_Cell_HSC	Follicular_B_Cell	Not detected	HSC	Not detected	Rtn4	0.666533	-0.0764172	Not detected	Rtn4	Not detected	0.617367	Not detected	0.378567	Not detected	S1pr2	DE data missing	0.518515	Not detected	S1pr2	Not detected	0.306984	Not detected	0.257669	Not detected	0.462176	Not detected	0.363939	Not detected	0	Not detected	0.189522	Not detected	0.864364	Not detected	0.0307148	Not detected	0.710708	Not detected	0.0430742	Not detected	0.496104	Not detected	No significance	Not detected
Selplg_Itgb2_Follicular_B_Cell_HSC	Follicular_B_Cell	Follicular_B_Cell	HSC	HSC	Selplg	0.776341	0.201295	Selplg	Selplg	Selplg	0.173099	0.19877745	0.117945	0.1378493604926575	Itgb2	0.00299653	0.562455	Itgb2	Itgb2	Itgb2	0.513124	0.2935457	0.490798	0.2763157894736842	0.343112	0.24616158	-0.653281	-1.223622445490527	1	1.0	0.0888212	0.058350265	-0.195197	-0.4428358545049418	0.000996082	0.0005922541	0.627121	0.5940054	1	1.0	1	1.0	No significance	No significance
Selplg_Sell_Follicular_B_Cell_HSC	Follicular_B_Cell	Follicular_B_Cell	HSC	HSC	Selplg	0.776341	0.201295	Selplg	Selplg	Selplg	0.173099	0.19877745	0.117945	0.1378493604926575	Sell	0.000179243	0.46006	Sell	Sell	Sell	0.435566	0.49162176	0.331288	0.3684210526315789	0.304332	0.3451996	-1.23521	-1.4241622085598005	1	1.0	0.0753959	0.09772332	-0.629108	-0.592775446218101	0.00062831	0.0008459973	0.60777	0.65438867	1	1.0	1	1.0	No significance	No significance
Sema4d_Cd72_Follicular_B_Cell_HSC	Follicular_B_Cell	Follicular_B_Cell	HSC	HSC	Sema4d	0.51212	0.0855387	Sema4d	Sema4d	Sema4d	0.646729	0.6923624	0.401395	0.4396020843202274	Cd72	0.134138	-0.105524	Cd72	Cd72	Cd72	0.642195	0.5212704	0.490798	0.4035087719298245	0.644462	0.6068164	-0.0255895	-0.0905238810268287	0.693	0.801	0.415327	0.36090803	-0.0197736	-0.0198785276883882	0.0114576	0.0110852225	0.784334	0.78442264	1	1.0	0.885181	1.0	No significance	No significance
Sema4d_Plxnb2_Follicular_B_Cell_HSC	Follicular_B_Cell	Follicular_B_Cell	HSC	HSC	Sema4d	0.51212	0.0855387	Sema4d	Sema4d	Sema4d	0.646729	0.6923624	0.401395	0.4396020843202274	Plxnb2	0.31925	2.69713	Plxnb2	Plxnb2	Plxnb2	0.270762	0.12127177	0.282209	0.1403508771929824	0.458746	0.4068171	0.225006	-0.0452163681315377	0	0.962	0.17511	0.08396401	0.933369	0.0457818324083336	0.0233675	0.008243226	0.70251	0.6370333	0.130298	1.0	0.505894	1.0	No significance	No significance
Sptan1_Ptpra_Follicular_B_Cell_HSC	Follicular_B_Cell	Follicular_B_Cell	HSC	HSC	Sptan1	0.761154	0.239455	Sptan1	Sptan1	Sptan1	0.443888	0.5298655	0.284718	0.3529133112269066	Ptpra	0.9579	-0.214833	Ptpra	Ptpra	Ptpra	0.523748	0.43312812	0.546012	0.4517543859649123	0.483818	0.4814968	-0.0415148	0.0118750474729846	0.671	0.145	0.232485	0.22949965	-0.0203792	0.0363293468811343	0.00708794	0.008330115	0.731253	0.7436959	1	0.7460121327147031	0.632943	0.5680966114989661	No significance	No significance
St6gal1_Cd22_Follicular_B_Cell_HSC	Follicular_B_Cell	Follicular_B_Cell	HSC	HSC	St6gal1	0.000628721	-0.35864	St6gal1	St6gal1	St6gal1	1.73088	1.4853373	0.800888	0.7318806252960682	Cd22	0.655261	0.00102805	Cd22	Cd22	Cd22	0.842956	0.45279267	0.613497	0.3552631578947368	1.28692	0.96906495	0.28163	0.1937598783313876	0	0.0	1.45906	0.67254984	0.216829	0.1044168066874602	0.0197434	0.015978066	0.872066	0.832417	0.343029	0.4223300498674248	0.0921086	0.2726463352112001	Less significant	No significance
Tgfb1_Acvr1b_Tgfbr2_Follicular_B_Cell_HSC	Follicular_B_Cell	Not detected	HSC	Not detected	Tgfb1	0.55116	0.00851046	Not detected	Tgfb1	Not detected	0.631856	Not detected	0.395688	Not detected	Acvr1b	0.231676	0.0199249	Not detected	Acvr1b_Tgfbr2	Not detected	0.115561	Not detected	0.153374	Not detected	0.373708	Not detected	0.137267	Not detected	0.001	Not detected	0.0730176	Not detected	0.0905306	Not detected	0.00948088	Not detected	0.603943	Not detected	0.789071	Not detected	1	Not detected	No significance	Not detected
Tgfb1_Cxcr4_Follicular_B_Cell_HSC	Follicular_B_Cell	Follicular_B_Cell	HSC	HSC	Tgfb1	0.55116	0.00851046	Tgfb1	Tgfb1	Tgfb1	0.631856	0.64123976	0.395688	0.4126006631927996	Cxcr4	0.0994395	0.316312	Cxcr4	Cxcr4	Cxcr4	0.381374	0.42069402	0.386503	0.3728070175438596	0.506615	0.5309669	0.0910092	0.0164668200356279	0.04	0.187	0.240973	0.26976573	0.0656188	0.0295276979564559	0.00725622	0.008557603	0.734761	0.7587967	0.9138	0.7840080303399459	0.665354	0.7254731566860675	No significance	No significance
Tgfb1_Itgb1_Follicular_B_Cell_HSC	Follicular_B_Cell	Follicular_B_Cell	HSC	HSC	Tgfb1	0.55116	0.00851046	Tgfb1	Tgfb1	Tgfb1	0.631856	0.64123976	0.395688	0.4126006631927996	Itgb1	0.173254	0.10956	Itgb1	Itgb1	Itgb1	0.557242	0.43644083	0.496933	0.4210526315789473	0.594549	0.5388403	0.232435	0.0435382747589535	0	0.002	0.352097	0.2798632	0.219728	0.1114401454337716	0.010129	0.006920642	0.770038	0.76214343	0.348387	0.6966246485426083	1	0.7632488361839896	No significance	No significance
Tgfb1_Itgb3_Follicular_B_Cell_HSC	Follicular_B_Cell	Not detected	HSC	Not detected	Tgfb1	0.55116	0.00851046	Not detected	Tgfb1	Not detected	0.631856	Not detected	0.395688	Not detected	Itgb3	0.261742	0.594898	Not detected	Itgb3	Not detected	0.124624	Not detected	0.147239	Not detected	0.37824	Not detected	0.141501	Not detected	0	Not detected	0.0787444	Not detected	0.091725	Not detected	0.0136002	Not detected	0.612937	Not detected	0.783745	Not detected	1	Not detected	No significance	Not detected
Tgfb1_Itgb5_Follicular_B_Cell_HSC	Follicular_B_Cell	Not detected	HSC	Not detected	Tgfb1	0.55116	0.00851046	Not detected	Tgfb1	Not detected	0.631856	Not detected	0.395688	Not detected	Itgb5	DE data missing	3.18163	Not detected	Itgb5	Not detected	0.24166	Not detected	0.184049	Not detected	0.436758	Not detected	0.454942	Not detected	0	Not detected	0.152695	Not detected	1.07152	Not detected	0.0388818	Not detected	0.688002	Not detected	0.0204991	Not detected	0.580367	Not detected	No significance	Not detected
Tgfb1_Lpp_Follicular_B_Cell_HSC	Follicular_B_Cell	Follicular_B_Cell	HSC	HSC	Tgfb1	0.55116	0.00851046	Tgfb1	Tgfb1	Tgfb1	0.631856	0.64123976	0.395688	0.4126006631927996	Lpp	0.00309952	-0.616301	Lpp	Lpp	Lpp	1.36025	0.3716232	0.736196	0.3245614035087719	0.996055	0.50643146	0.56015	-0.1739193636486126	0	1.0	0.859485	0.23829956	0.246556	-0.1504459497102345	0.0134002	0.005307243	0.839531	0.74726546	0.280515	1.0	0.227458	0.6044017679362131	No significance	No significance
Tgfb1_Tgfbr1_Tgfbr2_Follicular_B_Cell_HSC	Follicular_B_Cell	Follicular_B_Cell	HSC	HSC	Tgfb1	0.55116	0.00851046	Tgfb1	Tgfb1	Tgfb1	0.631856	0.64123976	0.395688	0.4126006631927996	Tgfbr1	0.17114	-0.563752	Tgfbr1	Tgfbr1_Tgfbr2	Tgfbr1_Tgfbr2	0.740555	0.40373322	0.625767	0.3596491228070175	0.686206	0.5224865	0.241793	0.0336461493542569	0	0.265	0.467925	0.2588898	0.195291	0.0195645611777822	0.0102663	0.0065446873	0.794248	0.7550108	0.395567	0.8524820523748818	0.760887	0.6829076995212926	No significance	No significance
Tgs1_Rxra_Follicular_B_Cell_HSC	Follicular_B_Cell	Not detected	HSC	Not detected	Tgs1	0.863545	-0.0997969	Not detected	Tgs1	Not detected	0.251465	Not detected	0.170577	Not detected	Rxra	0.31925	4.20291	Not detected	Rxra	Not detected	0.169392	Not detected	0.159509	Not detected	0.210428	Not detected	0.24253	Not detected	0	Not detected	0.0425961	Not detected	0.629391	Not detected	0.0285031	Not detected	0.53804	Not detected	0.114305	Not detected	1	Not detected	No significance	Not detected
Tln1_Itgb3_Follicular_B_Cell_HSC	Follicular_B_Cell	Not detected	HSC	Not detected	Tln1	0.154636	0.262663	Not detected	Tln1	Not detected	0.524387	Not detected	0.339886	Not detected	Itgb3	0.261742	0.594898	Not detected	Itgb3	Not detected	0.124624	Not detected	0.147239	Not detected	0.324505	Not detected	-0.163163	Not detected	1	Not detected	0.0653512	Not detected	-0.103218	Not detected	0.00683722	Not detected	0.590603	Not detected	1	Not detected	1	Not detected	No significance	Not detected
Tln1_Itgb5_Follicular_B_Cell_HSC	Follicular_B_Cell	Not detected	HSC	Not detected	Tln1	0.154636	0.262663	Not detected	Tln1	Not detected	0.524387	Not detected	0.339886	Not detected	Itgb5	DE data missing	3.18163	Not detected	Itgb5	Not detected	0.24166	Not detected	0.184049	Not detected	0.383024	Not detected	0.150278	Not detected	0.101	Not detected	0.126724	Not detected	0.87658	Not detected	0.019547	Not detected	0.66765	Not detected	0.576331	Not detected	0.802224	Not detected	No significance	Not detected
Vim_Cd44_Follicular_B_Cell_HSC	Follicular_B_Cell	Follicular_B_Cell	HSC	HSC	Vim	0.482937	-0.00982389	Vim	Vim	Vim	0.572961	0.5517985	0.331008	0.3216485078162008	Cd44	1.95545e-10	1.47433	Cd44	Cd44	Cd44	0.937658	0.8758743	0.668712	0.6798245614035088	0.755309	0.71383643	0.283538	-0.4512576433704861	0	0.996	0.537241	0.48330614	0.273248	-0.090909626841753	0.00430502	0.0038326213	0.805306	0.8080892	1	1.0	0.579678	0.7232388745413063	No significance	No significance
Ybx1_Notch1_Follicular_B_Cell_HSC	Follicular_B_Cell	Follicular_B_Cell	HSC	HSC	Ybx1	0.80747	0.169346	Ybx1	Ybx1	Ybx1	0.89855	0.99555	0.53773	0.5945049739459971	Notch1	0.323256	-0.254514	Notch1	Notch1	Notch1	0.119797	0.0699749	0.147239	0.1008771929824561	0.509173	0.5327624	-0.117797	-0.1266763826113638	1	0.995	0.107644	0.06966351	-0.115503	-0.0968368270005884	0.00260122	0.002458713	0.649305	0.6151837	1	1.0	0.783232	1.0	No significance	No significance

## Sheet: HSC
interaction_id	source_control	source_KO	target_control	target_KO	ligand_control	ligand_p_val	ligand_avg_log2FC	ligand_KO	ligand_complex_control	ligand_complex_KO	ligand_means_control	ligand_means_KO	ligand_props_control	ligand_props_KO	receptor_control	receptor_p_val	receptor_avg_log2FC	receptor_KO	receptor_complex_control	receptor_complex_KO	receptor_means_control	receptor_means_KO	receptor_props_control	receptor_props_KO	lr_means_control	lr_means_KO	lr_logfc_control	lr_logfc_KO	cellphone_pvals_control	cellphone_pvals_KO	expr_prod_control	expr_prod_KO	scaled_weight_control	scaled_weight_KO	spec_weight_control	spec_weight_KO	lrscore_control	lrscore_KO	specificity_rank_control	specificity_rank_KO	magnitude_rank_control	magnitude_rank_KO	Significance_in_control	Significance_in_KO
Actr2_Adrb2_HSC_HSC	HSC	HSC	HSC	HSC	Actr2	0.0875894	-0.113079	Actr2	Actr2	Actr2	1.20922	1.0848905	0.840491	0.7763157894736842	Adrb2	0.244792	0.180692	Adrb2	Adrb2	Adrb2	0.122939	0.109958306	0.147239	0.1052631578947368	0.666077	0.5974244	-0.0833364	-0.3168244220221332	0.256	1.0	0.14866	0.11929272	0.0160378	-0.2057376841513826	0.00520012	0.0033789794	0.68512	0.6765818	1	1.0	0.470437	0.7455011845326527	No significance	No significance
Ada_Dpp4_HSC_HSC	HSC	Not detected	HSC	Not detected	Ada	4.73095e-10	-2.93579	Not detected	Ada	Not detected	0.273431	Not detected	0.251534	Not detected	Dpp4	0.746321	0.277537	Not detected	Dpp4	Not detected	0.40766	Not detected	0.374233	Not detected	0.340546	Not detected	0.00296868	Not detected	0.628	Not detected	0.111467	Not detected	0.560293	Not detected	0.0171342	Not detected	0.653268	Not detected	1	Not detected	1	Not detected	No significance	Not detected
Adam10_Axl_HSC_HSC	HSC	Not detected	HSC	Not detected	Adam10	0.889996	0.224711	Not detected	Adam10	Not detected	0.754157	Not detected	0.711656	Not detected	Axl	4.37576e-09	-2.28741	Not detected	Axl	Not detected	0.540058	Not detected	0.282209	Not detected	0.647108	Not detected	0.782469	Not detected	0	Not detected	0.407289	Not detected	1.42484	Not detected	0.0811946	Not detected	0.782677	Not detected	0.0076334	Not detected	0.877329	Not detected	No significance	Not detected
Adam10_Cadm1_HSC_HSC	HSC	Not detected	HSC	Not detected	Adam10	0.889996	0.224711	Not detected	Adam10	Not detected	0.754157	Not detected	0.711656	Not detected	Cadm1	1.39927e-08	-2.22733	Not detected	Cadm1	Not detected	0.528736	Not detected	0.276074	Not detected	0.641446	Not detected	0.821922	Not detected	0	Not detected	0.39875	Not detected	1.20543	Not detected	0.0395475	Not detected	0.780869	Not detected	0.0076334	Not detected	0.895393	Not detected	No significance	Not detected
Adam10_Cd44_HSC_HSC	HSC	HSC	HSC	HSC	Adam10	0.889996	0.224711	Adam10	Adam10	Adam10	0.754157	0.76064885	0.711656	0.631578947368421	Cd44	0.937062	-0.313491	Cd44	Cd44	Cd44	0.937658	0.8758743	0.668712	0.6798245614035088	0.845907	0.81826156	0.352596	-0.0385300403688356	0	0.022	0.707141	0.66623276	0.366046	0.128856475826151	0.00794946	0.0076006586	0.825949	0.8317577	0.662754	0.5659918140202314	0.398661	0.4622174385842651	No significance	No significance
Adam10_Il6ra_HSC_HSC	HSC	HSC	HSC	HSC	Adam10	0.889996	0.224711	Adam10	Adam10	Adam10	0.754157	0.76064885	0.711656	0.631578947368421	Il6ra	6.79877e-05	-0.942219	Il6ra	Il6ra	Il6ra	0.366013	0.16974719	0.312883	0.1447368421052631	0.560085	0.465198	-0.05955	-0.1574764287342244	0.11	0.67	0.276031	0.12911801	0.0617306	-0.0164006511098636	0.00606899	0.0032787628	0.747784	0.6851799	1	1.0	0.818606	0.6662475695221163	No significance	No significance
Adam10_Notch1_HSC_HSC	HSC	HSC	HSC	HSC	Adam10	0.889996	0.224711	Adam10	Adam10	Adam10	0.754157	0.76064885	0.711656	0.631578947368421	Notch1	0.152217	-1.02515	Notch1	Notch1	Notch1	0.119797	0.0699749	0.147239	0.1008771929824561	0.436977	0.41531187	-0.101111	-0.002375116389091	0.238	0.011	0.0903457	0.053226326	0.00834186	0.0554895652009632	0.00363477	0.0035572175	0.629109	0.58287656	1	1.0	0.983846	1.0	No significance	No significance
Adam10_Notch2_HSC_HSC	HSC	HSC	HSC	HSC	Adam10	0.889996	0.224711	Adam10	Adam10	Adam10	0.754157	0.76064885	0.711656	0.631578947368421	Notch2	0.0101176	-0.386843	Notch2	Notch2	Notch2	0.633507	0.46600586	0.527607	0.4122807017543859	0.693832	0.6133274	-0.18846	-0.3250605883136273	0.634	0.999	0.477763	0.35446683	-0.00917685	-0.1048690504878279	0.00668593	0.005648067	0.795943	0.7828961	1	1.0	0.737978	1.0	No significance	No significance
Adam10_Tspan14_HSC_HSC	HSC	HSC	HSC	HSC	Adam10	0.889996	0.224711	Adam10	Adam10	Adam10	0.754157	0.76064885	0.711656	0.631578947368421	Tspan14	0.00858396	-0.57865	Tspan14	Tspan14	Tspan14	0.427685	0.2987896	0.460123	0.3157894736842105	0.590921	0.52971923	0.000892348	0.020166902282762	0.017	0.014	0.322541	0.22727396	0.114952	0.1016257475820085	0.00860546	0.0069362284	0.762184	0.742766	0.682196	0.691060630053375	0.996401	0.558964267868701	No significance	No significance
Adam10_Tspan5_HSC_HSC	HSC	HSC	HSC	HSC	Adam10	0.889996	0.224711	Adam10	Adam10	Adam10	0.754157	0.76064885	0.711656	0.631578947368421	Tspan5	0.129135	-0.294925	Tspan5	Tspan5	Tspan5	0.382039	0.30545354	0.374233	0.3026315789473684	0.568098	0.5330512	-0.140624	0.0530604090986991	0.209	0.002	0.288118	0.23234288	0.0420828	0.1308369388877031	0.00735563	0.009292255	0.751804	0.74486756	1	0.3442334985128548	0.864853	0.5800319392044478	No significance	No significance
Adam17_Il6ra_HSC_HSC	HSC	HSC	HSC	HSC	Adam17	0.136982	-0.125011	Adam17	Adam17	Adam17	0.447608	0.38321197	0.478528	0.3903508771929824	Il6ra	6.79877e-05	-0.942219	Il6ra	Il6ra	Il6ra	0.366013	0.16974719	0.312883	0.1447368421052631	0.406811	0.27647957	-0.142263	-0.3393419446023998	0.604	1.0	0.163831	0.06504916	-0.0105684	-0.1511825563481008	0.00493915	0.0026184472	0.695506	0.60704035	1	1.0	0.691718	1.0	No significance	No significance
Adam17_Itgb1_HSC_HSC	HSC	HSC	HSC	HSC	Adam17	0.136982	-0.125011	Adam17	Adam17	Adam17	0.447608	0.38321197	0.478528	0.3903508771929824	Itgb1	0.0910503	-0.578426	Itgb1	Itgb1	Itgb1	0.557242	0.43644083	0.496933	0.4210526315789473	0.502425	0.4098264	0.00257703	-0.1025872213230491	0.001	0.05	0.249426	0.16724935	0.156792	0.0759737686081739	0.00834421	0.0064880545	0.738107	0.7123981	0.67526	0.7969904685092665	0.706564	0.6810220965267242	No significance	No significance
Adam17_Notch1_HSC_HSC	HSC	HSC	HSC	HSC	Adam17	0.136982	-0.125011	Adam17	Adam17	Adam17	0.447608	0.38321197	0.478528	0.3903508771929824	Notch1	0.152217	-1.02515	Notch1	Notch1	Notch1	0.119797	0.0699749	0.147239	0.1008771929824561	0.283703	0.22659343	-0.183825	-0.1842406322572664	0.829	0.91	0.0536222	0.026815219	-0.0639572	-0.0792923400372739	0.0029581	0.0028408235	0.566492	0.49795035	1	1.0	1	0.5137548882538386	No significance	No significance
Adam17_Rhbdf2_HSC_HSC	HSC	HSC	HSC	HSC	Adam17	0.136982	-0.125011	Adam17	Adam17	Adam17	0.447608	0.38321197	0.478528	0.3903508771929824	Rhbdf2	0.122855	-0.976894	Rhbdf2	Rhbdf2	Rhbdf2	0.153759	0.08997439	0.165644	0.1140350877192982	0.300684	0.23659319	-0.0868836	-0.1931730328098031	0.387	0.958	0.0688237	0.034479264	0.0176989	-0.0917975274534985	0.00616791	0.0041472423	0.596848	0.52934015	1	1.0	1	0.7518319446987937	No significance	No significance
Adam23_Itga4_HSC_HSC	HSC	Not detected	HSC	Not detected	Adam23	1.99032e-05	-2.85655	Not detected	Adam23	Not detected	0.272879	Not detected	0.141104	Not detected	Itga4	0.25252	0.0404998	Not detected	Itga4	Not detected	0.900875	Not detected	0.638037	Not detected	0.586877	Not detected	0.183888	Not detected	0.996	Not detected	0.24583	Not detected	0.304832	Not detected	0.00784069	Not detected	0.736701	Not detected	1	Not detected	0.689466	Not detected	No significance	Not detected
Adam23_Itgb3_HSC_HSC	HSC	Not detected	HSC	Not detected	Adam23	1.99032e-05	-2.85655	Not detected	Adam23	Not detected	0.272879	Not detected	0.141104	Not detected	Itgb3	5.82412e-05	-2.46522	Not detected	Itgb3	Not detected	0.124624	Not detected	0.147239	Not detected	0.198751	Not detected	0.589131	Not detected	0	Not detected	0.0340072	Not detected	0.57103	Not detected	0.0194162	Not detected	0.509963	Not detected	0.0380439	Not detected	0.857745	Not detected	No significance	Not detected
Adam9_Itga6_HSC_HSC	HSC	HSC	HSC	HSC	Adam9	0.0085345	-0.702588	Adam9	Adam9	Adam9	0.241897	0.15033613	0.288344	0.1710526315789473	Itga6	0.170862	-0.681013	Itga6	Itga6	Itga6	0.12463	0.08025435	0.153374	0.1096491228070175	0.183264	0.115295246	-0.0601385	-0.1050908687268062	0.292	0.743	0.0301477	0.012065129	0.0636092	-0.0302175804044202	0.0106142	0.005311156	0.494907	0.39950603	0.978962	1.0	0.728477	0.0463338141199657	No significance	Moderately significant
Adam9_Itgav_HSC_HSC	HSC	HSC	HSC	HSC	Adam9	0.0085345	-0.702588	Adam9	Adam9	Adam9	0.241897	0.15033613	0.288344	0.1710526315789473	Itgav	0.000898597	-1.2571	Itgav	Itgav	Itgav	0.417637	0.21868236	0.398773	0.2543859649122807	0.329767	0.18450925	0.152945	-0.2135182695493336	0.001	0.986	0.101025	0.032875862	0.220523	-0.0771598247634049	0.0153548	0.005602894	0.642046	0.52340436	0.334533	1.0	1	0.7119195887033367	No significance	No significance
Adam9_Itgb1_HSC_HSC	HSC	HSC	HSC	HSC	Adam9	0.0085345	-0.702588	Adam9	Adam9	Adam9	0.241897	0.15033613	0.288344	0.1710526315789473	Itgb1	0.0910503	-0.578426	Itgb1	Itgb1	Itgb1	0.557242	0.43644083	0.496933	0.4210526315789473	0.399569	0.2933885	0.187883	-0.0832197055435975	0	0.034	0.134795	0.06561282	0.312771	0.0765104857005936	0.0170142	0.006977316	0.674465	0.60806894	0.183981	0.6821798377024475	0.721799	1.0	No significance	No significance
Adam9_Itgb5_HSC_HSC	HSC	Not detected	HSC	Not detected	Adam9	0.0085345	-0.702588	Not detected	Adam9	Not detected	0.241897	Not detected	0.288344	Not detected	Itgb5	5.29217e-05	-1.63786	Not detected	Itgb5	Not detected	0.24166	Not detected	0.184049	Not detected	0.241779	Not detected	0.410391	Not detected	0	Not detected	0.0584569	Not detected	1.16457	Not detected	0.0653117	Not detected	0.57706	Not detected	0.0301572	Not detected	1	Not detected	No significance	Not detected
Agrp_Sdc3_HSC_HSC	HSC	HSC	HSC	HSC	Agrp	1.51442e-08	-1.06763	Agrp	Agrp	Agrp	0.608624	0.27500182	0.533742	0.2675438596491228	Sdc3	0.000933225	-0.827008	Sdc3	Sdc3	Sdc3	0.47408	0.23412494	0.282209	0.1491228070175438	0.541352	0.2545634	0.729863	0.3479325900014959	0	0.005	0.288536	0.06438479	1.16057	0.1886622931420506	0.0380166	0.014302669	0.751939	0.60581523	0.0076334	0.2828925913786095	0.866061	1.0	No significance	No significance
Alcam_Nrp1_HSC_HSC	HSC	Not detected	HSC	Not detected	Alcam	0.00011226	-1.26086	Not detected	Alcam	Not detected	0.465201	Not detected	0.331288	Not detected	Nrp1	0.0730372	-1.31993	Not detected	Nrp1	Not detected	0.134597	Not detected	0.104294	Not detected	0.299899	Not detected	-0.209026	Not detected	0.479	Not detected	0.0626144	Not detected	0.0650269	Not detected	0.00454569	Not detected	0.585422	Not detected	1	Not detected	1	Not detected	No significance	Not detected
Apoe_Abca1_HSC_HSC	HSC	HSC	HSC	HSC	Apoe	7.91159e-15	-2.01735	Apoe	Apoe	Apoe	1.43028	0.5270304	0.680982	0.3157894736842105	Abca1	0.000166806	-1.35728	Abca1	Abca1	Abca1	0.381978	0.16067462	0.306748	0.1578947368421052	0.906131	0.34385252	0.90485	-0.1946786882106001	0	0.786	0.546337	0.08468041	0.583715	-0.0647008346347938	0.0307902	0.005626735	0.806619	0.638015	0.0355363	1.0	0.316322	1.0	No significance	No significance
Apoe_Lrp1_HSC_HSC	HSC	HSC	HSC	HSC	Apoe	7.91159e-15	-2.01735	Apoe	Apoe	Apoe	1.43028	0.5270304	0.680982	0.3157894736842105	Lrp1	0.00720896	-1.60681	Lrp1	Lrp1	Lrp1	0.318984	0.13759467	0.202454	0.1096491228070175	0.874634	0.33231252	1.33957	0.0094381322831152	0	0.031	0.456238	0.072516575	1.5512	0.0928570942366807	0.0501042	0.00781533	0.792174	0.61992365	0.0076334	0.5307171021490883	0.396062	1.0	No significance	No significance
Apoe_Lrp5_HSC_HSC	HSC	Not detected	HSC	Not detected	Apoe	7.91159e-15	-2.01735	Not detected	Apoe	Not detected	1.43028	Not detected	0.680982	Not detected	Lrp5	0.0328167	-0.716918	Not detected	Lrp5	Not detected	0.112798	Not detected	0.128834	Not detected	0.771541	Not detected	0.954335	Not detected	0	Not detected	0.161333	Not detected	0.94504	Not detected	0.0585189	Not detected	0.693877	Not detected	0.0076334	Not detected	0.411033	Not detected	No significance	Not detected
Apoe_Lrp6_HSC_HSC	HSC	HSC	HSC	HSC	Apoe	7.91159e-15	-2.01735	Apoe	Apoe	Apoe	1.43028	0.5270304	0.680982	0.3157894736842105	Lrp6	1.32905e-05	-0.969862	Lrp6	Lrp6	Lrp6	0.436586	0.22829363	0.466258	0.2587719298245614	0.933435	0.377662	0.89647	-0.0310463427785304	0	0.109	0.624442	0.12031768	0.639184	0.0386705637635928	0.0310966	0.008979008	0.816828	0.67751706	0.026286	0.7323148922047327	0.284931	0.8416035406538942	No significance	No significance
Apoe_Scarb1_HSC_HSC	HSC	HSC	HSC	HSC	Apoe	7.91159e-15	-2.01735	Apoe	Apoe	Apoe	1.43028	0.5270304	0.680982	0.3157894736842105	Scarb1	0.207391	-0.679765	Scarb1	Scarb1	Scarb1	0.184576	0.12265227	0.196319	0.1535087719298245	0.80743	0.32484135	0.992235	0.0768766601412308	0	0.005	0.263997	0.064641476	0.806377	0.1521763094290815	0.027078	0.011037635	0.743557	0.6062902	0.0104714	0.2944234047298336	0.767513	1.0	No significance	No significance
Apoe_Sorl1_HSC_HSC	HSC	HSC	HSC	HSC	Apoe	7.91159e-15	-2.01735	Apoe	Apoe	Apoe	1.43028	0.5270304	0.680982	0.3157894736842105	Sorl1	1.51279e-11	-1.25123	Sorl1	Sorl1	Sorl1	0.963658	0.450495	0.699387	0.3771929824561403	1.19697	0.4887627	0.529049	-0.6730399214055516	0	1.0	1.3783	0.23742457	0.403021	-0.286562285945926	0.0153949	0.0039953017	0.868856	0.74691796	0.103952	1.0	0.117419	0.6004091298524417	No significance	No significance
App_Aplp2_HSC_HSC	HSC	HSC	HSC	HSC	App	0.0311477	-0.689898	App	App	App	0.358671	0.2198176	0.251534	0.1666666666666666	Aplp2	0.374134	0.223864	Aplp2	Aplp2	Aplp2	0.357322	0.41343704	0.355828	0.3903508771929824	0.357996	0.31662732	0.424781	0.0456468313705754	0	0.004	0.128161	0.09088074	0.491861	0.1743888210169807	0.00852322	0.0066814953	0.668901	0.6461345	0.515196	0.7541313243067499	0.931505	1.0	No significance	No significance
App_Cd74_HSC_HSC	HSC	HSC	HSC	HSC	App	0.0311477	-0.689898	App	App	App	0.358671	0.2198176	0.251534	0.1666666666666666	Cd74	1.61124e-25	-1.30911	Cd74	Cd74	Cd74	3.7746	2.066205	0.97546	0.6491228070175439	2.06664	1.1430113	0.352649	-0.5526311872317173	0	1.0	1.35384	0.45418823	0.561414	-0.1951832639680398	0.00893214	0.0037472853	0.867832	0.8032248	0.42777	1.0	0.0388599	0.4616510262844377	Moderately significant	No significance
App_Lrp10_HSC_HSC	HSC	HSC	HSC	HSC	App	0.0311477	-0.689898	App	App	App	0.358671	0.2198176	0.251534	0.1666666666666666	Lrp10	0.00521928	-0.339473	Lrp10	Lrp10	Lrp10	0.475846	0.35004923	0.527607	0.3596491228070175	0.417259	0.28493342	0.277577	-0.2422130094667883	0	0.969	0.170672	0.07694698	0.380862	-0.0848598396613305	0.0061476	0.0030884524	0.699821	0.62688464	0.790288	1.0	0.651093	1.0	No significance	No significance
App_Lrp1_HSC_HSC	HSC	HSC	HSC	HSC	App	0.0311477	-0.689898	App	App	App	0.358671	0.2198176	0.251534	0.1666666666666666	Lrp1	0.00720896	-1.60681	Lrp1	Lrp1	Lrp1	0.318984	0.13759467	0.202454	0.1096491228070175	0.338828	0.17870614	0.790376	-0.1522285680103371	0	0.566	0.114411	0.030245729	1.35147	0.000761249638005	0.0157029	0.003308495	0.656214	0.5129956	0.0842944	1.0	1	0.6306833004561865	No significance	No significance
App_Lrp6_HSC_HSC	HSC	HSC	HSC	HSC	App	0.0311477	-0.689898	App	App	App	0.358671	0.2198176	0.251534	0.1666666666666666	Lrp6	1.32905e-05	-0.969862	Lrp6	Lrp6	Lrp6	0.436586	0.22829363	0.466258	0.2587719298245614	0.397629	0.22405562	0.347271	-0.1927130430719829	0	0.898	0.156591	0.050182957	0.439454	-0.0534252808350829	0.00974583	0.0038011195	0.690699	0.575702	0.390101	1.0	0.730217	1.0	No significance	No significance
App_Ncstn_HSC_HSC	HSC	HSC	HSC	HSC	App	0.0311477	-0.689898	App	App	App	0.358671	0.2198176	0.251534	0.1666666666666666	Ncstn	0.0034787	-0.829617	Ncstn	Ncstn	Ncstn	0.322757	0.19334406	0.368098	0.2368421052631578	0.340714	0.20658082	0.381158	-0.1697919272050371	0	0.812	0.115764	0.042500425	0.451336	-0.0358587149572582	0.00771559	0.0038360297	0.657539	0.55529135	0.599602	1.0	1	0.9862589273254888	No significance	No significance
App_Notch2_HSC_HSC	HSC	HSC	HSC	HSC	App	0.0311477	-0.689898	App	App	App	0.358671	0.2198176	0.251534	0.1666666666666666	Notch2	0.0101176	-0.386843	Notch2	Notch2	Notch2	0.633507	0.46600586	0.527607	0.4122807017543859	0.496089	0.34291172	0.109714	-0.5928926797077685	0.035	1.0	0.227221	0.10243629	0.253893	-0.2790947100065197	0.00472569	0.0022072173	0.728996	0.65969545	1	1.0	0.614011	1.0	No significance	No significance
App_Rpsa_HSC_HSC	HSC	HSC	HSC	HSC	App	0.0311477	-0.689898	App	App	App	0.358671	0.2198176	0.251534	0.1666666666666666	Rpsa	0.00489326	0.255529	Rpsa	Rpsa	Rpsa	3.22198	3.3694425	0.993865	0.9649122807017544	1.79033	1.79463	0.268962	0.158106300649852	0	0.0	1.15563	0.74066275	0.280817	0.1963723357469705	0.00649878	0.004453665	0.858486	0.83903825	0.997833	1.0	0.0566433	0.1776668538042747	Less significant	No significance
App_Tnfrsf21_HSC_HSC	HSC	HSC	HSC	HSC	App	0.0311477	-0.689898	App	App	App	0.358671	0.2198176	0.251534	0.1666666666666666	Tnfrsf21	0.339058	-0.587154	Tnfrsf21	Tnfrsf21	Tnfrsf21	0.19461	0.13670345	0.184049	0.1535087719298245	0.276641	0.17826052	0.515718	-0.0630954729048961	0	0.37	0.0698009	0.030049823	0.772795	0.0529357310201656	0.0106161	0.003395981	0.598543	0.51218385	0.175891	1.0	1	0.6246225707156128	No significance	No significance
Arf1_Insr_HSC_HSC	HSC	HSC	HSC	HSC	Arf1	0.000303104	-0.51855	Arf1	Arf1	Arf1	0.866739	0.6263123	0.748466	0.5570175438596491	Insr	0.00723603	-0.964278	Insr	Insr	Insr	0.375443	0.21438885	0.343558	0.2412280701754386	0.621091	0.42035058	0.168594	-0.1330433471582879	0	0.602	0.325411	0.13427438	0.237699	-0.0243878329348578	0.00840631	0.0049127387	0.762985	0.6893879	0.581984	1.0	0.964218	0.6380639540584565	No significance	No significance
Arf6_Smap1_HSC_HSC	HSC	HSC	HSC	HSC	Arf6	0.364251	-0.0982265	Arf6	Arf6	Arf6	0.348835	0.31580812	0.423313	0.3596491228070175	Smap1	0.0809817	-0.277652	Smap1	Smap1	Smap1	0.556145	0.46212184	0.582822	0.4780701754385965	0.45249	0.38896498	-0.00991948	-0.0670799041077804	0.016	0.099	0.194003	0.14594182	0.117475	0.0565160276552545	0.0111534	0.008073224	0.713104	0.69823784	0.732951	0.6366382253729828	0.527305	0.7792132785233148	No significance	No significance
Arpc5_Adrb2_HSC_HSC	HSC	HSC	HSC	HSC	Arpc5	0.0132935	-0.304445	Arpc5	Arpc5	Arpc5	1.0931	0.90654385	0.834356	0.7105263157894737	Adrb2	0.244792	0.180692	Adrb2	Adrb2	Adrb2	0.122939	0.109958306	0.147239	0.1052631578947368	0.608018	0.5082511	0.0125126	-0.3392560575764951	0.002	1.0	0.134385	0.099682026	0.11082	-0.1736494408674192	0.0054566	0.0033226863	0.67413	0.6566294	1	1.0	0.559638	0.9458639447795872	No significance	No significance
B2m_Hfe_HSC_HSC	HSC	Not detected	HSC	Not detected	B2m	0.12541	-0.137722	Not detected	B2m	Not detected	2.68916	Not detected	0.993865	Not detected	Hfe	0.00987182	-1.16812	Not detected	Hfe	Not detected	0.152319	Not detected	0.122699	Not detected	1.42074	Not detected	0.273672	Not detected	0	Not detected	0.409611	Not detected	0.719088	Not detected	0.0159434	Not detected	0.78316	Not detected	0.0894987	Not detected	0.47178	Not detected	No significance	Not detected
B2m_Tfrc_HSC_HSC	HSC	HSC	HSC	HSC	B2m	0.12541	-0.137722	B2m	B2m	B2m	2.68916	2.5756743	0.993865	0.9780701754385964	Tfrc	1.02788e-05	2.08503	Tfrc	Tfrc	Tfrc	0.210711	0.58969474	0.214724	0.3991228070175439	1.44994	1.5826845	0.225486	0.5122388631730338	0.002	0.0	0.566635	1.5188615	0.184538	0.3408188713851603	0.0122817	0.023082852	0.809449	0.8818612	0.42103	0.0753839756173403	0.263519	0.0333289739539999	No significance	Moderately significant
Bsg_Slc16a1_HSC_HSC	HSC	HSC	HSC	HSC	Bsg	0.0269394	0.821046	Bsg	Bsg	Bsg	0.531965	0.7268979	0.558282	0.5657894736842105	Slc16a1	0.0011218	1.27424	Slc16a1	Slc16a1	Slc16a1	0.0957426	0.23857062	0.110429	0.2324561403508772	0.313854	0.48273426	0.212295	0.6482340796936575	0	0.0	0.0509317	0.17341648	0.257756	0.8196394752115562	0.0245072	0.058447227	0.560161	0.7160933	0.259353	0.0113832008956014	1	0.4273840407726326	No significance	No significance
Bsg_Slc16a7_HSC_HSC	HSC	Not detected	HSC	Not detected	Bsg	0.0269394	0.821046	Not detected	Bsg	Not detected	0.531965	Not detected	0.558282	Not detected	Slc16a7	0.000562001	-1.33054	Not detected	Slc16a7	Not detected	0.211299	Not detected	0.208589	Not detected	0.371632	Not detected	0.202651	Not detected	0	Not detected	0.112404	Not detected	0.242779	Not detected	0.0130255	Not detected	0.654216	Not detected	0.28819	Not detected	0.85963	Not detected	No significance	Not detected
[truncated: 157 more rows]

## Sheet: Macrophage
interaction_id	source_control	source_KO	target_control	target_KO	ligand_control	ligand_p_val	ligand_avg_log2FC	ligand_KO	ligand_complex_control	ligand_complex_KO	ligand_means_control	ligand_means_KO	ligand_props_control	ligand_props_KO	receptor_control	receptor_p_val	receptor_avg_log2FC	receptor_KO	receptor_complex_control	receptor_complex_KO	receptor_means_control	receptor_means_KO	receptor_props_control	receptor_props_KO	lr_means_control	lr_means_KO	lr_logfc_control	lr_logfc_KO	cellphone_pvals_control	cellphone_pvals_KO	expr_prod_control	expr_prod_KO	scaled_weight_control	scaled_weight_KO	spec_weight_control	spec_weight_KO	lrscore_control	lrscore_KO	specificity_rank_control	specificity_rank_KO	magnitude_rank_control	magnitude_rank_KO	Significance_in_control	Significance_in_KO
[truncated: 249 more rows]

[truncated: 5 more sheets: Marginal_Zone_B_Cell, Memory_B_Cell, Neutrophil, Neutrophil_Precursor, Plasma]
